# Supplementary material for: MALAT1 expression is associated with aggressive behavior in indolent B-cell neoplasms
Source: Sci Rep. 2023 Oct 6;13:16839. doi: 10.1038/s41598-023-44174-8 (PMC10558466; doi:10.1038/s41598-023-44174-8)
Supplement: Supplementary file 1 — Supplementary Table S1. [file 41598_2023_44174_MOESM1_ESM.xlsx]

## Sheet: Table S1
Table S1. Patient distribution by therapies in CLL#1 series
Treatments	Number of patients
Rituximab + fludarabine combinations	66
Fludarabine combinations	18
Rituximab + chemo (other than fludarabine)	5
Bendamustine (with or w/o rituximab)	13
Chlorambucil/cyclophosphamide combinations	35
Prednisone	7
BTK inhibitors	6
Alemtuzumab	3
Other	2
Total treated samples	155
In italics the treatments included in the analysis of MALAT1 expression impact on OS by chemotherapy (w/wo Rituximab)
