# Supplementary material for: MALAT1 expression is associated with aggressive behavior in indolent B-cell neoplasms
Source: Sci Rep. 2023 Oct 6;13:16839. doi: 10.1038/s41598-023-44174-8 (PMC10558466; doi:10.1038/s41598-023-44174-8)
Supplement: Supplementary file 2 — Supplementary Table S2. [file 41598_2023_44174_MOESM2_ESM.xlsx]

## Sheet: Table S2
Table S2A. MALAT1 mutations in CLL and MBL
CASE ID	IGHV status	CLL/MBL	Mutation ID	Chromosome	Pos	Reference	Altered	MALAT1 level (RPKM)	MALAT1 expression group
29	MUT	CLL	MU46099400	11	65267323	G	A	1994.79	High expression
776	MUT	CLL	MU47469818	11	65267004	T	C	716.34	High expression
4	MUT	CLL	MU50278	11	65268291	C	T	402.89	Low expression
477	MUT	CLL	MU52150538	11	65266874	T	C	352.04	Low expression
306	UNMUT	CLL	MU54122965	11	65272844	G	T	318.16	Low expression
832	MUT	MBL	MU57294312	11	65267021	A	AT	369.58	Low expression
Table S2B. MALAT1 genomic alterations in CLL and MBL
Case ID	IGHV status	CLL/MBL	Chromosome	bands	start	stop	CNV	MALAT1 level (RPKM)	MALAT1 expression group
1533	UNMUT	CLL	11	q12.3 - q25	62249955	134946516	CNN-LOH	324.88	Low expression
155	UNMUT	CLL	11	q13.1 - q25	63739503	134946516	CNN-LOH	1118.27	High expression
