# Supplementary material for: MALAT1 expression is associated with aggressive behavior in indolent B-cell neoplasms
Source: Sci Rep. 2023 Oct 6;13:16839. doi: 10.1038/s41598-023-44174-8 (PMC10558466; doi:10.1038/s41598-023-44174-8)
Supplement: Supplementary file 3 — Supplementary Table S3. [file 41598_2023_44174_MOESM3_ESM.xlsx]

## Sheet: Tabls S3
Table S3. Pearson correlation values of MALAT1 with coding genes in the different subtypes of CLL#1, including mutated and unmutated IGHV (M-CLL and U-CLL) as epigenetic subtypes (m-CLL, n-CLL and i-CLL)
M-CLL						U-CLL						m-CLL					n-CLL					i-CLL
Gene_name	Pearson correlation	P-value	Adjusted P-value			Gene_name	Pearson correlation	P-value	Adjusted P-value			Gene_name	Pearson correlation	P-value	Adjusted P-value		Gene_name	Pearson correlation	P-value	Adjusted P-value		Gene_name	Pearson correlation	P-value	Adjusted P-value
ERBIN	0.689356	1.87901e-24	3.11165e-20			ERBIN	0.619752	3.78286e-12	6.26442e-08			ERBIN	0.739328	5.97943e-25	9.90193e-21		ERBIN	0.685583	9.00327e-14	1.49094e-09		GYPB	0.821019	2.73666e-10	4.53191e-06
ABI1	0.624923	3.78312e-19	3.13243e-15			RP11-166B2.1	0.580162	1.65366e-10	1.36923e-06			ANP32E	0.653505	4.88105e-18	4.04151e-14		YPEL5	0.630117	2.84755e-11	2.35777e-07		TAS1R1	0.813316	5.46116e-10	4.52184e-06
PAQR3	0.612807	2.76176e-18	1.52449e-14			AC006486.9	0.58005	1.67022e-10	9.21959e-07			ABI1	0.651168	7.00825e-18	3.86856e-14		ITCH	0.609086	1.89237e-10	1.04459e-06		DUSP1	0.811423	6.44049e-10	3.55515e-06
RC3H1	0.605	9.50893e-18	3.93669e-14			MORC3	0.558747	1.04204e-09	3.45125e-06			PAQR3	0.633708	9.4867e-17	3.9275e-13		KLF10	0.602517	3.32465e-10	1.37641e-06		C9orf47	0.786918	4.67502e-09	1.93546e-05
ANP32E	0.598561	2.57041e-17	8.51321e-14			YPEL5	0.549391	2.23704e-09	5.2922e-06			SERPIND1	0.627348	2.3531e-16	7.79348e-13		CYTIP	0.597418	5.10386e-10	1.40866e-06		CD69	0.778818	8.51249e-09	2.81934e-05
ASPHD1	0.592235	6.68367e-17	1.84469e-13			WDR33	0.546467	2.8266e-09	5.85107e-06			ASPHD1	0.621797	5.11255e-16	1.41106e-12		AC006486.9	0.597345	5.13492e-10	1.21478e-06		B3GALT2	0.758285	3.49885e-08	9.65683e-05
CTC-429P9.4	0.561954	4.91448e-15	1.16263e-11			KCTD4	0.540262	4.61016e-09	7.63443e-06			RC3H1	0.621691	5.18778e-16	1.22728e-12		MORC3	0.57896	2.26598e-09	3.75247e-06		RAD51AP2	0.753097	4.89277e-08	0.000115749
PARD6B	0.561763	5.04276e-15	1.04385e-11			AC010287.1	0.539291	4.97225e-09	7.48549e-06			PDS5A	0.595919	1.56691e-14	3.2435e-11		WDR33	0.578415	2.3647e-09	3.26329e-06		FOS	0.749381	6.19051e-08	0.000128144
SERPIND1	0.555893	1.10315e-14	2.02979e-11			PPP2R5E	0.536801	6.0303e-09	7.68168e-06			PSEN1	0.581179	9.63381e-14	1.77262e-10		ZMYM2	0.577393	2.56084e-09	3.02911e-06		VSNL1	0.747287	7.05533e-08	0.000129818
PDS5A	0.547056	3.48393e-14	5.76939e-11			B3GALT2	0.536081	6.37425e-09	7.53983e-06			OMD	0.576413	1.69985e-13	2.81496e-10		PPP2R5E	0.575449	2.97775e-09	3.28743e-06		FOSB	0.744842	8.206e-08	0.000135891
GPCPD1	0.539592	8.96731e-14	1.34999e-10			LAMB3	0.534562	7.16295e-09	7.9079e-06			CTC-429P9.4	0.575047	1.99703e-13	3.00644e-10		IMPA1	0.57536	2.99829e-09	3.10323e-06		HCAR3	0.744589	8.33427e-08	0.000125469
PRKAR1A	0.530175	2.86025e-13	3.64352e-10			ITCH	0.529714	1.03541e-08	1.00861e-05			REV3L	0.568924	4.07416e-13	5.62234e-10		MORF4L2	0.575089	3.06181e-09	2.98256e-06		HCAR2	0.743082	9.13957e-08	0.000126126
NEK7	0.526831	4.28134e-13	5.06422e-10			NCOA3	0.529101	1.08431e-08	9.97561e-06			EIF3J	0.567998	4.53239e-13	5.77357e-10		EIF5	0.572052	3.86683e-09	3.55748e-06		BEST1	0.742504	9.46674e-08	0.000120592
LNPEP	0.523719	6.20721e-13	6.85276e-10			KLF10	0.526639	1.30405e-08	1.07976e-05			SMARCA5	0.565163	6.26761e-13	7.41368e-10		PPP6R3	0.567892	5.30357e-09	4.18224e-06		TREM1	0.738627	1.19587e-07	0.000141454
LIN7C	0.523179	6.61765e-13	6.84926e-10			SLC10A1	0.525676	1.40112e-08	1.10489e-05			GLS	0.552752	2.49974e-12	2.75972e-09		ZDHHC20	0.567324	5.53533e-09	4.1666e-06		AGBL4	0.734503	1.52654e-07	0.00016853
TMEM242	0.522824	6.90217e-13	6.72353e-10			AP4S1	0.524546	1.52382e-08	1.09715e-05			LNPEP	0.552325	2.61905e-12	2.71072e-09		NR1D2	0.565297	6.44429e-09	4.63989e-06		ACSL6	0.730664	1.90857e-07	0.000197537
PI4K2B	0.521602	7.97373e-13	7.33583e-10			ZMYM2	0.523442	1.65365e-08	1.14102e-05			NEK7	0.550947	3.04263e-12	2.96388e-09		SMAD4	0.565259	6.46268e-09	4.45925e-06		BCL2A1	0.728352	2.17928e-07	0.000212287
GLS	0.518484	1.14961e-12	1.00198e-09			TGFBR3	0.521244	1.94401e-08	1.23818e-05			AC069368.3	0.548309	4.04612e-12	3.52651e-09		NCOA3	0.564353	6.91501e-09	4.58051e-06		TRBV27	0.728017	2.22131e-07	0.000204361
SGPP1	0.516156	1.50705e-12	1.24784e-09			MINOS1-NBL1	0.519476	2.2125e-08	1.30854e-05			SBNO1	0.547721	4.31026e-12	3.56889e-09		TMEM33	0.564236	6.97525e-09	4.4427e-06		EGR2	0.723671	2.8394e-07	0.000247476
PPIP5K2	0.515203	1.68265e-12	1.32689e-09			ZDHHC20	0.518404	2.39205e-08	1.36594e-05			SLC25A32	0.545524	5.45208e-12	4.29935e-09		PPP1R15B	0.563026	7.63193e-09	4.35809e-06		SOWAHC	0.723525	2.86259e-07	0.000237022
B3GALT2	0.51517	1.68897e-12	1.27133e-09			IMPA1	0.512004	3.79111e-08	2.02519e-05			PI4K2B	0.542214	7.74439e-12	5.82942e-09		TGFBR3	0.562656	7.84458e-09	4.33021e-06		NOL9	0.723059	2.93811e-07	0.000231691
VPS53	0.514237	1.88088e-12	1.35424e-09			PTGS2	0.50902	4.68401e-08	2.35052e-05			AZIN1	0.541471	8.37429e-12	6.02949e-09		NR4A2	0.55953	9.87773e-09	5.27662e-06		BTG2	0.721772	3.15631e-07	0.000237584
FOS	0.51318	2.12375e-12	1.46539e-09			CYTIP	0.502874	7.19532e-08	3.50454e-05			PRKAR1A	0.540868	8.92237e-12	6.15643e-09		AC010287.1	0.55733	1.16007e-08	6.00335e-06		SLC4A10	0.718892	3.69984e-07	0.000266388
YWHAZ	0.513113	2.14023e-12	1.41769e-09			INTS4	0.500296	8.59368e-08	4.06604e-05			SEC31A	0.538643	1.126e-11	7.45864e-09		CHORDC1	0.555497	1.32522e-08	6.65019e-06		GAS2L3	0.716725	4.16416e-07	0.000287327
SCLT1	0.511337	2.62206e-12	1.67005e-09			ZNF644	0.500292	8.59567e-08	3.95401e-05			PARD6B	0.534798	1.67668e-11	1.06791e-08		PAFAH1B1	0.55525	1.34913e-08	6.57106e-06		PTGS2	0.714536	4.68762e-07	0.000310508
GLA	0.511082	2.69937e-12	1.65562e-09			PAFAH1B1	0.498524	9.70057e-08	4.01604e-05			CAPRIN1	0.533722	1.87275e-11	1.14862e-08		INTS4	0.546336	2.54674e-08	1.13984e-05		ZNF280B	0.710716	5.7482e-07	0.000366116
CDC73	0.510108	3.0159e-12	1.78369e-09			PIGY	0.498326	9.83279e-08	3.97149e-05			PPP2R2A	0.533682	1.88043e-11	1.11214e-08		OLR1	0.546036	2.60105e-08	1.10444e-05		SULT1C4	0.710455	5.82827e-07	0.000357467
WWP1	0.506337	4.61594e-12	2.63586e-09			NR1D2	0.496797	1.091e-07	4.30164e-05			SGPP1	0.532855	2.04645e-11	1.16859e-08		SEC23A	0.544928	2.8108e-08	1.13529e-05		CHRNA1	0.707471	6.81854e-07	0.000403268
RP11-166B2.1	0.504554	5.63505e-12	3.11055e-09			TMEM33	0.495757	1.17061e-07	4.5082e-05			SCLT1	0.532344	2.1562e-11	1.19022e-08		LAMB3	0.543563	3.09169e-08	1.21901e-05		TRAV17	0.706224	7.27678e-07	0.000415529
FCAR	0.503146	6.59089e-12	3.52081e-09			RAB2B	0.495489	1.192e-07	4.48625e-05			TUBGCP3	0.530392	2.62992e-11	1.40489e-08		RC3H1	0.542124	3.41675e-08	1.31584e-05		CXCL1	0.705654	7.49542e-07	0.000413747
FOSB	0.503098	6.62624e-12	3.42908e-09			RC3H1	0.492198	1.48702e-07	5.02554e-05			ZNF148	0.529327	2.92938e-11	1.51596e-08		RGCC	0.540003	3.95554e-08	1.48872e-05		MICALCL	0.703592	8.33796e-07	0.000445409
PPP2R5E	0.502838	6.82042e-12	3.42261e-09			PLAUR	0.488762	1.86859e-07	5.5257e-05			PPP2R5E	0.526418	3.92529e-11	1.96978e-08		RP11-166B2.1	0.539924	3.97707e-08	1.46356e-05		CENPM	0.698982	1.0546e-06	0.000545757
SMARCA5	0.502511	7.07231e-12	3.44463e-09			SERPIND1	0.488712	1.87474e-07	5.4466e-05			BDP1	0.525626	4.24868e-11	2.06936e-08		HMGCS1	0.539247	4.16651e-08	1.49995e-05		AC131097.4	0.695099	1.28112e-06	0.000642891
SLC25A32	0.501215	8.16145e-12	3.86153e-09			CHORDC1	0.488075	1.95532e-07	5.58278e-05			CAPZA2	0.52531	4.38475e-11	2.07461e-08		HSPA13	0.538247	4.46193e-08	1.57212e-05		GALNT16	0.694906	1.29348e-06	0.00063
YPEL5	0.499741	9.5996e-12	4.41582e-09			ABI1	0.488043	1.95946e-07	5.49978e-05			SLC12A2	0.522929	5.55547e-11	2.55552e-08		GNL1	0.537917	4.56394e-08	1.57456e-05		PRKACB	0.694015	1.35191e-06	0.000639645
PPP2R2A	0.498946	1.04745e-11	4.68803e-09			EIF5	0.487789	1.99261e-07	5.40944e-05			ZDHHC20	0.522497	5.79805e-11	2.59502e-08		PIAS2	0.535857	5.25144e-08	1.73928e-05		AC006486.9	0.692229	1.47639e-06	0.000679141
BDP1	0.497955	1.16725e-11	5.08674e-09			SMAD4	0.48628	2.20039e-07	5.87717e-05			ERVFRD-1	0.521302	6.52326e-11	2.84277e-08		MSMO1	0.535335	5.44038e-08	1.76652e-05		EGR1	0.691995	1.49352e-06	0.000668449
EIF3J	0.497589	1.21481e-11	5.15826e-09			PIAS2	0.484609	2.45456e-07	6.25346e-05			PAK2	0.520745	6.89061e-11	2.92586e-08		DUSP4	0.534788	5.64588e-08	1.76407e-05		IGHV3-66	0.689747	1.66696e-06	0.000726446
DUSP1	0.496137	1.42275e-11	5.89018e-09			MORF4L2	0.483741	2.5975e-07	6.51735e-05			CDC73	0.520199	7.27029e-11	3.0099e-08		REV3L	0.533604	6.1157e-08	1.87548e-05		CCL3	0.686993	1.90471e-06	0.000808771
FAM46C	0.495981	1.44703e-11	5.84461e-09			PPP6R3	0.481632	2.97816e-07	7.36095e-05			SLC10A1	0.519069	8.12075e-11	3.27999e-08		TAF13	0.531595	6.99923e-08	2.10741e-05		NHS	0.686874	1.91568e-06	0.000793093
SYNJ2BP-COX16	0.495885	1.46216e-11	5.7651e-09			ZNF460	0.480129	3.28125e-07	7.87501e-05			YWHAZ	0.517725	9.25821e-11	3.65038e-08		ELF1	0.531449	7.06804e-08	2.09012e-05		ZNF750	0.686856	1.91738e-06	0.000774433
CHRNA1	0.495712	1.48989e-11	5.73781e-09			ANGPTL7	0.479472	3.42277e-07	8.09729e-05			EXOC5	0.516426	1.05036e-10	4.0451e-08		PNP	0.530425	7.56879e-08	2.19893e-05		SEC14L2	0.685697	2.02707e-06	0.000799244
AC131097.4	0.493735	1.84473e-11	6.94288e-09			CCL3	0.478763	3.58185e-07	8.35429e-05			TBC1D23	0.516272	1.06611e-10	4.01246e-08		NAP1L5	0.528963	8.34222e-08	2.30245e-05		TRAV9-2	0.684077	2.19009e-06	0.000843439
TASP1	0.493348	1.92315e-11	7.07718e-09			ROR1	0.47775	3.82146e-07	8.78936e-05			GATAD2B	0.514099	1.3149e-10	4.83884e-08		PPP6C	0.528347	8.6898e-08	2.32102e-05		INMT-FAM188B	0.680331	2.61431e-06	0.000983933
SDCBP	0.492617	2.08019e-11	7.48869e-09			AL133335.1	0.477398	3.9085e-07	8.86641e-05			STK24	0.512525	1.52922e-10	5.50521e-08		CTC-429P9.4	0.527617	9.11984e-08	2.35976e-05		LPAR1	0.679693	2.69361e-06	0.00099125
PPP1CB	0.492587	2.087e-11	7.35334e-09			PPP6C	0.476516	4.13411e-07	9.25146e-05			SMC4	0.511512	1.6847e-10	5.93587e-08		PAPD4	0.525452	1.05178e-07	2.59963e-05		CLEC12B	0.679158	2.76185e-06	0.000994267
CAPZA2	0.492231	2.16824e-11	7.48042e-09			REV3L	0.47641	4.16201e-07	9.18972e-05			RAB2B	0.510214	1.9062e-10	6.57638e-08		KPNA4	0.523615	1.18617e-07	2.80614e-05		MCL1	0.676846	3.07525e-06	0.00108353
RPS6KC1	0.49187	2.25365e-11	7.61642e-09			NR4A2	0.476377	4.17089e-07	9.08815e-05			IMMT	0.509875	1.96855e-10	6.65288e-08		DUSP11	0.522973	1.23689e-07	2.84485e-05		ATOH8	0.676034	3.19294e-06	0.00110157
ZNF148	0.491477	2.35058e-11	7.78511e-09			PPP1R15B	0.475874	4.30639e-07	9.26153e-05			LIN7C	0.509605	2.01955e-10	6.55761e-08		STK17B	0.522437	1.28079e-07	2.86619e-05		RPL3L	0.674344	3.45108e-06	0.00116632
NDEL1	0.489634	2.86073e-11	9.28896e-09			MSMO1	0.475662	4.36445e-07	9.26606e-05			GPCPD1	0.509235	2.09158e-10	6.66087e-08		RAB2B	0.520983	1.40742e-07	3.10758e-05		KCTD4	0.674117	3.48718e-06	0.00115496
STK17B	0.48864	3.17905e-11	1.01241e-08			NAP1L5	0.474451	4.71216e-07	9.75417e-05			PPP1CB	0.508942	2.15041e-10	6.71901e-08		XRN1	0.520829	1.42157e-07	3.09753e-05		FRK	0.673686	3.55666e-06	0.00115487
PNP	0.488227	3.32088e-11	1.03762e-08			CDKAL1	0.473929	4.87024e-07	9.71701e-05			PPIP5K2	0.508787	2.18214e-10	6.6919e-08		LYSMD3	0.519863	1.51302e-07	3.21226e-05		TMEM242	0.672367	3.77719e-06	0.00120289
GAREM1	0.487305	3.66073e-11	1.12262e-08			SEC23A	0.473224	5.09148e-07	0.000100375			TRPM7	0.506026	2.82967e-10	8.51989e-08		ROR1	0.519729	1.52615e-07	3.19913e-05		SMIM24	0.669975	4.20959e-06	0.0013153
NPIPB4	0.486651	3.92177e-11	1.18081e-08			GNL1	0.472885	5.20115e-07	0.000101331			RP11-166B2.1	0.505328	3.02085e-10	8.9331e-08		RHEB	0.519657	1.5333e-07	3.17393e-05		CXCL8	0.668714	4.45537e-06	0.00136631
CD69	0.486466	3.99898e-11	1.18255e-08			PTBP3	0.472859	5.20957e-07	0.000100314			STK17B	0.504353	3.30865e-10	9.61249e-08		MED13	0.519626	1.5363e-07	3.14087e-05		MYOCD	0.666922	4.82725e-06	0.00145344
CAPRIN1	0.486208	4.109e-11	1.19377e-08			CTC-429P9.4	0.472368	5.37288e-07	0.00010227			FGFR1OP2	0.502902	3.78628e-10	1.08105e-07		B3GALT2	0.519002	1.59925e-07	3.2297e-05		PIK3CB	0.665776	5.07979e-06	0.00150217
ZNF644	0.486001	4.1992e-11	1.19894e-08			CCL4	0.471327	5.73489e-07	0.00010792			VPS35	0.502662	3.87151e-10	1.08665e-07		STAG2	0.518985	1.60105e-07	3.19438e-05		EGR4	0.662361	5.90577e-06	0.00171578
PIK3CB	0.485566	4.39543e-11	1.2337e-08			LRRC40	0.470611	5.99744e-07	0.000111593			GAREM1	0.502074	4.08829e-10	1.12837e-07		PCM1	0.516203	1.91311e-07	3.68385e-05		INMT	0.66087	6.30355e-06	0.00179977
CSNK2A2	0.485305	4.51741e-11	1.24681e-08			HBEGF	0.470111	6.18739e-07	0.000113848			WWP1	0.499575	5.14704e-10	1.39729e-07		MKLN1	0.514533	2.12734e-07	3.95828e-05		FAM110C	0.660426	6.42663e-06	0.00180381
WDR44	0.485018	4.65556e-11	1.26387e-08			NAMPT	0.469979	6.23826e-07	0.000113523			ENY2	0.498675	5.58916e-10	1.49285e-07		MTF2	0.514311	2.15746e-07	3.96973e-05		TRAV26-1	0.659292	6.75094e-06	0.00186326
FAM98B	0.484692	4.81672e-11	1.28653e-08			VPS53	0.467658	7.20487e-07	0.000126928			SKIV2L2	0.495372	7.54959e-10	1.98446e-07		LRRC40	0.513969	2.20462e-07	4.01192e-05		AK5	0.658962	6.84807e-06	0.00185908
PSEN1	0.484268	5.03503e-11	1.30281e-08			RGCC	0.465611	8.17346e-07	0.00013672			IMPA1	0.493577	8.87751e-10	2.29706e-07		UFM1	0.513374	2.2892e-07	4.07626e-05		NR4A2	0.658536	6.97544e-06	0.00186312
TRPM7	0.483425	5.49798e-11	1.37949e-08			SEH1L	0.464561	8.71734e-07	0.000144359			RPS10-NUDT3	0.49337	9.04401e-10	2.30414e-07		NDEL1	0.512196	2.46559e-07	4.34363e-05		CKMT1B	0.658263	7.05837e-06	0.00185534
HMGCS1	0.482864	5.82834e-11	1.44056e-08			FAM98B	0.464558	8.71883e-07	0.000142954			MIER1	0.49284	9.48564e-10	2.38003e-07		ETV3	0.511572	2.56422e-07	4.46983e-05		HSF5	0.658028	7.13028e-06	0.00184496
PABPC1	0.482475	6.06913e-11	1.47801e-08			FOXJ3	0.464223	8.89925e-07	0.000143079			VPS53	0.492091	1.01444e-09	2.50734e-07		DPH3	0.510433	2.75395e-07	4.75057e-05		TRBV2	0.656777	7.52479e-06	0.00191708
SEC31A	0.481129	6.9771e-11	1.6745e-08			OLR1	0.463625	9.2306e-07	0.00014558			PABPC1	0.491838	1.03769e-09	2.52708e-07		AP4S1	0.509575	2.90551e-07	4.90972e-05		YPEL5	0.65346	8.66917e-06	0.00217517
SRGN	0.480167	7.70615e-11	1.82306e-08			STAG2	0.463157	9.49803e-07	0.000146998			CSNK2A2	0.491582	1.06175e-09	2.54821e-07		PTBP3	0.509532	2.91332e-07	4.87319e-05		DUSP2	0.653216	8.75921e-06	0.00216496
ADAM10	0.47894	8.74313e-11	2.01092e-08			PAPD4	0.461131	1.07421e-06	0.000163201			TMEM242	0.491442	1.07514e-09	2.54348e-07		ZNF460	0.509237	2.9675e-07	4.86552e-05		TRBV23-1	0.652826	8.90497e-06	0.00216862
C5orf42	0.478604	9.04918e-11	2.0528e-08			IL1B	0.461047	1.07968e-06	0.000161077			SMAD2	0.490698	1.14903e-09	2.67998e-07		ZNF148	0.509184	2.97718e-07	4.83354e-05		SPATA7	0.65039	9.86772e-06	0.00236825
NCK1	0.477604	1.0025e-10	2.21352e-08			INSIG1	0.460657	1.10548e-06	0.000163453			NCK1	0.489417	1.28777e-09	2.96188e-07		MBNL2	0.508734	3.06178e-07	4.92263e-05		GPR82	0.650298	9.90583e-06	0.00234344
MCL1	0.475792	1.20584e-10	2.62746e-08			PLA2G7	0.460167	1.13868e-06	0.000165409			NPIPB4	0.489252	1.30669e-09	2.96422e-07		SEH1L	0.50825	3.15535e-07	5.02429e-05		CCL3L3	0.647347	1.12037e-05	0.00257685
RAB2B	0.474901	1.32005e-10	2.83895e-08			SPOPL	0.459996	1.15049e-06	0.000164242			PITPNB	0.489246	1.30744e-09	2.92584e-07		FOSB	0.507772	3.25048e-07	5.12647e-05		LRRN3	0.645766	1.19612e-05	0.0027134
GPR82	0.47451	1.37331e-10	2.91565e-08			HMGCS1	0.458582	1.25273e-06	0.000174329			SUZ12	0.489012	1.33482e-09	2.94729e-07		GLA	0.507248	3.35774e-07	5.19665e-05		IER2	0.643052	1.33709e-05	0.0029922
GLMN	0.47433	1.39851e-10	2.93155e-08			MED13	0.458194	1.28229e-06	0.000176955			CDK17	0.488766	1.36434e-09	2.97283e-07		PJA2	0.50715	3.37808e-07	5.17972e-05		DUSP5	0.642101	1.39e-05	0.00306911
REV3L	0.474019	1.44317e-10	2.98735e-08			SLC25A32	0.457107	1.3685e-06	0.000187293			ADAM10	0.487975	1.46324e-09	3.14692e-07		MMGT1	0.506826	3.44656e-07	5.23624e-05		GZMK	0.641467	1.42629e-05	0.00310782
ZDHHC20	0.470504	2.05458e-10	4.20047e-08			STK17B	0.457054	1.3729e-06	0.000186355			RRM2B	0.486804	1.62253e-09	3.44476e-07		RNF138	0.506647	3.485e-07	5.19925e-05		CXCL3	0.640557	1.47991e-05	0.00318278
ERVFRD-1	0.470329	2.09082e-10	4.22244e-08			CCL4L2	0.456214	1.44352e-06	0.00018972			PRG4	0.486293	1.69714e-09	3.55755e-07		ATAD2B	0.506509	3.51487e-07	5.19698e-05		WNT7A	0.63807	1.63597e-05	0.00347328
CISD2	0.47015	2.1285e-10	4.24675e-08			STAG1	0.455698	1.48855e-06	0.000191088			STRN3	0.485851	1.76431e-09	3.65212e-07		FAM98B	0.505827	3.66582e-07	5.27878e-05		KIF9	0.63784	1.65119e-05	0.00346123
VPS35	0.469627	2.24254e-10	4.42101e-08			PIK3CB	0.45535	1.51972e-06	0.000192112			MDM4	0.485476	1.82341e-09	3.72785e-07		KCTD4	0.505783	3.67576e-07	5.20262e-05		RP11-514P8.7	0.637366	1.68282e-05	0.00348344
IMPA1	0.469161	2.3489e-10	4.5762e-08			TAF13	0.454097	1.63699e-06	0.000200804			NDEL1	0.484837	1.92832e-09	3.89427e-07		SPOPL	0.505117	3.82967e-07	5.37452e-05		REPS2	0.635142	1.83891e-05	0.00375956
GATAD2B	0.467668	2.72412e-10	5.24552e-08			ZNF148	0.454056	1.64099e-06	0.000199814			DIAPH2	0.484512	1.98386e-09	3.95816e-07		CCNK	0.505025	3.85142e-07	5.35962e-05		SPDYE6	0.634704	1.87115e-05	0.00377881
SKIV2L2	0.46743	2.78894e-10	5.3086e-08			LMAN1	0.453179	1.72833e-06	0.000207399			ZNF460	0.484505	1.98512e-09	3.91352e-07		MINOS1-NBL1	0.504827	3.89855e-07	5.38e-05		MROH9	0.634619	1.87751e-05	0.00374596
ENY2	0.466826	2.96068e-10	5.44766e-08			KPNA4	0.45268	1.78005e-06	0.000210554			ETNK1	0.484399	2.00362e-09	3.90352e-07		RSC1A1	0.504015	4.09782e-07	5.60826e-05		C5orf42	0.634012	1.92316e-05	0.00379137
NPIPB6	0.466532	3.04785e-10	5.54642e-08			PCM1	0.45239	1.8107e-06	0.000212661			MZT1	0.483743	2.12174e-09	4.08558e-07		UBE2B	0.503573	4.2102e-07	5.62265e-05		BRE	0.633687	1.94805e-05	0.00379527
XKR9	0.465681	3.31434e-10	5.96581e-08			CCL3L3	0.452014	1.85122e-06	0.000214379			TBL1XR1	0.482506	2.36294e-09	4.49774e-07		MMP19	0.503373	4.26213e-07	5.64647e-05		ZNF106	0.633382	1.97162e-05	0.00379651
SBNO1	0.465385	3.41212e-10	6.07577e-08			TRIM37	0.451931	1.86033e-06	0.000213938			RNF34	0.482426	2.37933e-09	4.42717e-07		SRGN	0.502766	4.42299e-07	5.67788e-05		SLC17A3	0.630303	2.22504e-05	0.00423524
FBXL20	0.463708	4.02177e-10	6.86603e-08			TNFSF15	0.451577	1.89936e-06	0.00021692			HNRNPA3	0.48215	2.43704e-09	4.48416e-07		INSIG1	0.502009	4.63193e-07	5.85533e-05		BDKRB2	0.629568	2.28978e-05	0.00430895
EXOC5	0.463443	4.12698e-10	6.97376e-08			POGZ	0.450908	1.97545e-06	0.00022254			NARS2	0.482109	2.44577e-09	4.45076e-07		SLC25A32	0.501868	4.67197e-07	5.86119e-05		THEMIS	0.627323	2.49814e-05	0.00464823
TAF13	0.462331	4.5994e-10	7.69355e-08			DYM	0.450133	2.06721e-06	0.000223745			POGZ	0.481994	2.47017e-09	4.44631e-07		OSBP	0.501822	4.68494e-07	5.83328e-05		ARPIN	0.626969	2.53259e-05	0.00465996
DIAPH2	0.460583	5.44977e-10	9.02482e-08			UFM1	0.449887	2.09713e-06	0.00022551			SPOPL	0.480761	2.7485e-09	4.8941e-07		CCL3	0.501506	4.77599e-07	5.90226e-05		PLEKHH2	0.624249	2.81152e-05	0.00511634
SMC4	0.459807	5.87429e-10	9.53709e-08			HSPA13	0.449117	2.1936e-06	0.000232859			CYP20A1	0.479987	2.93818e-09	5.17619e-07		HELZ	0.501169	4.87486e-07	5.97983e-05		CH507-152C13.3	0.624003	2.83813e-05	0.00510863
RP11-108O10.8	0.459222	6.21514e-10	9.9925e-08			XRN1	0.449046	2.20264e-06	0.000232329			RP2	0.479404	3.08954e-09	5.38555e-07		PHACTR1	0.500515	5.07217e-07	6.04281e-05		UBE2W	0.623258	2.9199e-05	0.00519931
POGZ	0.458989	6.35596e-10	1.01206e-07			NPIPB9	0.448964	2.21314e-06	0.00023196			CISD2	0.47895	3.21229e-09	5.54121e-07		DCTN4	0.500283	5.14395e-07	6.08455e-05		EPHB2	0.623174	2.92932e-05	0.00516059
MZT1	0.458636	6.57558e-10	1.03706e-07			MTMR2	0.448702	2.24719e-06	0.000234047			LARP4	0.477678	3.58233e-09	6.05341e-07		DUSP10	0.500017	5.2274e-07	6.13941e-05		ESM1	0.622002	3.06284e-05	0.00533902
GYG1	0.457964	7.01398e-10	1.08553e-07			MTF2	0.448382	2.28947e-06	0.00023696			AC131097.4	0.476632	3.91692e-09	6.55193e-07		STAG1	0.499845	5.28203e-07	6.15989e-05		TRBV5-6	0.621804	3.08589e-05	0.00532316
LYRM5	0.457662	7.22052e-10	1.10715e-07			MMP19	0.448244	2.30786e-06	0.000235914			PIK3C3	0.476497	3.96225e-09	6.56149e-07		RIT1	0.499411	5.42263e-07	6.27963e-05		ALDH1A1	0.621797	3.08672e-05	0.0052697
PPP1R21	0.456803	7.83938e-10	1.19101e-07			MKLN1	0.447577	2.39902e-06	0.000243729			TASP1	0.473849	4.96061e-09	8.13344e-07		UBE3A	0.49836	5.77715e-07	6.5979e-05		MMACHC	0.620751	3.21136e-05	0.00542655
SPOPL	0.456779	7.85739e-10	1.18289e-07			FOSB	0.447568	2.40028e-06	0.000242369			SYNCRIP	0.473788	4.986e-09	8.09492e-07		FOXJ3	0.498343	5.7832e-07	6.55958e-05		NSMCE2	0.620715	3.21575e-05	0.00537908
RAB3IP	0.456594	7.9971e-10	1.19308e-07			GATAD2B	0.447355	2.43011e-06	0.000243895			PIAS2	0.47306	5.30182e-09	8.44212e-07		NAMPT	0.498091	5.87169e-07	6.61463e-05		IL1RN	0.619404	3.37868e-05	0.0055951
TULP4	0.45659	8.00029e-10	1.1829e-07			ATAD2B	0.447207	2.45108e-06	0.000244517			VEZT	0.472109	5.74371e-09	9.05865e-07		TIPARP	0.497769	5.98621e-07	6.65313e-05		TRAV1-2	0.618518	3.49292e-05	0.00572701
MIER1	0.455035	9.27771e-10	1.35964e-07			ELF1	0.446344	2.57668e-06	0.000252484			ZNF644	0.471664	5.96233e-09	9.31473e-07		RASGEF1B	0.497424	6.11161e-07	6.70253e-05		EREG	0.618356	3.51418e-05	0.00570538
NSMCE2	0.455023	9.28877e-10	1.34932e-07			MBNL2	0.445826	2.65481e-06	0.00025861			ATAD2B	0.471331	6.13074e-09	9.48832e-07		PPP1CB	0.497339	6.14292e-07	6.69255e-05		MECOM	0.616976	3.70027e-05	0.00594916
RSL1D1	0.454759	9.52464e-10	1.37155e-07			PNP	0.445802	2.65859e-06	0.000257463			CHORDC1	0.470428	6.6124e-09	1.0139e-06		ZNF644	0.497123	6.22311e-07	6.69187e-05		IL1B	0.614941	3.99091e-05	0.00635476
NARS2	0.454541	9.72374e-10	1.38815e-07			PJA2	0.445428	2.71643e-06	0.000261536			NPIPB6	0.470409	6.62242e-09	1.00612e-06		GATAD2B	0.49597	6.66781e-07	6.90118e-05		IGSF6	0.614552	4.04887e-05	0.00638565
PRG4	0.454371	9.88225e-10	1.39872e-07			ATP9B	0.445155	2.75954e-06	0.00026415			GLMN	0.470223	6.72614e-09	1.01259e-06		TMED7	0.495015	7.05837e-07	7.17096e-05		PPP1R21	0.61439	4.07319e-05	0.0063634
SYNCRIP	0.454183	1.00595e-09	1.41175e-07			DUSP11	0.444931	2.7953e-06	0.000264515			CHP1	0.46982	6.95655e-09	1.03784e-06		CCL4	0.49413	7.44011e-07	7.46716e-05		RFX4	0.614216	4.0995e-05	0.00634465
SUZ12	0.453622	1.0608e-09	1.4762e-07			DUSP4	0.444861	2.80663e-06	0.000264078			SRSF2	0.469766	6.98771e-09	1.03318e-06		DNAJA1	0.494127	7.44129e-07	7.42336e-05		RPS6KC1	0.613637	4.18792e-05	0.00642148
SLMAP	0.453411	1.08227e-09	1.49354e-07			CCNK	0.444709	2.83126e-06	0.000264891			SMAD4	0.469633	7.06549e-09	1.03544e-06		ZNF331	0.493671	7.64559e-07	7.53636e-05		HELLS	0.612611	4.34909e-05	0.00660742
STAU2	0.453228	1.10116e-09	1.50704e-07			STRN3	0.444174	2.91965e-06	0.000270109			RP11-87C12.2	0.469481	7.15595e-09	1.0395e-06		ABI1	0.493115	7.90144e-07	7.74248e-05		RP11-166B2.1	0.612411	4.38128e-05	0.00659581
PLK2	0.453099	1.11465e-09	1.51299e-07			UBE2B	0.443163	3.09375e-06	0.000281497			DDX18	0.46851	7.75739e-09	1.11706e-06		LMAN1	0.492077	8.40129e-07	8.13599e-05		SCN4B	0.612342	4.39234e-05	0.0065529
MSH3	0.452934	1.13216e-09	1.52427e-07			LYSMD3	0.442844	3.15083e-06	0.000285124			SDCBP	0.46834	7.86766e-09	1.12318e-06		AKIRIN1	0.491534	8.6748e-07	8.35202e-05		STAU2	0.611577	4.51723e-05	0.00667904
EGR2	0.452891	1.13672e-09	1.51807e-07			RIF1	0.442229	3.26341e-06	0.00029212			APPBP2	0.46813	8.00655e-09	1.13323e-06		SLC10A1	0.491458	8.71367e-07	8.34095e-05		MYO1D	0.610888	4.63248e-05	0.00678884
STK24	0.451397	1.30843e-09	1.71966e-07			PHTF2	0.442102	3.287e-06	0.000292649			CRLF3	0.467468	8.45752e-09	1.18692e-06		IFRD1	0.491403	8.74207e-07	8.32004e-05		DUSP6	0.610625	4.67726e-05	0.00679433
STRN3	0.450846	1.37785e-09	1.79663e-07			BTBD9	0.441968	3.31224e-06	0.000293319			EPT1	0.466557	9.11873e-09	1.26896e-06		TERF2	0.491377	8.75562e-07	8.28532e-05		METTL12	0.610531	4.69338e-05	0.00675846
SMAP1	0.450427	1.43308e-09	1.85404e-07			CCNI	0.440608	3.57858e-06	0.000307054			PPP1CC	0.466286	9.32497e-09	1.28685e-06		TMED5	0.490448	9.24669e-07	8.65114e-05		RSPO2	0.610056	4.77524e-05	0.00681706
ZFAND3	0.450271	1.45412e-09	1.86668e-07			UBE2V1	0.440381	3.62508e-06	0.00030944			SYNJ2BP-COX16	0.465461	9.98046e-09	1.36592e-06		TSC22D2	0.49035	9.30043e-07	8.6042e-05		ATRNL1	0.609928	4.79768e-05	0.00679056
NBEAL1	0.450116	1.47532e-09	1.87933e-07			NDEL1	0.437322	4.30812e-06	0.000354938			ZFAND3	0.465404	1.00273e-08	1.36108e-06		RNF38	0.490334	9.30927e-07	8.56453e-05		MED31	0.609751	4.82859e-05	0.00677639
SMAD2	0.449711	1.53228e-09	1.93698e-07			ARMC8	0.437133	4.35416e-06	0.000355197			PPP3R1	0.464959	1.04012e-08	1.40036e-06		PPM1B	0.49015	9.41004e-07	8.60941e-05		RNLS	0.609441	4.88334e-05	0.00673901
ARL5A	0.449568	1.55296e-09	1.94825e-07			DENND1A	0.43692	4.40633e-06	0.000357691			WDR44	0.464913	1.04403e-08	1.39429e-06		HECA	0.489999	9.49399e-07	8.63848e-05		LDLR	0.608564	5.04125e-05	0.00689942
CALM1	0.449178	1.61049e-09	2.00524e-07			SYNCRIP	0.436884	4.41544e-06	0.000356682			CAMTA1	0.464347	1.09366e-08	1.44888e-06		FAR1	0.489815	9.59677e-07	8.68429e-05		SPATA17	0.607785	5.18552e-05	0.0070387
CPD	0.448929	1.64823e-09	2.03692e-07			PPP1CB	0.436232	4.5797e-06	0.000361142			CWF19L2	0.463619	1.16077e-08	1.52558e-06		CYCS	0.489249	9.91968e-07	8.87945e-05		SUGCT	0.607357	5.26636e-05	0.00709031
ATXN2	0.448914	1.65054e-09	2.02466e-07			DPH3	0.435876	4.67177e-06	0.000364927			RAB21	0.46329	1.19241e-08	1.55483e-06		SYNCRIP	0.489172	9.96487e-07	8.87195e-05		SIRPG	0.607009	5.33286e-05	0.00712194
TMEM209	0.44882	1.66517e-09	2.02759e-07			HELZ	0.435134	4.86943e-06	0.000375059			CUL2	0.461701	1.35719e-08	1.72884e-06		MAPK6	0.488554	1.03312e-06	9.14894e-05		PLS1	0.606415	5.44806e-05	0.00721759
SPDYA	0.448805	1.66744e-09	2.01554e-07			TBL1XR1	0.434835	4.95124e-06	0.000377846			SUCO	0.461423	1.38821e-08	1.75487e-06		TRIM37	0.48833	1.04667e-06	9.21961e-05		NLRP3	0.605823	5.56522e-05	0.0073143
CRLF3	0.448772	1.6725e-09	2.007e-07			DYNLT3	0.433656	5.28662e-06	0.000397938			TTC19	0.460845	1.45486e-08	1.82518e-06		RIF1	0.488311	1.04782e-06	9.18087e-05		IL17RB	0.604929	5.74652e-05	0.00749311
KIF9	0.448695	1.68458e-09	2.00695e-07			HSP90AA1	0.433492	5.33516e-06	0.000397974			PBRM1	0.460246	1.5271e-08	1.88722e-06		SERINC1	0.487526	1.09689e-06	9.26761e-05		PDGFD	0.603647	6.01594e-05	0.00778312
PPP3R1	0.448306	1.74674e-09	2.05149e-07			KIF9	0.433455	5.34594e-06	0.000395217			AP1S3	0.459557	1.61444e-08	1.98038e-06		IL1B	0.486733	1.1486e-06	9.6065e-05		PIM2	0.603586	6.02888e-05	0.0077394
EREG	0.447752	1.83902e-09	2.14466e-07			SRGN	0.433344	5.37896e-06	0.000395892			IPO11	0.45849	1.75937e-08	2.14229e-06		TMOD3	0.486047	1.19515e-06	9.89588e-05		ADGRG6	0.601633	6.46207e-05	0.00823168
ATAD2B	0.447067	1.95958e-09	2.26927e-07			DNAJC7	0.433031	5.47325e-06	0.000401048			SLMAP	0.45727	1.94033e-08	2.34539e-06		POGZ	0.486043	1.19544e-06	9.849e-05		GSTT2B	0.601292	6.54047e-05	0.00826796
HNRNPA3	0.446924	1.98579e-09	2.28366e-07			KAT7	0.433001	5.4822e-06	0.000399935			SPDYA	0.457234	1.94606e-08	2.33528e-06		WDR44	0.485937	1.20281e-06	9.86066e-05		ABI1	0.601119	6.58072e-05	0.00825581
SUCO	0.446865	1.99651e-09	2.28016e-07			ATP7A	0.432786	5.54789e-06	0.000402952			HNRNPAB	0.456942	1.99199e-08	2.3732e-06		DNAJC7	0.484117	1.33597e-06	0.000105855		CCDC149	0.600915	6.62824e-05	0.0082529
PITPNB	0.445902	2.18245e-09	2.47544e-07			SEC31A	0.4322	5.73067e-06	0.000412608			RTCA	0.456622	2.04366e-08	2.41736e-06		PAQR3	0.484052	1.341e-06	0.000105748		GOLGA8J	0.599338	7.00694e-05	0.00865932
IPO11	0.445687	2.22615e-09	2.50782e-07			SOD2	0.431954	5.80907e-06	0.000414647			ZNF654	0.455978	2.15145e-08	2.52681e-06		YWHAZ	0.483959	1.3482e-06	0.000105812		TMEM88	0.598776	7.1465e-05	0.00876638
PHC3	0.445129	2.34356e-09	2.60465e-07			RHEB	0.430951	6.13936e-06	0.000430795			SH3GLB1	0.455806	2.18127e-08	2.54379e-06		VPS53	0.483787	1.36159e-06	0.000105859		C17orf105	0.598416	7.23719e-05	0.00881235
DDX18	0.444754	2.42592e-09	2.66048e-07			CAPZA2	0.430525	6.28509e-06	0.000437315			NGLY1	0.45574	2.19269e-08	2.53923e-06		HMGCR	0.483504	1.38393e-06	0.000106595		KLHL32	0.59785	7.38212e-05	0.00892321
TUBGCP3	0.444276	2.53487e-09	2.76167e-07			SRP54	0.430303	6.36211e-06	0.000440823			SCYL2	0.455387	2.25529e-08	2.59359e-06		ARMC8	0.483375	1.3942e-06	0.000106889		C7orf57	0.597819	7.39015e-05	0.00886818
AGO3	0.444097	2.57682e-09	2.77092e-07			RNF38	0.429536	6.63533e-06	0.000455938			RAD21	0.455225	2.28451e-08	2.60907e-06		MIER1	0.483245	1.40461e-06	0.00010719		SERPINB2	0.597554	7.45883e-05	0.0088862
MORC3	0.443973	2.6062e-09	2.76658e-07			PUM2	0.428822	6.89998e-06	0.000466383			NOL10	0.455068	2.31328e-08	2.62383e-06		MTMR1	0.482952	1.42843e-06	0.000108508		EGR3	0.596897	7.63182e-05	0.00902736
UBE2W	0.443901	2.62351e-09	2.76722e-07			RNF138	0.428255	7.11711e-06	0.000479103			DIMT1	0.454613	2.39844e-08	2.70192e-06		ZRANB1	0.482644	1.45388e-06	0.000109937		EDAR	0.596022	7.86769e-05	0.00924035
AC006486.9	0.443835	2.63936e-09	2.76631e-07			NDUFS1	0.428105	7.17561e-06	0.000481085			AGO3	0.454166	2.4851e-08	2.78063e-06		TRIM33	0.482431	1.47171e-06	0.000109781		ZNF804A	0.595847	7.91562e-05	0.00923118
NAP1L5	0.44364	2.68692e-09	2.79845e-07			MIER1	0.428076	7.18663e-06	0.000479881			SRP54	0.454133	2.49161e-08	2.76919e-06		CLK1	0.4822	1.49131e-06	0.000109761		PDGFB	0.595846	7.91594e-05	0.00916699
CDKAL1	0.442454	2.99471e-09	3.08027e-07			SENP5	0.427956	7.23396e-06	0.000481102			IPO5	0.453242	2.6737e-08	2.95177e-06		DNAJB6	0.481341	1.5663e-06	0.000113763		TRPV1	0.594759	8.22e-05	0.009453
IMMT	0.440922	3.4429e-09	3.51941e-07			SCUBE3	0.427492	7.41937e-06	0.000489501			PAN3	0.452878	2.75179e-08	3.01786e-06		RBM18	0.481116	1.5865e-06	0.000114228		DLGAP1	0.594677	8.24331e-05	0.00941443
RP11-437B10.1	0.440235	3.6643e-09	3.72275e-07			ZNF506	0.426805	7.70156e-06	0.000498195			RP11-108O10.8	0.451818	2.99167e-08	3.25934e-06		PMAIP1	0.480434	1.64929e-06	0.000117725		NR4A1	0.59414	8.39785e-05	0.00952524
FGFR1OP2	0.439516	3.91058e-09	3.9248e-07			MDM4	0.426652	7.76592e-06	0.000498464			MINOS1-NBL1	0.450492	3.32e-08	3.57008e-06		ERGIC2	0.480413	1.65134e-06	0.000117366		CHMP1B	0.593924	8.46073e-05	0.00953127
YIPF4	0.439107	4.05781e-09	4.04803e-07			PPM1B	0.426443	7.85434e-06	0.000500261			IPMK	0.450488	3.32096e-08	3.54807e-06		DENND1A	0.48012	1.67901e-06	0.000118822		SFR1	0.592967	8.74429e-05	0.00978415
PBRM1	0.438448	4.30619e-09	4.27009e-07			LIN7C	0.426226	7.94739e-06	0.000504248			TMEM209	0.449992	3.45258e-08	3.6417e-06		KIF9	0.479918	1.69837e-06	0.000119681		HIST2H2AA3	0.592442	8.90353e-05	0.00989546
ZNF654	0.437883	4.53109e-09	4.46636e-07			DNAJA1	0.425803	8.13187e-06	0.000512029			PTPN11	0.449965	3.45996e-08	3.62639e-06		CCL4L2	0.479916	1.69856e-06	0.000119187		MYADM	0.59169	9.13614e-05	0.0100863
DUSP11	0.437391	4.73582e-09	4.64054e-07			MTRNR2L3	0.425645	8.20167e-06	0.000514468			CPD	0.449698	3.53292e-08	3.67956e-06		CAPZA2	0.47967	1.72245e-06	0.000119848		IGLV2-18	0.591653	9.14761e-05	0.0100321
AZIN1	0.43711	4.85694e-09	4.73123e-07			UBE3A	0.425534	8.25097e-06	0.000515608			SENP2	0.449208	3.67072e-08	3.7756e-06		MTMR2	0.478549	1.8354e-06	0.000126643		CXCL2	0.590668	9.46112e-05	0.0103076
BRE	0.436317	5.21424e-09	5.04958e-07			RASGEF1B	0.42536	8.32891e-06	0.00051658			NAP1L5	0.447929	4.05539e-08	4.09496e-06		LIN7C	0.478038	1.88911e-06	0.000128739		SSR3	0.589285	9.91738e-05	0.0107341
ERI1	0.436063	5.33415e-09	5.10598e-07			MTMR1	0.425335	8.34016e-06	0.000515347			MSH3	0.447265	4.26999e-08	4.28551e-06		SOD2	0.477862	1.90799e-06	0.00012844		TRAV8-4	0.589168	9.95683e-05	0.0107068
LRCH3	0.435297	5.71185e-09	5.40504e-07			DCTN4	0.42512	8.43791e-06	0.000519449			FBXW11	0.447212	4.28748e-08	4.27715e-06		TNFSF15	0.477285	1.97108e-06	0.000131618		GSG1	0.588933	0.000100368	0.0107232
AC069368.3	0.434032	6.39226e-09	6.01454e-07			TERF2	0.424811	8.57971e-06	0.000526222			PAPOLG	0.446741	4.44677e-08	4.40949e-06		PLAUR	0.477008	2.00209e-06	0.000133151		KLHL21	0.588049	0.00010342	0.0109785
HCAR2	0.433962	6.43177e-09	6.01752e-07			NCOA7	0.42456	8.69672e-06	0.00053143			CD164	0.445605	4.85519e-08	4.72952e-06		SLC20A1	0.476821	2.02326e-06	0.000134021		GEM	0.588047	0.000103428	0.0109093
RP11-87C12.2	0.433937	6.44632e-09	5.99725e-07			ERGIC2	0.424352	8.79475e-06	0.000535445			FAM98B	0.445519	4.88752e-08	4.70566e-06		KAT7	0.476793	2.02639e-06	0.000133693		SMOC2	0.587518	0.000105293	0.0109664
VPS41	0.433742	6.55869e-09	6.06771e-07			ANKRD28	0.424283	8.82775e-06	0.000535485			JAK2	0.445424	4.92346e-08	4.71287e-06		SRP54	0.476723	2.03434e-06	0.000133685		TNFAIP6	0.587058	0.000106943	0.0110686
MDM4	0.433459	6.72543e-09	6.18739e-07			PPP3R1	0.42418	8.87647e-06	0.000536476			CHRAC1	0.445324	4.9616e-08	4.72208e-06		SAMSN1	0.476578	2.05108e-06	0.000134252		USP46	0.586695	0.000108259	0.0111353
TRIM37	0.433294	6.82469e-09	6.24402e-07			SDCBP	0.424071	8.92914e-06	0.000537697			NAA15	0.443721	5.61235e-08	5.28071e-06		SDCBP	0.476381	2.07389e-06	0.000135211		FRMD5	0.586617	0.000108544	0.0110956
RP11-347C12.1	0.432764	7.15239e-09	6.47233e-07			PMAIP1	0.423808	9.05642e-06	0.000539476			HSPH1	0.443679	5.63026e-08	5.26764e-06		FAM13B	0.476255	2.08859e-06	0.000135636		SPDYE16	0.586197	0.000110091	0.0111847
FAM222B	0.432754	7.1587e-09	6.44283e-07			CNOT6	0.423287	9.31353e-06	0.000552803			NBEAL1	0.443398	5.75304e-08	5.35227e-06		LATS1	0.476127	2.10369e-06	0.000136083		TRAV12-1	0.583598	0.000120105	0.0121277
PAN3	0.432115	7.57418e-09	6.77991e-07			ANP32E	0.423044	9.43557e-06	0.00055606			PMM2	0.443191	5.84468e-08	5.40715e-06		SMARCA5	0.476003	2.11829e-06	0.000135965		FBXL20	0.583139	0.000121955	0.0122398
CUL2	0.431636	7.90112e-09	6.99692e-07			SKIV2L2	0.422866	9.52646e-06	0.000557449			RAB3IP	0.442776	6.03358e-08	5.52022e-06		ATP11B	0.475976	2.12159e-06	0.00013565		VCAN	0.582736	0.000123605	0.0123307
UBE2D1	0.43114	8.25394e-09	7.23202e-07			SLMAP	0.422506	9.71173e-06	0.000562329			ARL6IP1	0.442644	6.09454e-08	5.54536e-06		ANKRD28	0.475722	2.15202e-06	0.000136542		HIST2H2BF	0.58113	0.00013037	0.0128508
USO1	0.431014	8.34608e-09	7.27426e-07			WDR44	0.422173	9.88685e-06	0.000568494			CEP170	0.442615	6.10819e-08	5.52741e-06		DYNLT3	0.475646	2.16109e-06	0.000136594		PTGER2	0.580823	0.0001317	0.0129051
MYADM	0.4304	8.80833e-09	7.59718e-07			ZNF331	0.422146	9.90087e-06	0.00056733			ERI1	0.442591	6.11927e-08	5.50734e-06		SLMAP	0.475377	2.19396e-06	0.000138144		CCRL2	0.580058	0.000135066	0.013157
DUSP5	0.430361	8.83858e-09	7.58378e-07			C5AR1	0.421823	1.00734e-05	0.00057325			SEC23A	0.441978	6.41248e-08	5.74004e-06		ZNF410	0.475096	2.22865e-06	0.000139797		ZFP36	0.579628	0.000136995	0.0132669
IPO5	0.428931	1.00178e-08	8.50744e-07			ZFAND3	0.420998	1.05273e-05	0.000594993			KATNA1	0.441932	6.43498e-08	5.72921e-06		ATP7A	0.474704	2.27805e-06	0.000141821		PXDN	0.578312	0.000143048	0.0137726
STAM2	0.428784	1.0147e-08	8.57321e-07			LDLR	0.420948	1.05555e-05	0.000592538			FBXO30	0.44144	6.68094e-08	5.88491e-06		PHTF2	0.474703	2.27818e-06	0.000141299		WDYHV1	0.578171	0.00014371	0.0137563
CDK14	0.428493	1.0408e-08	8.74903e-07			TMED5	0.42077	1.06562e-05	0.00059617			YIPF4	0.441354	6.72465e-08	5.89207e-06		PPP3R1	0.474121	2.35336e-06	0.00014434		OTOA	0.576552	0.000151522	0.0144207
TRMT1L	0.427665	1.11866e-08	9.30902e-07			TMED7	0.420407	1.08638e-05	0.00059769			USO1	0.440878	6.97287e-08	6.0774e-06		ODF3L1	0.474102	2.35596e-06	0.000142911		MARVELD2	0.576057	0.000153986	0.0144887
RRAS2	0.427581	1.12688e-08	9.33053e-07			ODF3L1	0.419821	1.12079e-05	0.000606545			RP11-437B10.1	0.440842	6.99173e-08	6.06194e-06		CCDC174	0.473723	2.40623e-06	0.000145428		PTPN2	0.57561	0.00015624	0.0146177
TTC19	0.427475	1.13727e-08	9.36979e-07			MMGT1	0.419743	1.12545e-05	0.000607082			PTBP3	0.440149	7.36917e-08	6.35591e-06		ATP13A3	0.473522	2.43325e-06	0.000146526		PPP1R15B	0.575246	0.000158099	0.0147085
SEC23A	0.427264	1.15836e-08	9.40319e-07			TRIM33	0.419407	1.14571e-05	0.000612031			RP11-544M22.13	0.440012	7.44631e-08	6.38916e-06		PPP4R2	0.473315	2.4614e-06	0.000147151		TIAM1	0.575243	0.000158116	0.0146279
PICALM	0.425968	1.29602e-08	1.04693e-06			TM9SF3	0.419128	1.16277e-05	0.000615192			MMGT1	0.439891	7.51507e-08	6.41492e-06		HSP90AA1	0.473145	2.48482e-06	0.000148017		VPS53	0.574155	0.000163788	0.0149853
EGR1	0.425759	1.31971e-08	1.06089e-06			CDV3	0.418836	1.18092e-05	0.00061691			CDKAL1	0.439332	7.83971e-08	6.62375e-06		STRN3	0.472961	2.5104e-06	0.000148472		MTMR11	0.573539	0.000167082	0.0152026
HMGCR	0.424942	1.41615e-08	1.13292e-06			ORC2	0.418622	1.19433e-05	0.000621953			RP11-402G3.5	0.439253	7.88663e-08	6.59609e-06		FLVCR1	0.471952	2.65485e-06	0.000154804		FOCAD	0.572844	0.000170866	0.015462
HEATR5A	0.424515	1.46921e-08	1.16972e-06			ZRANB1	0.418551	1.19887e-05	0.000622361			UBE2D1	0.438808	8.1564e-08	6.7535e-06		PTGS2	0.471789	2.67886e-06	0.000155112		TMEM144	0.572686	0.000171742	0.0153732
TBL1XR1	0.423958	1.54136e-08	1.22129e-06			RAP1A	0.418302	1.21472e-05	0.000628619			GYG1	0.438553	8.31451e-08	6.85016e-06		YTHDF3	0.470829	2.82487e-06	0.000160756		CACNA2D3	0.57242	0.000173216	0.0154218
MINOS1-NBL1	0.423927	1.54546e-08	1.2187e-06			IFNG	0.418283	1.21596e-05	0.000627299			B3GALT2	0.438551	8.31611e-08	6.81757e-06		PUM2	0.470775	2.8332e-06	0.000160677		IER3	0.572399	0.000173333	0.0153497
PPP1R15B	0.423556	1.59555e-08	1.25224e-06			NPIPB4	0.418248	1.21825e-05	0.000626526			HELZ	0.438018	8.65718e-08	7.06221e-06		ATAD1	0.470198	2.92486e-06	0.000165309		TRAV21	0.572112	0.00017494	0.0154096
ETNK1	0.422162	1.79773e-08	1.38467e-06			SP4	0.417647	1.25752e-05	0.000642734			ARL5A	0.437938	8.70896e-08	7.06962e-06		DCUN1D1	0.470097	2.9412e-06	0.000165668		ZNF625	0.570473	0.000184375	0.0161547
LARP4	0.422087	1.80937e-08	1.38718e-06			MFSD6	0.417238	1.28492e-05	0.000654717			ACTR2	0.437633	8.91129e-08	7.19858e-06		SKIV2L2	0.469597	3.02308e-06	0.000169702		GATA6	0.570143	0.00018633	0.0161551
HCAR3	0.422024	1.81908e-08	1.3882e-06			IL1RN	0.417122	1.29278e-05	0.000656699			HEATR5A	0.437115	9.26542e-08	7.3767e-06		RAPGEF6	0.469536	3.03323e-06	0.000169697		SLC7A4	0.569152	0.000192314	0.0165871
DIMT1	0.421619	1.88304e-08	1.42389e-06			UBE2K	0.4162	1.35702e-05	0.00068513			SLK	0.436503	9.70036e-08	7.68603e-06		XPR1	0.468722	3.17187e-06	0.000176856		VCAM1	0.568736	0.000194872	0.0167206
SERINC3	0.420809	2.01767e-08	1.51876e-06			TMOD3	0.416018	1.37004e-05	0.000687509			ACBD7	0.435741	1.02697e-07	8.0984e-06		DNAJA2	0.467925	3.3134e-06	0.0001829		KIAA0825	0.568733	0.000194892	0.0166361
GSTCD	0.420788	2.02125e-08	1.51457e-06			PHACTR1	0.415968	1.37369e-05	0.000687262			RRAS2	0.435681	1.03157e-07	8.09608e-06		CLASP2	0.467918	3.31454e-06	0.000182355		PPFIBP1	0.568703	0.00019508	0.0165668
PIAS2	0.420685	2.03903e-08	1.52101e-06			DNAJC3	0.415792	1.3864e-05	0.000689455			USP33	0.435506	1.04518e-07	8.16423e-06		GPR84	0.46768	3.35793e-06	0.000183523		PARD6B	0.56846	0.00019659	0.0166098
UBXN2A	0.420084	2.14582e-08	1.59349e-06			IFRD1	0.415292	1.42321e-05	0.00070564			PHAX	0.435071	1.07965e-07	8.35464e-06		RP11-80H18.3	0.467308	3.42685e-06	0.000186061		RANBP17	0.568031	0.000199286	0.0167522
STAG1	0.419896	2.18025e-08	1.60466e-06			CYCS	0.415027	1.44309e-05	0.000711237			EMP1	0.434103	1.1604e-07	8.8964e-06		DDX18	0.466934	3.49759e-06	0.000188665		TNFSF9	0.56762	0.0002019	0.0168862
MMGT1	0.419708	2.21527e-08	1.62323e-06			POU5F2	0.415025	1.44326e-05	0.000709209			LRBA	0.433717	1.19416e-07	9.0712e-06		DYM	0.466582	3.56519e-06	0.000191067		SGK1	0.56685	0.00020688	0.0172158
RRM2B	0.419563	2.24274e-08	1.62894e-06			GPCPD1	0.414868	1.45518e-05	0.000712954			FAM126B	0.433643	1.20068e-07	9.07915e-06		RBM39	0.466528	3.57566e-06	0.000191009		TMEM155	0.565539	0.000215608	0.0177636
CDK17	0.419501	2.25451e-08	1.63034e-06			ATF2	0.414468	1.48592e-05	0.0007195			N4BP1	0.433617	1.20307e-07	9.05584e-06		CDKAL1	0.466247	3.63071e-06	0.000192707		FMO3	0.565	0.000219295	0.0179779
DCUN1D1	0.419427	2.26875e-08	1.6335e-06			FAM13B	0.414434	1.4885e-05	0.000718645			TANK	0.432665	1.29103e-07	9.5872e-06		PPP2R2A	0.466209	3.63839e-06	0.000192498		BSPRY	0.564068	0.000225804	0.0184202
GMPS	0.4193	2.29318e-08	1.64394e-06			S1PR3	0.414271	1.50123e-05	0.000722687			SYCP3	0.432047	1.35138e-07	9.94618e-06		PSMD11	0.465788	3.72256e-06	0.000196324		C17orf98	0.563379	0.000230718	0.0187288
CD164	0.418771	2.39827e-08	1.70452e-06			TSC22D2	0.414126	1.51268e-05	0.000726086			KMT5B	0.431967	1.35934e-07	9.96051e-06		CDV3	0.465742	3.73187e-06	0.000194952		NFXL1	0.56313	0.000232522	0.0187832
PTGS2	0.418366	2.48171e-08	1.74881e-06			SAMSN1	0.413804	1.53827e-05	0.000736235			CSRNP2	0.431875	1.36867e-07	9.98467e-06		BCLAF1	0.46569	3.74229e-06	0.000194882		WDR25	0.563029	0.000233256	0.0187511
PAPOLG	0.418111	2.53564e-08	1.77924e-06			ITFG1	0.413432	1.56837e-05	0.000744189			DNAJB4	0.43165	1.39158e-07	1.01073e-05		BDP1	0.465558	3.76933e-06	0.000195063		CLEC12A	0.562607	0.000236344	0.0189076
NGLY1	0.417822	2.59811e-08	1.81539e-06			ETV3	0.413324	1.5772e-05	0.000746243			GALNT1	0.431524	1.4045e-07	1.00687e-05		MDM4	0.465259	3.83083e-06	0.000197628		GPCPD1	0.562237	0.000239091	0.0190353
GALNT1	0.417729	2.6185e-08	1.82195e-06			PAQR3	0.413194	1.58791e-05	0.000749168			TLK1	0.43138	1.41953e-07	1.01325e-05		TBL1XR1	0.465021	3.88068e-06	0.000198346		FAF1	0.560492	0.000252403	0.0196235
TLK1	0.416877	2.81313e-08	1.94106e-06			OSBP	0.413144	1.59205e-05	0.000748985			EXOC4	0.431254	1.43283e-07	1.01835e-05		FNIP1	0.46482	3.92308e-06	0.000199896		TMEM65	0.560395	0.000253162	0.0195905
CWF19L2	0.416586	2.88269e-08	1.9808e-06			CLASP2	0.412812	1.61976e-05	0.000749254			MTF2	0.43071	1.49129e-07	1.04643e-05		ARF4	0.463948	4.11247e-06	0.000208265		TRMT1L	0.559412	0.000260971	0.0201008
GDAP2	0.416569	2.88668e-08	1.97535e-06			TNFAIP6	0.412741	1.62576e-05	0.000749932			UBE2K	0.430565	1.50733e-07	1.05322e-05		SHOC2	0.463212	4.27915e-06	0.000216045		FOSL1	0.559122	0.000263311	0.0201872
CYP20A1	0.416492	2.90546e-08	1.98002e-06			ANGEL2	0.412535	1.64323e-05	0.000755887			NPIPB9	0.430313	1.53549e-07	1.06839e-05		TULP4	0.463174	4.28789e-06	0.000215828		BTBD9	0.559034	0.000264025	0.0201486
PAK2	0.416422	2.92263e-08	1.98355e-06			SERINC1	0.412208	1.67131e-05	0.000760354			FBXL20	0.430277	1.53951e-07	1.06671e-05		USP7	0.462768	4.38246e-06	0.00021992		IFNG	0.557925	0.000273195	0.0207528
DNAJB4	0.416368	2.93578e-08	1.98435e-06			ZNF410	0.412069	1.68344e-05	0.000761687			RAB18	0.42952	1.62745e-07	1.11828e-05		PRG4	0.462758	4.38488e-06	0.000219376		PTX3	0.557778	0.000274432	0.0207516
ARHGAP15	0.415823	3.073e-08	2.06866e-06			WAPL	0.411883	1.69971e-05	0.000764868			TAF13	0.429399	1.64199e-07	1.12361e-05		ANKRD40	0.462612	4.41956e-06	0.000219784		CCDC170	0.557654	0.000275473	0.0207356
ZNF460	0.415579	3.13635e-08	2.10275e-06			BDP1	0.411234	1.75777e-05	0.000784601			PHC3	0.429354	1.64734e-07	1.12263e-05		VAPA	0.462567	4.43011e-06	0.000219648		GLIS3	0.557611	0.000275836	0.020669
ARL6IP1	0.414252	3.50381e-08	2.32092e-06			ANKRD40	0.410819	1.79589e-05	0.000790954			UHRF1BP1L	0.429055	1.68379e-07	1.14277e-05		TOP1	0.462144	4.53208e-06	0.000224033		ALPK2	0.55754	0.000276443	0.0206212
RP11-544M22.13	0.414173	3.52671e-08	2.32678e-06			NOS1	0.410597	1.81659e-05	0.000795839			LYRM5	0.429048	1.68472e-07	1.13874e-05		RUBCNL	0.461606	4.66466e-06	0.000229219		LAMA2	0.556623	0.000284319	0.0211135
TBC1D23	0.413391	3.76381e-08	2.43471e-06			YWHAZ	0.410434	1.8319e-05	0.000798324			TSC22D2	0.428642	1.73548e-07	1.16827e-05		ATF2	0.461271	4.74912e-06	0.000232679		RSL1D1	0.556351	0.000286688	0.0211944
PHF14	0.413215	3.81919e-08	2.46092e-06			RAPH1	0.409992	1.87408e-05	0.00081243			FAM46C	0.428585	1.74263e-07	1.16834e-05		SERPINB9	0.460975	4.82505e-06	0.000235701		TRAV27	0.556278	0.000287329	0.0211474
MTM1	0.413063	3.86766e-08	2.4634e-06			FAM126B	0.40996	1.87723e-05	0.000811671			SERINC3	0.428488	1.75505e-07	1.17192e-05		SLC36A4	0.460658	4.90748e-06	0.000237625		DPYSL2	0.556043	0.000289398	0.0211121
WIPF1	0.412932	3.90972e-08	2.48065e-06			FAR1	0.409888	1.88418e-05	0.000808341			RCOR1	0.427982	1.82106e-07	1.21112e-05		RBM27	0.460144	5.04399e-06	0.000242815		GLRA3	0.555625	0.000293117	0.0212895
ATG5	0.412678	3.99313e-08	2.5239e-06			TIPARP	0.409469	1.92523e-05	0.000819583			ATRX	0.427824	1.84215e-07	1.22024e-05		TM9SF3	0.459823	5.13098e-06	0.000245575		DMXL2	0.555504	0.000294197	0.0212747
NAA15	0.412232	4.14327e-08	2.59896e-06			NLRP3	0.409348	1.93724e-05	0.00082258			P4HA1	0.427761	1.85067e-07	1.21615e-05		APPBP2	0.459741	5.1535e-06	0.000245942		FCAR	0.555195	0.000296981	0.0212901
WRB	0.411769	4.30507e-08	2.69026e-06			ARF4	0.409159	1.95613e-05	0.000826364			DUSP11	0.426938	1.96485e-07	1.28608e-05		PLEKHA3	0.459734	5.15541e-06	0.000245326		ARHGAP15	0.554228	0.000305844	0.0217373
CSGALNACT2	0.411252	4.49256e-08	2.79687e-06			PIP5K1A	0.408894	1.98288e-05	0.000833415			SMAP1	0.426887	1.97214e-07	1.28577e-05		CTDSPL2	0.459458	5.23172e-06	0.000248245		TRAV8-1	0.553751	0.000310301	0.0219598
PTBP3	0.411163	4.52584e-08	2.80704e-06			IPO11	0.408801	1.99243e-05	0.000835308			ZNF562	0.426697	1.99963e-07	1.29858e-05		AAED1	0.459317	5.27133e-06	0.000249409		DIO1	0.553533	0.000312357	0.0220112
SLC10A1	0.410878	4.63303e-08	2.85216e-06			ATP13A3	0.408698	2.00299e-05	0.000837612			TULP4	0.426535	2.02323e-07	1.30368e-05		WAPL	0.459279	5.28179e-06	0.000249192		PLK2	0.552164	0.000325553	0.0227475
ARF4	0.410196	4.90041e-08	2.9945e-06			AAED1	0.408412	2.03254e-05	0.000845699			PHF20L1	0.426387	2.04506e-07	1.31264e-05		CNOT6	0.458773	5.42605e-06	0.000253829		CCR8	0.55212	0.000325986	0.022682
SCAMP1	0.409997	4.98146e-08	3.03283e-06			MED31	0.408365	2.03739e-05	0.000845593			MARCH5	0.426268	2.06285e-07	1.31895e-05		MAP1LC3B	0.458721	5.4409e-06	0.000253806		PNP	0.552087	0.000326308	0.0226095
UBE2K	0.409461	5.20534e-08	3.146e-06			SLC20A1	0.408337	2.0403e-05	0.000844685			WDHD1	0.426042	2.09682e-07	1.33551e-05		CCNI	0.458447	5.52077e-06	0.000256809		NCOA7	0.550858	0.000338606	0.0232669
ACTR2	0.40941	5.22715e-08	3.14769e-06			MARCH7	0.408283	2.04595e-05	0.000844912			MED13	0.425614	2.16277e-07	1.367e-05		ZNF432	0.458301	5.5636e-06	0.000258076		RSPH14	0.550017	0.000347251	0.0237623
BLM	0.409178	5.32766e-08	3.1966e-06			FAF1	0.408226	2.05199e-05	0.000843199			GSKIP	0.42545	2.18872e-07	1.37814e-05		MAP3K2	0.458213	5.5895e-06	0.000257833		TRBV4-2	0.549919	0.000348273	0.0237342
AGBL4	0.408919	5.4416e-08	3.24147e-06			HMGCR	0.408194	2.05539e-05	0.000842507			RAB10	0.42488	2.28062e-07	1.43057e-05		FAM126B	0.458112	5.6195e-06	0.000257781		SHOX2	0.549105	0.000356859	0.0242196
PHAX	0.408738	5.52277e-08	3.26632e-06			SHOC2	0.408167	2.05821e-05	0.000841578			STAG1	0.424793	2.2951e-07	1.43422e-05		BACH1	0.45795	5.66805e-06	0.000258576		PLA2G7	0.549036	0.000357595	0.0241705
CAMTA1	0.408443	5.65782e-08	3.33429e-06			GPR84	0.408145	2.06048e-05	0.000838367			TADA2A	0.42468	2.31384e-07	1.4405e-05		RNMT	0.457653	5.75796e-06	0.000261956		SAMD13	0.548872	0.000359345	0.02419
GADD45A	0.408398	5.67823e-08	3.33445e-06			DDX18	0.408026	2.07311e-05	0.00084144			ATXN2	0.424536	2.33802e-07	1.4501e-05		CHRAC1	0.457629	5.76517e-06	0.000261565		GLA	0.5485	0.000363351	0.0243607
EIF4A3	0.408037	5.8482e-08	3.42212e-06			NUMB	0.407392	2.14142e-05	0.000858643			MORC3	0.424535	2.33815e-07	1.44477e-05		BRD2	0.457588	5.77773e-06	0.000261418		RP11-347C12.1	0.54808	0.000367928	0.0245681
APPBP2	0.40786	5.9336e-08	3.44773e-06			TNPO1	0.407232	2.15893e-05	0.000863571			ZNF451	0.424475	2.3483e-07	1.44565e-05		ZFR	0.457562	5.78586e-06	0.000261073		GP6	0.548019	0.000368596	0.0245138
SENP2	0.407686	6.01794e-08	3.48452e-06			GPR82	0.406962	2.18891e-05	0.000873453			CNOT7	0.424215	2.39265e-07	1.46749e-05		NDUFS1	0.457387	5.83957e-06	0.000262781		PRIM2	0.547803	0.000370983	0.0245739
CHRAC1	0.407475	6.12257e-08	3.53274e-06			SERPINB9	0.406935	2.19189e-05	0.000872542			MED14	0.423782	2.4685e-07	1.50842e-05		DHX36	0.457323	5.85944e-06	0.00026296		KLF10	0.546738	0.000382899	0.0252622
WNT7A	0.407145	6.2893e-08	3.60383e-06			ZNF432	0.406871	2.19909e-05	0.000873308			GNAI3	0.423746	2.47482e-07	1.50673e-05		SEC31A	0.456798	6.02422e-06	0.000268175		KCNA2	0.546366	0.000387138	0.0254405
NLRP3	0.406627	6.5598e-08	3.74587e-06			IER3	0.40657	2.23307e-05	0.00088468			OTUD3	0.423562	2.50772e-07	1.52117e-05		PIK3CB	0.456429	6.14248e-06	0.000271977		HIST1H4K	0.545975	0.000391652	0.0256354
KMT5B	0.406463	6.64777e-08	3.7701e-06			RBM39	0.406332	2.2603e-05	0.00089333			BAZ1A	0.423472	2.52413e-07	1.52553e-05		SENP5	0.456336	6.17268e-06	0.000272586		RANBP3L	0.545867	0.000392906	0.0256162
CAB39	0.406197	6.79282e-08	3.83922e-06			ATRX	0.406311	2.26267e-05	0.000892137			TMED5	0.423283	2.55851e-07	1.54069e-05		ANGEL2	0.456284	6.18961e-06	0.000271883		GIMAP8	0.545333	0.000399147	0.0259211
CCRL2	0.406137	6.82604e-08	3.84487e-06			CWF19L2	0.405759	2.32706e-05	0.000902487			OLR1	0.42317	2.57939e-07	1.54763e-05		TNFAIP6	0.456238	6.20466e-06	0.000271823		WWP1	0.545304	0.000399489	0.025842
RAB18	0.405515	7.17857e-08	4.0026e-06			GLA	0.405611	2.34464e-05	0.000907177			RHEB	0.422455	2.71502e-07	1.62313e-05		SREK1	0.455293	6.521e-06	0.000281952		SPOCK1	0.544848	0.000404905	0.0260904
NR4A2	0.405483	7.19692e-08	3.99936e-06			RSC1A1	0.40552	2.35553e-05	0.000907153			EIF4G2	0.422036	2.79783e-07	1.66662e-05		TCP1	0.454518	6.79165e-06	0.000290619		FAM188B	0.543871	0.000416708	0.0267469
GPR183	0.405396	7.24826e-08	4.01442e-06			HECA	0.405512	2.35642e-05	0.00090539			SLC30A5	0.422007	2.80365e-07	1.6641e-05		EIF3J	0.454473	6.80787e-06	0.000290563		NFIA	0.543809	0.000417474	0.0266925
TMED5	0.405096	7.42608e-08	4.0992e-06			FLVCR1	0.405421	2.36731e-05	0.000907469			SRGN	0.421392	2.92944e-07	1.72026e-05		DNAJC3	0.454421	6.82645e-06	0.000290607		SERPINI2	0.543349	0.000423149	0.0269513
MED13	0.404833	7.58522e-08	4.17313e-06			SGK1	0.405352	2.37564e-05	0.000906466			ZNF506	0.42117	2.97628e-07	1.74159e-05		GAB2	0.454349	6.85219e-06	0.000290954		TRBV4-1	0.54315	0.000425631	0.0270055
MDM2	0.404795	7.6087e-08	4.17219e-06			TBC1D23	0.405337	2.37751e-05	0.000905094			PPM1B	0.420966	3.01994e-07	1.76092e-05		RAPH1	0.454273	6.8794e-06	0.000291363		GJB2	0.542778	0.000430283	0.0271965
LDLR	0.404653	7.69649e-08	4.2064e-06			PPP2R2A	0.404852	2.43669e-05	0.000923376			GRIP2	0.420872	3.04025e-07	1.76655e-05		RINT1	0.454096	6.94338e-06	0.000293322		CD4	0.541145	0.00045131	0.0284171
BBS9	0.404251	7.94999e-08	4.33066e-06			CTDSPL2	0.404835	2.43875e-05	0.000922049			CAB39	0.42087	3.04071e-07	1.76064e-05		DBR1	0.453479	7.17139e-06	0.000299894		ZNF644	0.540747	0.000456577	0.0286398
WDHD1	0.404169	8.00278e-08	4.34512e-06			PICALM	0.404781	2.44538e-05	0.000920353			C5orf42	0.420598	3.09999e-07	1.78871e-05		LYN	0.453351	7.21922e-06	0.000301134		IL1A	0.540703	0.000457159	0.0285681
INTS2	0.403603	8.3756e-08	4.51791e-06			RAPGEF6	0.404658	2.46073e-05	0.00092194			IMPAD1	0.420558	3.10894e-07	1.78764e-05		WRB	0.453237	7.26232e-06	0.000302171		FAM98B	0.540537	0.000459375	0.0284915
HELZ	0.403558	8.40636e-08	4.51978e-06			SRGAP2C	0.403863	2.56162e-05	0.000955417			USP1	0.419683	3.3085e-07	1.88927e-05		SBF2	0.452904	7.38957e-06	0.000305928		PTPRM	0.539855	0.000468559	0.0289527
GTF2F2	0.403257	8.61215e-08	4.61544e-06			RINT1	0.403812	2.56824e-05	0.000955733			ABCE1	0.419667	3.31208e-07	1.88481e-05		SCUBE3	0.452422	7.57779e-06	0.000311385		CXorf40A	0.539513	0.000473234	0.0291329
ZNF131	0.402252	9.33524e-08	4.95486e-06			CLK1	0.403643	2.59017e-05	0.00096173			SNRPG	0.418963	3.48172e-07	1.96782e-05		RGPD6	0.452325	7.61601e-06	0.000312181		SLC25A12	0.538682	0.000484751	0.0296217
NDFIP1	0.402079	9.46508e-08	5.00772e-06			ZNF750	0.40346	2.61425e-05	0.000968501			MYSM1	0.418626	3.56583e-07	2.00851e-05		MFSD6	0.452142	7.68889e-06	0.00031439		NLRP2B	0.538571	0.000486317	0.0296081
OMD	0.401918	9.58762e-08	5.04035e-06			LATS1	0.403413	2.62039e-05	0.000968607			PPP1R21	0.418112	3.69776e-07	2.06874e-05		CNTD1	0.45197	7.75817e-06	0.000316441		FAM19A1	0.538386	0.000488915	0.0296573
UFM1	0.401745	9.72125e-08	5.09443e-06			RIT1	0.403079	2.66497e-05	0.000978533			UBE2W	0.417682	3.8117e-07	2.11818e-05		SENP2	0.451935	7.77198e-06	0.000316226		EIF3L	0.538239	0.000490994	0.0296746
UCHL3	0.401657	9.78985e-08	5.09811e-06			EREG	0.403046	2.66935e-05	0.000977974			CPSF6	0.417248	3.93012e-07	2.16943e-05		UBR3	0.451605	7.90654e-06	0.000320912		ALG13	0.538	0.000494404	0.0297721
PARP8	0.401633	9.80864e-08	5.09188e-06			DCUN1D1	0.402845	2.69654e-05	0.000981421			IPO7	0.417066	3.98056e-07	2.18997e-05		IER3	0.451583	7.91543e-06	0.000320488		PLXDC2	0.537862	0.000496376	0.0297826
SRSF2	0.401166	1.01813e-07	5.2688e-06			PPIP5K2	0.402543	2.73771e-05	0.000992044			STAM2	0.416495	4.14371e-07	2.27218e-05		WIPF1	0.451193	8.07756e-06	0.000325461		MINOS1-NBL1	0.537462	0.000502124	0.0299107
MAP1LC3B	0.400709	1.05587e-07	5.43021e-06			ATP11B	0.402399	2.75759e-05	0.000997069			SLC38A2	0.416087	4.26431e-07	2.33059e-05		ZNF165	0.450994	8.16117e-06	0.000328032		PGAM4	0.537392	0.000503134	0.0298635
LRRN3	0.400683	1.0581e-07	5.40806e-06			PDS5A	0.402249	2.77858e-05	0.000993808			ZNF131	0.415871	4.32942e-07	2.35066e-05		GOLGA4	0.450943	8.18274e-06	0.000327309		DCLK2	0.537383	0.000503275	0.0297651
NCOA3	0.400545	1.06981e-07	5.4511e-06			B3GNT5	0.402162	2.79065e-05	0.000993832			UBE2V1	0.415674	4.3896e-07	2.37555e-05		ZFAND3	0.45086	8.21816e-06	0.000326362		NPIPB6	0.537249	0.000505209	0.0297732
DDX3X	0.400497	1.07393e-07	5.4553e-06			CCDC141	0.402012	2.81179e-05	0.000999212			PIK3CB	0.41542	4.46814e-07	2.41017e-05		RAB30	0.450799	8.24421e-06	0.000326613		LNPEP	0.537222	0.000505607	0.029691
MARCH5	0.400339	1.08745e-07	5.50708e-06			PI4K2B	0.401907	2.82668e-05	0.00100235			TMX1	0.414614	4.72738e-07	2.54173e-05		MARCH7	0.450555	8.34899e-06	0.000329975		CHGB	0.537198	0.000505959	0.0296066
OSBPL10	0.400216	1.09815e-07	5.54432e-06			ADAM17	0.401872	2.83166e-05	0.00100197			RASGRF2	0.414598	4.73257e-07	2.53629e-05		COQ10B	0.450455	8.3922e-06	0.000330892		TCN2	0.536995	0.000508918	0.0296749
PPM1B	0.399735	1.14092e-07	5.74276e-06			RBM27	0.401753	2.84855e-05	0.0010058			LRCH3	0.414475	4.77329e-07	2.54986e-05		RCHY1	0.450436	8.40055e-06	0.000330435		IQUB	0.536378	0.000518027	0.0301001
PIK3C3	0.399374	1.17414e-07	5.87427e-06			MAPK6	0.401727	2.8523e-05	0.00100498			CSGALNACT2	0.414269	4.84249e-07	2.57851e-05		PIP5K1A	0.450382	8.4242e-06	0.00033058		SKAP2	0.535989	0.000523832	0.030331
FBXW11	0.399296	1.18137e-07	5.8926e-06			FNIP1	0.400952	2.96522e-05	0.0010316			TMEM33	0.414025	4.92572e-07	2.61442e-05		EIF4A3	0.44973	8.71257e-06	0.000338686		TSHZ3	0.535344	0.000533599	0.0307889
TNFSF9	0.398751	1.23354e-07	6.13435e-06			TOP1	0.400571	3.02217e-05	0.00104483			HMGCS1	0.413976	4.94255e-07	2.61497e-05		SERPIND1	0.448769	9.15522e-06	0.00035014		CYP1B1	0.535307	0.000534172	0.0307149
MED14	0.398611	1.2473e-07	6.16576e-06			AKIRIN1	0.400425	3.0443e-05	0.00104376			TMEM9B	0.413688	5.04261e-07	2.65942e-05		SARAF	0.448566	9.25128e-06	0.000352998		CLEC7A	0.535194	0.000535894	0.0307073
FOXJ3	0.398608	1.24755e-07	6.14865e-06			BRD4	0.400365	3.05343e-05	0.00104473			USP12	0.413259	5.19516e-07	2.73117e-05		SEC24B	0.448502	9.2819e-06	0.000353352		CLEC1A	0.534915	0.000540199	0.0308472
RAB21	0.398243	1.28414e-07	6.2915e-06			DBR1	0.400286	3.06555e-05	0.00104671			UBXN2A	0.413132	5.24132e-07	2.74672e-05		OTUD4	0.448434	9.31423e-06	0.00035377		ASPHD1	0.534689	0.000543687	0.0309397
GCFC2	0.397934	1.31578e-07	6.42753e-06			SLC30A7	0.400146	3.08697e-05	0.00105186			YTHDF3	0.413129	5.24265e-07	2.73875e-05		MTRNR2L3	0.448151	9.45071e-06	0.000357315		F3	0.53387	0.000556538	0.0315626
ABCE1	0.397346	1.37824e-07	6.69318e-06			NEK7	0.399772	3.14511e-05	0.00106728			ANTXR2	0.412759	5.37908e-07	2.80118e-05		CCL3L3	0.448146	9.45351e-06	0.000356606		DGAT2L6	0.533742	0.00055857	0.0315697
IPMK	0.396687	1.45164e-07	7.00852e-06			DNAJA2	0.399467	3.19319e-05	0.00107697			FNBP1	0.412687	5.40578e-07	2.80626e-05		TGIF1	0.447978	9.535e-06	0.000358863		MUC6	0.533266	0.000566184	0.0316757
LRBA	0.396672	1.4534e-07	6.99662e-06			TTC19	0.397902	3.45136e-05	0.00115231			GMPS	0.412662	5.41516e-07	2.80235e-05		CAPN7	0.447606	9.71904e-06	0.000363312		AHR	0.532915	0.000571857	0.0318854
RHEB	0.396475	1.47602e-07	7.08489e-06			FAM174A	0.397331	3.55033e-05	0.00117587			CDK14	0.412318	5.54612e-07	2.85229e-05		EREG	0.446869	1.00928e-05	0.000373908		S1PR3	0.53266	0.000576023	0.0320099
TMX1	0.396332	1.49269e-07	7.14421e-06			STAM2	0.397171	3.57852e-05	0.00118048			TCEA1	0.412163	5.60605e-07	2.87419e-05		CCDC141	0.446433	1.03206e-05	0.000378117		CCL4	0.532541	0.000577974	0.0320109
TSC22D2	0.396287	1.49797e-07	7.1488e-06			SBF2	0.397164	3.57964e-05	0.00117851			OCLM	0.411311	5.94636e-07	3.0299e-05		C16orf72	0.4463	1.03906e-05	0.000379843		TLR5	0.532429	0.000579805	0.0320052
PTX3	0.396176	1.51113e-07	7.19088e-06			CSNK2A2	0.397057	3.59857e-05	0.00118005			PUM2	0.411289	5.95535e-07	3.02517e-05		ATP9B	0.446164	1.0463e-05	0.000381645		RHBDD1	0.532166	0.000584151	0.032138
ARHGAP5	0.395453	1.59916e-07	7.5233e-06			MYO1E	0.396752	3.65332e-05	0.00119092			RSL1D1	0.411192	5.99553e-07	3.03627e-05		CHMP2B	0.446022	1.05393e-05	0.000383584		SERINC5	0.531865	0.000589153	0.0323059
PLEKHA3	0.395319	1.61614e-07	7.58168e-06			WRB	0.396458	3.70664e-05	0.00120593			RCHY1	0.410871	6.12955e-07	3.09468e-05		UBE2K	0.445934	1.05867e-05	0.000383622		C5AR1	0.531239	0.000599662	0.0327736
BCAS3	0.395162	1.63603e-07	7.63172e-06			TFDP2	0.395772	3.834e-05	0.00123524			CALU	0.410762	6.17591e-07	3.1086e-05		MAPK8	0.445651	1.07409e-05	0.000387515		LY6K	0.531086	0.000602272	0.032808
RNF34	0.394725	1.69284e-07	7.87456e-06			RGPD6	0.395645	3.85801e-05	0.00124056			VPS41	0.410675	6.21291e-07	3.11775e-05		NEK7	0.445483	1.08333e-05	0.00038831		DOCK7	0.530437	0.000613392	0.0333042
INO80D	0.394562	1.71457e-07	7.95331e-06			VAPA	0.395488	3.88798e-05	0.00124777			OSBPL10	0.410385	6.33838e-07	3.1711e-05		NUP58	0.44546	1.08456e-05	0.000387913		METTL9	0.530243	0.000616753	0.0332685
SEPT7	0.393731	1.82936e-07	8.41504e-06			CHRAC1	0.395397	3.90538e-05	0.00125093			DCUN1D1	0.410292	6.37934e-07	3.18198e-05		SOS2	0.444658	1.12974e-05	0.00040061		WNT5A	0.530017	0.000620692	0.0333723
EIF4G2	0.39372	1.83098e-07	8.39916e-06			PRG4	0.395192	3.94492e-05	0.00126115			SMARCC1	0.410254	6.39603e-07	3.18073e-05		RLIM	0.44461	1.13249e-05	0.000399873		TNFAIP3	0.529694	0.000626355	0.0335677
MIB1	0.393515	1.86037e-07	8.51044e-06			SLC36A4	0.394666	4.04794e-05	0.00128911			PARP8	0.409949	6.5315e-07	3.2287e-05		CD2AP	0.444457	1.14134e-05	0.000402139		EPS8	0.529469	0.000630335	0.0336721
RP2	0.393283	1.89427e-07	8.6179e-06			DHX36	0.394568	4.06742e-05	0.00129283			GPR183	0.409872	6.56605e-07	3.23613e-05		GPCPD1	0.444365	1.14665e-05	0.000403153		TRAV29DV5	0.52916	0.000635826	0.0338562
RTCA	0.392753	1.9739e-07	8.90675e-06			SYN1	0.394315	4.11819e-05	0.00130396			PICALM	0.409773	6.61122e-07	3.24872e-05		TNPO1	0.444289	1.15111e-05	0.00040216		GLMN	0.528896	0.00064055	0.0339984
NCOA7	0.392725	1.97819e-07	8.90188e-06			KCNJ13	0.394295	4.12224e-05	0.00130027			GNA13	0.409362	6.80039e-07	3.33179e-05		ELK4	0.443745	1.18329e-05	0.000412532		SLAIN2	0.528731	0.000643529	0.0340474
BTG2	0.392603	1.99691e-07	8.96173e-06			UBR3	0.394251	4.13112e-05	0.0013006			MIGA1	0.409089	6.92911e-07	3.37488e-05		C1orf52	0.443532	1.19611e-05	0.000415254		CALM1	0.528635	0.000645259	0.0340302
CHP1	0.392512	2.0111e-07	8.97678e-06			MPP5	0.394196	4.14226e-05	0.00130163			SUCLA2	0.409087	6.93015e-07	3.36549e-05		ZBTB21	0.443273	1.21191e-05	0.000418983		MICAL2	0.52845	0.000648614	0.0340986
MIGA1	0.392179	2.06373e-07	9.16229e-06			USP7	0.394189	4.14369e-05	0.00129961			SCNN1A	0.40776	7.58909e-07	3.66401e-05		TBC1D23	0.442628	1.25209e-05	0.000431072		SPTLC3	0.528447	0.000648661	0.0339931
FER	0.392157	2.06711e-07	9.15275e-06			DNAJB6	0.39384	4.21507e-05	0.00131453			MFAP1	0.4077	7.6198e-07	3.65751e-05		BRD4	0.44261	1.25324e-05	0.000430575		TRIM37	0.528429	0.000649003	0.0339038
THEMIS	0.392134	2.07082e-07	9.14472e-06			FBXL20	0.393708	4.24228e-05	0.00132053			CNST	0.407161	7.90527e-07	3.78356e-05		FAM174A	0.44252	1.25893e-05	0.00043074		HLF	0.528399	0.000649536	0.0338249
SH3GLB1	0.392009	2.09104e-07	9.18506e-06			SMARCA5	0.393682	4.24776e-05	0.00131976			AC006486.9	0.407	7.99269e-07	3.81438e-05		AGO3	0.442335	1.27074e-05	0.000433887		PAM	0.528106	0.000654884	0.0339965
TOB1	0.391915	2.1063e-07	9.22759e-06			MSH3	0.39314	4.36177e-05	0.00134258			SH3D19	0.406957	8.01616e-07	3.81459e-05		POLR1E	0.442107	1.28544e-05	0.000437101		MTMR8	0.527445	0.000667109	0.0344153
ACTR3	0.391765	2.13083e-07	9.28594e-06			ZNF451	0.392867	4.42015e-05	0.00135301			GPR82	0.406819	8.09175e-07	3.83952e-05		CNOT6L	0.442075	1.28748e-05	0.0004369		IL5	0.526733	0.000680478	0.034996
SLAIN2	0.391744	2.13433e-07	9.27677e-06			ELK4	0.392156	4.57589e-05	0.00139552			LMBR1	0.406773	8.11724e-07	3.84061e-05		TRPM7	0.441253	1.3419e-05	0.000454435		A2M	0.525964	0.000695197	0.0355323
RAB10	0.391715	2.13909e-07	9.27313e-06			C16orf72	0.392051	4.5992e-05	0.00139492			DNAJC21	0.405331	8.95205e-07	4.17594e-05		SELT	0.441055	1.35529e-05	0.000457101		FABP5	0.525647	0.000701345	0.0357362
CHORDC1	0.390963	2.26705e-07	9.80219e-06			ZFR	0.392036	4.60266e-05	0.00139088			MUC6	0.405039	9.13081e-07	4.24737e-05		RAB11FIP1	0.440994	1.35946e-05	0.000457574		ST6GALNAC1	0.525192	0.000710275	0.0360802
TAS1R1	0.390561	2.3384e-07	1.00843e-05			RBM18	0.391935	4.62533e-05	0.00139264			B3GAT2	0.404773	9.29673e-07	4.31243e-05		PICALM	0.440797	1.37301e-05	0.000460264		B3GNT5	0.524571	0.000722595	0.0363713
CXCL3	0.390539	2.34243e-07	1.00755e-05			MAN2A1	0.391731	4.6712e-05	0.0014039			NCOA3	0.404749	9.31204e-07	4.30747e-05		CMTR2	0.440589	1.38742e-05	0.00046322		XKR9	0.524207	0.000729912	0.0366283
NFXL1	0.390157	2.41236e-07	1.03494e-05			NAA15	0.391635	4.69304e-05	0.00140791			BLOC1S6	0.404744	9.31525e-07	4.29695e-05		ANKHD1	0.440278	1.40918e-05	0.000466721		BCAS3	0.524061	0.000732858	0.0365546
OSR2	0.38992	2.45674e-07	1.05126e-05			EIF3J	0.391079	4.82141e-05	0.00142831			RACGAP1	0.40419	9.67067e-07	4.43618e-05		IVNS1ABP	0.439545	1.46189e-05	0.000480337		MORC3	0.523932	0.000735484	0.0364659
SLC2A3	0.38965	2.50824e-07	1.06777e-05			EIF4A3	0.391066	4.8245e-05	0.00142667			LYSMD3	0.404147	9.69829e-07	4.43656e-05		PDS5A	0.439277	1.4816e-05	0.00048393		DDX3X	0.52372	0.000739786	0.0365697
SMAD4	0.389269	2.58259e-07	1.0938e-05			YTHDF3	0.391036	4.83147e-05	0.00142619			TCEB1	0.40382	9.91469e-07	4.51064e-05		TROVE2	0.438988	1.5031e-05	0.000489024		AOAH	0.523275	0.000748936	0.0369119
IGSF6	0.389263	2.58375e-07	1.0915e-05			PSMD11	0.390956	4.85026e-05	0.00142412			INO80D	0.403771	9.94802e-07	4.5134e-05		VPS26A	0.438777	1.51902e-05	0.000492269		MAL	0.523212	0.000750224	0.0368656
NPIPB9	0.389119	2.61255e-07	1.10086e-05			RP11-80H18.3	0.39093	4.85626e-05	0.00142336			GDAP2	0.403642	1.00344e-06	4.54014e-05		RRN3	0.438368	1.55032e-05	0.00049851		TET1	0.522719	0.00076049	0.0372595
RPS10-NUDT3	0.388958	2.64487e-07	1.11165e-05			LYN	0.390711	4.90804e-05	0.00143599			TNPO1	0.403152	1.03714e-06	4.66712e-05		PCNP	0.438186	1.56446e-05	0.000502083		MTUS1	0.522681	0.000761295	0.0371889
IPO7	0.388757	2.68605e-07	1.1261e-05			METTL16	0.39067	4.91781e-05	0.00143631			KPNA4	0.402845	1.05879e-06	4.73878e-05		BLOC1S6	0.437981	1.58046e-05	0.000506238		SLC39A11	0.522555	0.000763933	0.037208
FAM174A	0.388581	2.72248e-07	1.13562e-05			NBEA	0.390626	4.92832e-05	0.00143685			NSMCE2	0.40241	1.09016e-06	4.85295e-05		TOX4	0.43774	1.59951e-05	0.000509382		CD2	0.522328	0.000768712	0.037331
ZFP36	0.388317	2.77802e-07	1.15298e-05			FP325331.1	0.390466	4.96671e-05	0.0014455			FOXJ3	0.402333	1.09581e-06	4.86503e-05		NLRP3	0.4377	1.60267e-05	0.000508433		SLC10A6	0.521928	0.000777208	0.0376332
SPATA5	0.388067	2.8315e-07	1.16932e-05			RFWD2	0.390246	5.01965e-05	0.00145579			RABGAP1	0.402155	1.10898e-06	4.91033e-05		SPTLC1	0.437659	1.60602e-05	0.00050755		OSBPL11	0.521225	0.000792339	0.0381429
ATRX	0.387657	2.92159e-07	1.20352e-05			CRLF2	0.390192	5.033e-05	0.00145456			WRB	0.401862	1.13096e-06	4.99432e-05		LRRC8B	0.437396	1.62711e-05	0.000512263		SLC24A4	0.521081	0.000795466	0.0381824
TMEM88	0.387539	2.94811e-07	1.20843e-05			TULP4	0.390133	5.0472e-05	0.00145613			TRIM33	0.401781	1.13712e-06	5.00815e-05		PAN3	0.437007	1.65884e-05	0.00051831		ANKRD20A4	0.521041	0.000796336	0.0381136
IBTK	0.387308	3.00036e-07	1.22682e-05			TRPM7	0.389797	5.12976e-05	0.00147481			SEPT7	0.401644	1.14755e-06	5.0407e-05		GALNT1	0.436766	1.67877e-05	0.000520608		DAB1	0.520919	0.000798998	0.0380213
AREG	0.387135	3.04018e-07	1.24004e-05			FXR1	0.389729	5.14673e-05	0.00147712			DNAJC3	0.401454	1.16226e-06	5.0918e-05		SLC30A7	0.436492	1.70172e-05	0.000526737		HIST2H4B	0.52064	0.000805124	0.038203
GAS2L3	0.387025	3.06584e-07	1.24743e-05			UFSP2	0.389356	5.24017e-05	0.00149359			ACTR3	0.400811	1.2133e-06	5.3014e-05		PLK3	0.43636	1.7129e-05	0.000529208		UCHL3	0.520459	0.000809121	0.038283
NELL2	0.387	3.07159e-07	1.2467e-05			ATAD1	0.389103	5.30441e-05	0.00150156			STRN	0.400464	1.24171e-06	5.41122e-05		MAPRE1	0.435329	1.80236e-05	0.000552725		HMGCS1	0.51984	0.000822915	0.0388247
PMM2	0.386929	3.08833e-07	1.25043e-05			MAP3K2	0.388943	5.34533e-05	0.00150798			UBE2B	0.400342	1.25189e-06	5.42706e-05		BTRC	0.435216	1.81248e-05	0.000553775		RNF130	0.519714	0.000825752	0.0388479
TCEB1	0.386135	3.28039e-07	1.32173e-05			NUP58	0.388528	5.45301e-05	0.00153574			WIPF1	0.399639	1.31188e-06	5.65748e-05		SP4	0.435176	1.8161e-05	0.000552842		SIX4	0.519566	0.000829079	0.0388939
USP33	0.385965	3.32304e-07	1.33567e-05			CNOT6L	0.387781	5.65233e-05	0.0015758			SHOC2	0.399217	1.34922e-06	5.77339e-05		G2E3	0.434669	1.86196e-05	0.000563695		GSTCD	0.518782	0.000846972	0.0396211
YTHDF3	0.38594	3.32927e-07	1.33493e-05			IL5	0.387266	5.79345e-05	0.00159368			RGPD8	0.399208	1.34996e-06	5.76168e-05		IL1RN	0.434652	1.86359e-05	0.000563157		ARL5A	0.51876	0.000847475	0.0395329
ASCC3	0.385689	3.39332e-07	1.35406e-05			TAF9B	0.386931	5.88709e-05	0.00161675			SEC63	0.399089	1.36067e-06	5.79248e-05		MFAP1	0.434597	1.86861e-05	0.000563646		TYROBP	0.518547	0.000852401	0.039651
ZNF490	0.385545	3.43061e-07	1.36565e-05			CCDC174	0.386789	5.92723e-05	0.00162508			UBE2H	0.399077	1.36176e-06	5.78223e-05		CWC25	0.434107	1.9142e-05	0.00057322		METTL21A	0.518452	0.000854611	0.0396425
SAMSN1	0.385418	3.46372e-07	1.37552e-05			TCEB1	0.386788	5.92754e-05	0.00162248			LACE1	0.398819	1.38529e-06	5.8671e-05		RPS6KA5	0.433766	1.9465e-05	0.000577671		TUBA1A	0.518444	0.000854795	0.0395403
GOLPH3	0.385383	3.47286e-07	1.37585e-05			PAN3	0.386708	5.9502e-05	0.00162332			HMGCR	0.398563	1.40905e-06	5.95253e-05		RAP1A	0.433744	1.94868e-05	0.000577284		FAM198B	0.51811	0.000862566	0.0397886
SLK	0.385186	3.5251e-07	1.39321e-05			FNIP2	0.386475	6.01674e-05	0.00163877			RRP15	0.398382	1.426e-06	6.0088e-05		ADAM17	0.433378	1.98396e-05	0.000583558		CD40LG	0.518101	0.000862783	0.039688
IFNG	0.385173	3.52866e-07	1.3913e-05			LRRC8B	0.38632	6.06134e-05	0.00164821			GLA	0.398336	1.43041e-06	5.99684e-05		LDLR	0.433293	1.99228e-05	0.000583933		KCNH1	0.518029	0.000864471	0.0396555
TNPO1	0.384784	3.63394e-07	1.42602e-05			POLR1E	0.386023	6.14795e-05	0.00166356			AKIRIN1	0.398144	1.44869e-06	6.04291e-05		EGR2	0.433279	1.9936e-05	0.000583285		RRAD	0.517332	0.00088096	0.0401892
RAD21	0.384719	3.65176e-07	1.42963e-05			CNTD1	0.38503	6.44541e-05	0.00171601			PARPBP	0.397972	1.46527e-06	6.08141e-05		FXR1	0.433213	2.00011e-05	0.000584159		FXN	0.517009	0.000888696	0.04032
EXOC4	0.384562	3.69534e-07	1.44328e-05			STK24	0.384991	6.4575e-05	0.00171647			MAPK8	0.397225	1.5394e-06	6.35721e-05		CSDE1	0.433139	2.00731e-05	0.00058523		ODF3L1	0.516315	0.000905505	0.0409704
SNRPG	0.384486	3.7167e-07	1.4482e-05			DUSP10	0.384718	6.54174e-05	0.0017333			CCNI	0.396908	1.57194e-06	6.47545e-05		RGPD8	0.432526	2.06847e-05	0.000598844		S100A10	0.516143	0.000909728	0.0410493
OCLM	0.383824	3.90685e-07	1.5081e-05			XPR1	0.384602	6.57774e-05	0.00174005			CNOT6	0.396885	1.5743e-06	6.45305e-05		UBE2V1	0.432303	2.09114e-05	0.000603298		VPS41	0.515127	0.000934949	0.0420727
EPT1	0.383803	3.91306e-07	1.50698e-05			CCNC	0.384436	6.62978e-05	0.00174823			MON2	0.39617	1.65016e-06	6.69769e-05		MED31	0.432183	2.10349e-05	0.000605804		C15orf53	0.514974	0.000938798	0.0421314
MTMR2	0.383719	3.93795e-07	1.51305e-05			IL1A	0.384432	6.63115e-05	0.00174582			NUP58	0.396102	1.65753e-06	6.71118e-05		ATRX	0.431786	2.14466e-05	0.000614455		MEFV	0.514728	0.000945037	0.0422968
IFRD1	0.383686	3.94783e-07	1.51334e-05			LNPEP	0.384417	6.63592e-05	0.0017443			RNF20	0.395906	1.67906e-06	6.76527e-05		ZNF451	0.431292	2.19688e-05	0.000626167		PRH2	0.513436	0.000978329	0.0434347
CPSF2	0.383584	3.97824e-07	1.52147e-05			MAPK8	0.384399	6.64149e-05	0.001743			SPPL3	0.395777	1.69334e-06	6.80622e-05		TNKS	0.431218	2.20483e-05	0.000627353		UBE2D4	0.513295	0.000982045	0.0434831
BTBD9	0.38351	4.00049e-07	1.52645e-05			ZNF791	0.384324	6.66507e-05	0.00174642			HECA	0.395082	1.77238e-06	7.08953e-05		PAPOLG	0.430846	2.2451e-05	0.000636623		BICD1	0.513162	0.00098552	0.0435206
RRP15	0.383457	4.0164e-07	1.529e-05			TCP1	0.384263	6.68453e-05	0.00174599			MAP1LC3B	0.395044	1.77673e-06	7.08978e-05		MAN2A1	0.430369	2.29781e-05	0.000647139		UHRF1BP1	0.512402	0.00100572	0.0442946
SUCLA2	0.383193	4.09691e-07	1.55607e-05			CD2AP	0.384144	6.72218e-05	0.0017503			ST18	0.394964	1.78607e-06	7.10994e-05		NFE2L2	0.430271	2.30882e-05	0.000648036		NBEAL1	0.512343	0.00100731	0.0442468
MON2	0.382929	4.17913e-07	1.57646e-05			PSEN1	0.38392	6.79385e-05	0.00176619			VCPIP1	0.39494	1.7889e-06	7.08714e-05		PPP2CA	0.429903	2.35042e-05	0.000657483		MYO5A	0.512198	0.00101121	0.0443006
CCNI	0.382578	4.29078e-07	1.61123e-05			APPBP2	0.383842	6.81899e-05	0.00176717			BBS9	0.394927	1.79048e-06	7.07646e-05		BTBD9	0.429871	2.35403e-05	0.000657383		TUBA1C	0.511853	0.00102055	0.044592
TET2	0.382117	4.44161e-07	1.6641e-05			CRIPT	0.38383	6.82297e-05	0.00176544			BLM	0.394881	1.79587e-06	7.06404e-05		USP25	0.429721	2.37115e-05	0.000659938		H3F3B	0.510813	0.00104915	0.0457211
PUM2	0.381925	4.50601e-07	1.68441e-05			VPS26A	0.383793	6.83489e-05	0.00176577			UFM1	0.394444	1.84797e-06	7.21754e-05		UBXN2A	0.429511	2.39542e-05	0.000665573		PPIP5K2	0.510666	0.00105326	0.0457795
KATNA1	0.381765	4.56014e-07	1.69699e-05			RPS6KA5	0.383616	6.89238e-05	0.00177508			RPS6KC1	0.394314	1.86374e-06	7.26199e-05		MRPS22	0.429506	2.39608e-05	0.00066464		FAM46C	0.510419	0.00106018	0.0459596
MUC6	0.381622	4.60928e-07	1.70379e-05			RNMT	0.383562	6.91004e-05	0.00177687			ACBD3	0.393875	1.9179e-06	7.42066e-05		BICDL2	0.428834	2.47521e-05	0.000683157		MGST2	0.50999	0.00107231	0.0462432
MYO5A	0.381392	4.68905e-07	1.72942e-05			FER	0.383361	6.97607e-05	0.00178829			ARHGAP15	0.39364	1.94752e-06	7.5177e-05		MYO1E	0.428492	2.51644e-05	0.000692229		ZBTB8A	0.509905	0.00107472	0.0462267
MFAP1	0.381366	4.69812e-07	1.72891e-05			RCHY1	0.383023	7.08838e-05	0.0018059			PNP	0.393616	1.95068e-06	7.5124e-05		FER	0.428375	2.53073e-05	0.000693855		CD3D	0.50947	0.00108716	0.0466409
BLOC1S6	0.38116	4.77102e-07	1.74797e-05			MTUS1	0.382777	7.17102e-05	0.00182135			MAPRE1	0.393558	1.95801e-06	7.52313e-05		WTAP	0.428363	2.53224e-05	0.000693122		CWC27	0.509464	0.00108734	0.0465278
SLC10A7	0.380934	4.85238e-07	1.77385e-05			MRPL3	0.38276	7.177e-05	0.0018173			GOLPH3	0.393137	2.01253e-06	7.66151e-05		TLK2	0.428334	2.53575e-05	0.000692936		ETS2	0.509253	0.0010934	0.0466667
ORC4	0.3808	4.90109e-07	1.78771e-05			WIPF1	0.38275	7.18021e-05	0.00181533			FAM13B	0.393057	2.023e-06	7.68368e-05		PI4K2B	0.427745	2.60884e-05	0.000701338		CTTN	0.509009	0.00110047	0.0468478
C14orf28	0.380655	4.95432e-07	1.80315e-05			MAP1LC3B	0.382559	7.24523e-05	0.0018262			CRCP	0.393055	2.02328e-06	7.66715e-05		PSEN1	0.427618	2.62482e-05	0.00070449		GPD2	0.508844	0.00110527	0.0469315
EMP1	0.38037	5.06052e-07	1.83777e-05			GOLGA4	0.382129	7.39354e-05	0.0018523			PPP4R2	0.393025	2.02718e-06	7.66441e-05		PPP4R3B	0.427551	2.63325e-05	0.000705609		ANKRD27	0.508752	0.00110795	0.0469248
HOOK3	0.379837	5.2653e-07	1.90795e-05			PPP4R3B	0.382124	7.39538e-05	0.00184996			STAU2	0.392775	2.06051e-06	7.77268e-05		RNF168	0.427482	2.64206e-05	0.000705686		DNAJB9	0.508435	0.00111726	0.0471987
SND1	0.379463	5.41388e-07	1.949e-05			TRBV15	0.381772	7.51897e-05	0.00187239			UBE3C	0.39254	2.09216e-06	7.87412e-05		PPIL4	0.427379	2.65525e-05	0.000706929		SCAMP1	0.507723	0.00113837	0.0478463
EHBP1	0.378939	5.62864e-07	2.01754e-05			TFRC	0.381691	7.54736e-05	0.00187664			C14orf28	0.392424	2.10804e-06	7.91592e-05		SP3	0.427268	2.66944e-05	0.000709566		FP325331.1	0.507382	0.00114862	0.0481549
ANTXR2	0.378755	5.70562e-07	2.04071e-05			CYP2S1	0.381686	7.54925e-05	0.0018743			HACE1	0.39211	2.15147e-06	8.06071e-05		FAM46C	0.427182	2.68042e-05	0.000710203		ZNF490	0.507122	0.0011565	0.0483626
TMEM9B	0.378586	5.7776e-07	2.05757e-05			C9orf47	0.381374	7.66094e-05	0.00189351			CWC25	0.392044	2.16072e-06	8.07708e-05		CRLF2	0.427168	2.68224e-05	0.00070955		GADD45A	0.506889	0.00116358	0.0485362
LYSMD3	0.378204	5.94327e-07	2.11203e-05			CSDE1	0.381126	7.75035e-05	0.00190707			AC004158.1	0.391163	2.28755e-06	8.51278e-05		SRSF6	0.426778	2.73307e-05	0.000718406		CD3E	0.505797	0.00119733	0.0498184
GPR84	0.377887	6.08433e-07	2.15753e-05			CUL2	0.381062	7.77381e-05	0.00191			EIF4A3	0.39054	2.38161e-06	8.82316e-05		ORC2	0.426748	2.73696e-05	0.00071829		IGFBP3	0.505735	0.00119928	0.0497746
PIM2	0.377859	6.09658e-07	2.15725e-05			ZNF571	0.380589	7.9482e-05	0.00193847			SAMSN1	0.38972	2.51079e-06	9.23972e-05		CCPG1	0.426745	2.73734e-05	0.000717253		MRPL30	0.50558	0.00120415	0.0498519
RAD23B	0.377728	6.15618e-07	2.17369e-05			RTCA	0.380497	7.98265e-05	0.00194401			KDM4A	0.389569	2.53544e-06	9.30972e-05		AMD1	0.426116	2.82126e-05	0.000735748		CES1	0.504919	0.00122508	0.0503409
GNAI3	0.377412	6.30135e-07	2.22022e-05			SLC22A15	0.380209	8.09071e-05	0.00196743			EDEM1	0.389496	2.54726e-06	9.33244e-05		ZNF24	0.426109	2.82217e-05	0.00073483		UBE2L5P	0.504285	0.00124551	0.0509274
MAPK6	0.377276	6.36478e-07	2.23781e-05			RAPGEF5	0.380193	8.097e-05	0.0019632			ZBTB49	0.389397	2.56368e-06	9.37188e-05		SRGAP2C	0.426082	2.82579e-05	0.000734616		UEVLD	0.503419	0.00127382	0.051957
NRBF2	0.376763	6.60983e-07	2.31414e-05			NAA25	0.379835	8.23374e-05	0.00198762			SLC30A9	0.389392	2.5644e-06	9.35384e-05		RP11-437B10.1	0.42605	2.8301e-05	0.000734585		C6orf10	0.503338	0.00127653	0.0519393
BCL2A1	0.376368	6.80467e-07	2.37232e-05			CMTR2	0.379648	8.3059e-05	0.00199921			CDC42SE2	0.389309	2.57811e-06	9.3832e-05		CUL2	0.425864	2.85548e-05	0.000738856		FOXJ1	0.503121	0.00128371	0.0521035
RNF168	0.376124	6.92774e-07	2.41016e-05			GALNT1	0.37937	8.41449e-05	0.00201656			CCDC174	0.389142	2.60591e-06	9.44285e-05		EFR3A	0.425787	2.86606e-05	0.000739283		CYSLTR2	0.502732	0.00129673	0.0525034
MPZL3	0.37576	7.11524e-07	2.46503e-05			EGR2	0.3793	8.44171e-05	0.00202015			GTF2F2	0.389127	2.60844e-06	9.43139e-05		SLC41A1	0.425724	2.87466e-05	0.000739198		SLC52A1	0.502661	0.00129913	0.0524722
DYNC1LI1	0.37528	7.37013e-07	2.53215e-05			BACH1	0.379145	8.50326e-05	0.00203195			YPEL5	0.389016	2.62725e-06	9.4787e-05		MTMR6	0.425477	2.90884e-05	0.000746829		STXBP4	0.502474	0.00130543	0.0525982
MAPRE1	0.37526	7.38103e-07	2.53064e-05			GDAP2	0.379048	8.54167e-05	0.00203819			VHLL	0.388632	2.69269e-06	9.6937e-05		KCMF1	0.425405	2.91897e-05	0.000748269		GRIP1	0.502331	0.00131027	0.0526653
USP31	0.37509	7.47305e-07	2.5569e-05			BTBD18	0.378897	8.60217e-05	0.00204379			GNG2	0.388432	2.72747e-06	9.79759e-05		RANBP2	0.425026	2.97223e-05	0.000760743		C16orf62	0.502277	0.00131208	0.0526102
P4HA1	0.374911	7.57163e-07	2.58528e-05			HUS1	0.378896	8.60255e-05	0.00204095			KIF3A	0.388304	2.75004e-06	9.8573e-05		MARCH5	0.424869	2.99468e-05	0.000764127		MSX1	0.502211	0.00131431	0.0525726
GFI1	0.374612	7.73934e-07	2.63711e-05			RP11-437B10.1	0.37857	8.73414e-05	0.00206036			ATG5	0.387647	2.86805e-06	0.000102581		KIF5B	0.424704	3.01828e-05	0.000765432		CRIPT	0.501775	0.00132923	0.053041
FAM126B	0.374418	7.84963e-07	2.6692e-05			CHMP2B	0.37854	8.74631e-05	0.0020603			IL1R1	0.387508	2.89372e-06	0.000103276		NAA25	0.424456	3.05428e-05	0.000773378		MCF2L2	0.501398	0.0013422	0.05343
TMOD3	0.374394	7.8635e-07	2.66298e-05			SEC24B	0.378371	8.81504e-05	0.00207354			AASDHPPT	0.387437	2.90683e-06	0.000103521		NBEA	0.424171	3.096e-05	0.000779175		ABCA9	0.501335	0.00134439	0.0533888
RP11-402G3.5	0.374282	7.92762e-07	2.67921e-05			BTRC	0.378331	8.83179e-05	0.00207453			NPIPA7	0.387091	2.97182e-06	0.000105608		TNFSF9	0.424097	3.10692e-05	0.000780738		HIST2H2BE	0.501254	0.00134721	0.0533727
PDS5B	0.374231	7.95733e-07	2.68378e-05			TOX4	0.378219	8.87769e-05	0.00207941			NEK1	0.386847	3.01843e-06	0.000106806		DNAJB4	0.423976	3.12484e-05	0.000784051		NFKBIA	0.500608	0.00136982	0.0541391
MTF2	0.373951	8.12152e-07	2.73359e-05			MRPS18C	0.377585	9.14324e-05	0.00213257			LRRTM2	0.386665	3.05379e-06	0.000107597		CD55	0.423927	3.13223e-05	0.000784716		ZBTB48	0.500601	0.00137005	0.0540191
NPIPB5	0.373676	8.28623e-07	2.77773e-05			BCLAF1	0.377318	9.25709e-05	0.00215608			HSPA13	0.386346	3.11645e-06	0.000109572		RP11-463D19.2	0.423838	3.14545e-05	0.000786838		OSR2	0.500561	0.00137145	0.0539461
USP46	0.373211	8.5709e-07	2.86736e-05			UBXN2A	0.377294	9.26716e-05	0.00215237			ARF4	0.38632	3.12163e-06	0.000109522		CSNK1A1	0.423723	3.16273e-05	0.00078641		ST7	0.499266	0.00141785	0.0555072
CNST	0.37301	8.69756e-07	2.90386e-05			BICDL2	0.377264	9.28e-05	0.00215234			DYNC1LI1	0.386121	3.16141e-06	0.000110449		PIK3C3	0.423719	3.16336e-05	0.000785387		SERPIND1	0.499246	0.00141857	0.0554045
CPSF6	0.372871	8.78566e-07	2.92738e-05			ARHGAP15	0.37711	9.34658e-05	0.00216172			NAA25	0.386091	3.16748e-06	0.000110428		SGPP1	0.423348	3.2196e-05	0.0007934		SPATA4	0.499108	0.00142359	0.0554699
SRGAP2B	0.372827	8.81361e-07	2.92492e-05			RAB11FIP1	0.377091	9.35489e-05	0.00216063			HOOK3	0.385805	3.22553e-06	0.000111981		SENP6	0.423318	3.22418e-05	0.000793349		AREG	0.498989	0.00142795	0.055509
FAM13B	0.372658	8.92276e-07	2.95522e-05			HSBP1	0.377076	9.36117e-05	0.00215606			SLC2A3	0.385774	3.23197e-06	0.000111969		PLAA	0.423028	3.26891e-05	0.000798423		C20orf194	0.498913	0.00143071	0.0554861
PTPN11	0.372533	9.00367e-07	2.97606e-05			HS2ST1	0.376698	9.52682e-05	0.00217606			RDX	0.385049	3.38421e-06	0.000116755		EXOC5	0.423022	3.26983e-05	0.000797473		C9orf3	0.498544	0.0014443	0.0558824
SH3D19	0.372321	9.14336e-07	3.01022e-05			RP11-668G10.2	0.376548	9.59318e-05	0.0021882			CALM1	0.384969	3.40133e-06	0.000117102		HSBP1	0.422879	3.29216e-05	0.000801738		RCVRN	0.498107	0.00146049	0.0563771
ZNRF2	0.372302	9.15627e-07	3.00849e-05			CAPN7	0.3763	9.70343e-05	0.00220424			NDFIP1	0.384719	3.45567e-06	0.000118726		NPIPB4	0.422618	3.33306e-05	0.000810507		ATXN10	0.498022	0.00146369	0.0563691
CXCL8	0.372188	9.2317e-07	3.02128e-05			PLEKHA3	0.376162	9.76579e-05	0.00221233			CMTR2	0.384528	3.49771e-06	0.000119921		ANGPTL7	0.422086	3.41812e-05	0.000826337		ATL3	0.497994	0.00146473	0.0562781
N4BP1	0.372125	9.27436e-07	3.02926e-05			AGO3	0.376146	9.77286e-05	0.00221091			GSTCD	0.383838	3.65384e-06	0.000124246		ETF1	0.421708	3.4799e-05	0.000837604		TIPIN	0.497931	0.0014671	0.0562387
FBXO30	0.371742	9.53502e-07	3.10827e-05			FOXE1	0.375997	9.84022e-05	0.00222008			RBM28	0.383672	3.69225e-06	0.000125294		FYTTD1	0.421603	3.4971e-05	0.000840522		FAM53C	0.497484	0.00148393	0.0567524
ZBTB49	0.371521	9.68862e-07	3.15213e-05			TNKS	0.375972	9.85171e-05	0.00221965			PIP5K1A	0.383653	3.69677e-06	0.000125191		RBM23	0.421588	3.49966e-05	0.000839918		NPIPB4	0.4973	0.0014909	0.0568879
EDEM1	0.371243	9.88511e-07	3.20347e-05			GPBP1	0.375886	9.89062e-05	0.00222237			WAPL	0.38343	3.74903e-06	0.000126444		SPAG9	0.42147	3.5192e-05	0.000843387		TNFAIP2	0.496113	0.00153658	0.0582282
AC010287.1	0.370903	1.01313e-06	3.27684e-05			PHC3	0.37561	0.000100174	0.0022387			OAT	0.383377	3.76168e-06	0.000126613		RNF11	0.421454	3.52183e-05	0.000841581		RC3H1	0.495188	0.00157302	0.0594732
MAB21L2	0.370566	1.03801e-06	3.34426e-05			LRCH3	0.375607	0.000100191	0.00223305			PPP2CA	0.383186	3.80709e-06	0.000127881		UBQLN1	0.421384	3.53358e-05	0.000843172		ERCC6	0.494649	0.00159461	0.0600155
TCEA1	0.370324	1.05632e-06	3.39663e-05			PPP4R2	0.375329	0.00010148	0.00224967			MTMR2	0.383138	3.81878e-06	0.000128014		RAB5A	0.421325	3.54329e-05	0.000844272		RWDD4	0.494093	0.00161716	0.0607262
DNA2	0.370187	1.06676e-06	3.42354e-05			RBM23	0.375051	0.00010279	0.00226961			DNAJC25	0.383115	3.82419e-06	0.000127937		HBEGF	0.420936	3.60907e-05	0.000855024		DISC1	0.49392	0.00162424	0.0608538
CWC25	0.370148	1.0698e-06	3.42666e-05			SPTLC1	0.374826	0.000103858	0.00228404			GAN	0.38291	3.87383e-06	0.000129336		RTCA	0.420548	3.67551e-05	0.000864581		SIGLEC7	0.49383	0.00162794	0.060855
USP12	0.370012	1.08031e-06	3.45365e-05			OTUD4	0.374756	0.000104193	0.00228838			FCAR	0.382704	3.92439e-06	0.000130498		MYO9A	0.420404	3.7006e-05	0.000869247		ARHGAP6	0.492874	0.0016676	0.0621969
GSR	0.369401	1.12879e-06	3.59478e-05			ERO1B	0.374554	0.000105163	0.00230662			RHOA	0.382674	3.93184e-06	0.000130483		HMGXB4	0.420148	3.7455e-05	0.000876066		SPTY2D1-AS1	0.492857	0.0016683	0.0620831
ATXN10	0.369249	1.14114e-06	3.62712e-05			CSNK1A1	0.374385	0.000105985	0.00232157			AC010287.1	0.382566	3.9587e-06	0.000130851		SIMC1	0.420139	3.74709e-05	0.000875201		CACNA1I	0.492778	0.00167161	0.0620671
SHOC2	0.369214	1.14401e-06	3.62232e-05			RUBCNL	0.374162	0.000107074	0.00233924			CHMP2B	0.382244	4.03961e-06	0.00013273		UGT8	0.420135	3.74771e-05	0.000874113		PLAUR	0.492528	0.00168215	0.0623185
RNF20	0.369193	1.14574e-06	3.61398e-05			PTX3	0.373885	0.000108441	0.00236598			PHF14	0.381925	4.12138e-06	0.000134881		PIK3C2A	0.419894	3.7904e-05	0.000881588		TRBV20-1	0.49244	0.00168589	0.0623178
BAZ1A	0.369168	1.14782e-06	3.61366e-05			VPS35	0.373848	0.000108626	0.00236691			SENP5	0.381854	4.13984e-06	0.000134952		PLA2G7	0.419365	3.88582e-05	0.000897477		EHBP1	0.492254	0.00169375	0.06233
MARCH7	0.369084	1.15473e-06	3.62852e-05			SENP2	0.373735	0.000109191	0.00237609			CLTC	0.381821	4.14831e-06	0.000134963		HIPK1	0.41935	3.88849e-05	0.000896844		SRGAP1	0.492157	0.00169788	0.0623434
LARP1B	0.368986	1.16293e-06	3.64048e-05			RAB30	0.373709	0.000109321	0.00237579			ZCCHC6	0.381509	4.23048e-06	0.000137366		RPGR	0.419295	3.89862e-05	0.000897929		MTDH	0.491871	0.0017101	0.0626531
MSX1	0.368924	1.16806e-06	3.64963e-05			G2E3	0.373442	0.000110669	0.00239565			ASCC3	0.381254	4.29847e-06	0.000139028		IL1A	0.419252	3.90638e-05	0.000897222		SPECC1L	0.49165	0.00171961	0.0628626
NEK1	0.368852	1.17415e-06	3.65486e-05			IGLV3-12	0.373299	0.000111394	0.00240194			DNAJA2	0.381229	4.30515e-06	0.000138973		TLK1	0.419151	3.92498e-05	0.000900245		ROR1	0.491523	0.0017251	0.0629243
CYP51A1	0.368812	1.1775e-06	3.65842e-05			CXCL1	0.37322	0.000111796	0.00240747			ARHGAP5	0.3811	4.34009e-06	0.000139829		RAB22A	0.419112	3.93211e-05	0.000900634		NYNRIN	0.490931	0.00175082	0.0634434
HACE1	0.368701	1.18688e-06	3.68066e-05			RIOK2	0.373214	0.000111825	0.00240496			MAB21L2	0.380782	4.42742e-06	0.000142089		ANP32E	0.419027	3.94789e-05	0.000900511		MT1X	0.490912	0.00175166	0.0633352
MLH1	0.368406	1.21219e-06	3.75214e-05			NF2	0.372618	0.000114917	0.00246506			TRMT1L	0.38047	4.51465e-06	0.000144329		GPBP1	0.418808	3.98867e-05	0.000906068		CASK	0.490907	0.00175185	0.0632041
KPNA4	0.368229	1.22771e-06	3.79306e-05			RNF168	0.372505	0.000115508	0.00246815			NRAS	0.380257	4.57508e-06	0.000145979		CWF19L2	0.418801	3.98993e-05	0.000905114		APOO	0.490842	0.00175472	0.0631699
TMEM33	0.368168	1.23301e-06	3.79528e-05			MZT1	0.372176	0.000117254	0.00249901			API5	0.380242	4.57923e-06	0.000145551		RAB8B	0.418633	4.02139e-05	0.000911002		IQSEC3	0.49081	0.00175612	0.0630831
CNOT6	0.368109	1.23829e-06	3.80447e-05			IPO7	0.371952	0.000118458	0.00252143			INTS2	0.380201	4.59094e-06	0.000145644		PRPF38A	0.418557	4.03569e-05	0.000910505		RNGTT	0.490015	0.00179131	0.0642079
RIF1	0.368036	1.24474e-06	3.8172e-05			MIGA1	0.371872	0.000118892	0.00252416			FAM174A	0.379956	4.6616e-06	0.000147602		GDAP2	0.417948	4.15232e-05	0.000929223		IRS2	0.489913	0.00179586	0.0642322
EIF1AX	0.36799	1.2488e-06	3.82257e-05			DNAJB4	0.371859	0.000118959	0.00252235			RIF1	0.379713	4.73294e-06	0.000149291		ELP2	0.417896	4.16243e-05	0.000927724		GPR84	0.489208	0.00182768	0.0649493
NF2	0.367902	1.25672e-06	3.83972e-05			SERINC3	0.371334	0.000121835	0.00257346			RP11-347C12.1	0.379381	4.83177e-06	0.000152118		RIOK2	0.417796	4.18191e-05	0.000928317		SPDYE5	0.489132	0.00183112	0.0649323
AP4S1	0.367685	1.27634e-06	3.88533e-05			SREK1	0.371189	0.000122645	0.00258069			SND1	0.379368	4.83557e-06	0.000151949		USP9X	0.417514	4.23723e-05	0.000939338		C12orf42	0.488811	0.00184575	0.0653113
ZBTB10	0.367329	1.30921e-06	3.97078e-05			RP11-463D19.2	0.37093	0.000124092	0.00260451			TOX4	0.37905	4.93225e-06	0.000154693		CACUL1	0.417209	4.29791e-05	0.000948978		SUCLG2	0.488519	0.00185919	0.0656463
SMARCC1	0.367115	1.32927e-06	4.00961e-05			SENP6	0.370893	0.000124303	0.00260235			ZDHHC17	0.379023	4.94062e-06	0.000154663		GLS	0.417098	4.32018e-05	0.000950095		STAM2	0.488332	0.00186783	0.0656714
GNA13	0.366752	1.36408e-06	4.09967e-05			ADAM10	0.370768	0.000125008	0.00261052			C3orf58	0.379	4.94746e-06	0.000154585		PIGY	0.416657	4.40992e-05	0.000967263		C9orf84	0.48827	0.00187074	0.0656346
TOX4	0.366563	1.38258e-06	4.14024e-05			UBE2D1	0.37073	0.000125224	0.00260844			APAF1	0.37835	5.15131e-06	0.000160349		STK4	0.416492	4.44375e-05	0.000973392		RFFL	0.488042	0.00188134	0.0658668
TADA2A	0.366398	1.39886e-06	4.1739e-05			NOL9	0.370659	0.000125628	0.00261358			CCNYL1	0.378097	5.23289e-06	0.000162583		AFF4	0.416185	4.50776e-05	0.000983512		CD300E	0.487958	0.00188525	0.0658643
PRPF18	0.366395	1.39918e-06	4.16734e-05			GOSR1	0.370642	0.000125725	0.00260903			ZBTB10	0.377901	5.29673e-06	0.000164258		PDK1	0.416179	4.50892e-05	0.00098247		SQRDL	0.487447	0.00190922	0.0665613
DNAJA1	0.366363	1.40242e-06	4.16948e-05			SGPP1	0.370582	0.00012607	0.00261291			XPO1	0.377802	5.32938e-06	0.000164962		RAB21	0.415415	4.67164e-05	0.00100864		RGS9BP	0.487279	0.00191719	0.0666989
SLC38A2	0.366181	1.42065e-06	4.21613e-05			RP11-347C12.1	0.370573	0.00012612	0.00261069			ZNF684	0.377702	5.36257e-06	0.000165371		TTC19	0.415331	4.68984e-05	0.00100993		KAZN	0.487214	0.00192026	0.0666658
PDK1	0.36603	1.43591e-06	4.25379e-05			RGPD8	0.370472	0.000126699	0.00261613			XXbac-BPG181M17.5	0.377216	5.52591e-06	0.000169776		SLC35A3	0.415225	4.71284e-05	0.00101357		KIAA0430	0.487103	0.00192555	0.0667093
CNOT7	0.365799	1.45967e-06	4.30108e-05			PAPOLG	0.370462	0.000126756	0.00261405			RMND5A	0.377189	5.5351e-06	0.000169743		UBE2D1	0.415163	4.72641e-05	0.00101517		RGS1	0.487024	0.0019293	0.0666999
PPP2CA	0.365565	1.48406e-06	4.34974e-05			USP48	0.370392	0.000127159	0.00261584			FBXL2	0.377106	5.56388e-06	0.00017031		TMEM87A	0.415102	4.73978e-05	0.00101672		ARL5B	0.486825	0.00193883	0.0668896
STRN	0.365373	1.50439e-06	4.40152e-05			PCNP	0.370117	0.000128756	0.00264214			NASP	0.376801	5.6696e-06	0.000172589		GOSR1	0.414932	4.77729e-05	0.00102344		ZMYM1	0.486727	0.00194348	0.066772
HSPA13	0.36531	1.51111e-06	4.4134e-05			TLK1	0.370082	0.000128957	0.00264298			DNAJB1	0.376733	5.69344e-06	0.000172997		METTL16	0.414649	4.84031e-05	0.00103426		GCFC2	0.486709	0.00194436	0.0666637
CYP1B1	0.365139	1.5296e-06	4.45953e-05			SELT	0.369988	0.000129509	0.002651			USP7	0.376415	5.80604e-06	0.000176095		MZT1	0.414556	4.86098e-05	0.00103601		CD14	0.486511	0.00195389	0.0668522
SEC14L2	0.364846	1.5616e-06	4.53686e-05			SPDYE5	0.369969	0.000129621	0.00264676			VPS13C	0.376154	5.90037e-06	0.000178629		KMT2C	0.414411	4.89365e-05	0.00104163		NECAB1	0.486487	0.00195503	0.0667532
METTL15	0.364831	1.56323e-06	4.53363e-05			RNF111	0.369882	0.000130129	0.00265386			IDH3A	0.376127	5.90988e-06	0.000178591		DERL1	0.414003	4.98675e-05	0.00105602		ARHGEF40	0.48626	0.00196604	0.066991
SLC12A2	0.36478	1.56892e-06	4.54218e-05			CALM1	0.369724	0.000131065	0.00266638			CCDC186	0.375958	5.97167e-06	0.000179802		ERO1B	0.413926	5.00448e-05	0.00105842		SMARCA1	0.486089	0.00197434	0.0671357
NOL10	0.364356	1.61662e-06	4.67213e-05			HMGXB4	0.369113	0.000134732	0.00273091			IL1RAP	0.37579	6.03378e-06	0.000181342		RP11-668G10.2	0.413852	5.02163e-05	0.00106069		MLYCD	0.485204	0.00201778	0.0680538
SNX27	0.364181	1.63674e-06	4.72201e-05			GAB2	0.369083	0.000134917	0.00272799			MTM1	0.375611	6.10057e-06	0.000183017		DYRK1A	0.413758	5.04332e-05	0.00106121		MUC5B	0.485022	0.00202682	0.0682198
ETV3	0.363561	1.70982e-06	4.92427e-05			COQ10B	0.368948	0.000135739	0.00274126			FAM210A	0.375596	6.10635e-06	0.000182859		F3	0.413481	5.10827e-05	0.00107215		NDFIP2	0.484145	0.00207088	0.0691406
NOL9	0.363452	1.72292e-06	4.9534e-05			CRLF3	0.368749	0.000136962	0.00275924			SRGAP2B	0.375553	6.12226e-06	0.000183005		CSNK2A2	0.413078	5.20388e-05	0.00108671		MYCL	0.483715	0.00209279	0.0695915
DUSP4	0.363408	1.72831e-06	4.96028e-05			ASPHD1	0.368494	0.000138548	0.00278104			RNF168	0.375264	6.23199e-06	0.000185949		TM2D3	0.4129	5.2467e-05	0.00109427		FAM222B	0.483344	0.00211185	0.0699445
SPTY2D1	0.363383	1.73136e-06	4.96044e-05			PPP3CA	0.368253	0.000140056	0.0028045			PPP3CB	0.375091	6.29849e-06	0.000187595		NRBF2	0.412868	5.25425e-05	0.00109447		NPIPB5	0.483116	0.00212365	0.0701948
RASGRF2	0.363301	1.74137e-06	4.98051e-05			SLC35A3	0.368252	0.000140068	0.00280136			DNA2	0.374913	6.36793e-06	0.000188984		CD93	0.412863	5.2555e-05	0.00109336		NEK5	0.482709	0.00214486	0.0706141
QPCT	0.363163	1.75839e-06	5.01187e-05			GLS	0.368207	0.000140348	0.00280357			DNAJA1	0.374596	6.49285e-06	0.000192346		CRLF3	0.412857	5.25689e-05	0.00109227		JUN	0.48252	0.00215472	0.0707979
AEBP2	0.363142	1.76089e-06	5.01036e-05			CXCL2	0.36809	0.000141089	0.00280147			METAP2	0.374545	6.51317e-06	0.000192604		TMEM39A	0.412804	5.26988e-05	0.00109223		CISD1	0.482448	0.00215854	0.0707831
WARS2	0.362835	1.79935e-06	5.11101e-05			IL1RAP	0.367695	0.000143618	0.00283808			MARCH7	0.374513	6.5257e-06	0.00019263		DYNC1LI1	0.412061	5.45264e-05	0.00112169		HSF2BP	0.482154	0.00217402	0.0711496
LATS1	0.362629	1.82554e-06	5.16768e-05			TMEM126A	0.367577	0.00014438	0.00284974			ORC4	0.374489	6.53521e-06	0.000192568		NAA50	0.411994	5.46951e-05	0.00111959		MEGF10	0.48207	0.00217849	0.0711556
LACE1	0.362354	1.86107e-06	5.25928e-05			TMEM87A	0.367561	0.000144487	0.00284846			LARP4B	0.37434	6.59541e-06	0.000193996		FAF1	0.411953	5.47973e-05	0.0011203		TMEM55A	0.481828	0.00219134	0.0714341
OTUD3	0.362226	1.87788e-06	5.29772e-05			PHLDA1	0.367538	0.000144631	0.00284791			RBBP8	0.374334	6.59777e-06	0.000193722		DHX40	0.411909	5.49065e-05	0.00112115		TMPRSS15	0.481824	0.00219158	0.0713018
PPP1CC	0.361984	1.91002e-06	5.37923e-05			DOCK10	0.367397	0.00014555	0.00285243			RIOK2	0.374254	6.63017e-06	0.000194328		PPIP5K2	0.411531	5.58659e-05	0.00113933		IGLV3-12	0.481549	0.00220629	0.0716395
CLTC	0.361795	1.93539e-06	5.43223e-05			SGMS1	0.367172	0.000147031	0.00287806			LATS1	0.373765	6.83128e-06	0.000199517		TFDP2	0.411526	5.58796e-05	0.00113821		MRGPRX4	0.481451	0.00221153	0.0716692
IL1RAP	0.361708	1.94727e-06	5.45631e-05			ZBTB21	0.367005	0.000148133	0.0028962			MAPRE2	0.373742	6.84101e-06	0.000199449		COPB1	0.411061	5.70802e-05	0.00115697		CPEB1	0.481207	0.00222464	0.0719533
CCNK	0.361238	2.01234e-06	5.62912e-05			ZNF165	0.366698	0.000150185	0.00292251			METTL15	0.373574	6.91164e-06	0.000201154		USP12	0.411045	5.71232e-05	0.00115502		NUMB	0.481049	0.00223321	0.0720897
FAF1	0.361207	2.01666e-06	5.63167e-05			TNFAIP2	0.36669	0.000150237	0.0029201			CNOT2	0.37334	7.01085e-06	0.000203684		TNKS2	0.410837	5.76673e-05	0.00116176		SNX27	0.48064	0.00225549	0.0723854
FKBP7	0.360989	2.04754e-06	5.7083e-05			ARFGEF1	0.366636	0.000150604	0.0029238			GOSR1	0.3728	7.24531e-06	0.000210127		ZNF791	0.410515	5.85228e-05	0.00117471		PHF14	0.479952	0.00229334	0.0733161
FNDC3B	0.3609	2.06038e-06	5.73445e-05			BLOC1S6	0.366404	0.000152177	0.00294743			CEP83	0.372798	7.24641e-06	0.000209791		C15orf48	0.410441	5.87205e-05	0.00117583		SLC1A3	0.479897	0.00229641	0.0732726
RHOA	0.36063	2.09952e-06	5.83358e-05			PDCD4	0.366399	0.000152211	0.00294464			USP31	0.372796	7.24709e-06	0.000209445		TCEB1	0.410437	5.87308e-05	0.00117462		NELL2	0.479802	0.00230169	0.0733001
RGS1	0.360563	2.1093e-06	5.85092e-05			COPS4	0.366229	0.00015337	0.00296015			XRN1	0.372714	7.28359e-06	0.000210133		KMT5B	0.410424	5.87651e-05	0.00117388		DRP2	0.479789	0.0023024	0.073182
CARNMT1	0.360561	2.10963e-06	5.84205e-05			ANKHD1	0.366068	0.000154478	0.00297805			ZNF273	0.372698	7.29081e-06	0.000209975		CALM1	0.410402	5.88236e-05	0.00117364		ZNF66	0.479256	0.00233227	0.0739893
KHDRBS1	0.360425	2.12975e-06	5.86832e-05			RRN3	0.365865	0.000155889	0.00299828			GBE1	0.372697	7.29112e-06	0.00020962		CXCL2	0.40971	6.07083e-05	0.00120688		CRHR2	0.478971	0.00234834	0.0743567
RCOR1	0.360424	2.12992e-06	5.85905e-05			CACUL1	0.365833	0.000156106	0.00299898			NDUFA5	0.372148	7.53879e-06	0.00021599		PHLDA1	0.40941	6.15408e-05	0.0012205		FCER1G	0.478963	0.00234878	0.0742285
TGFBR1	0.36037	2.1379e-06	5.87125e-05			F3	0.365675	0.000157216	0.00301331			IBTK	0.371654	7.7682e-06	0.000222179		PRKAR1A	0.409222	6.20695e-05	0.00122804		ZRANB3	0.478825	0.00235662	0.0741932
DUSP2	0.360308	2.14708e-06	5.8867e-05			BTD	0.365076	0.000161473	0.00307709			SUPT4H1	0.371624	7.7825e-06	0.000222204		ZNF184	0.409114	6.23769e-05	0.00123265		MBNL3	0.478733	0.00236184	0.0742165
AKIRIN1	0.360245	2.15651e-06	5.90278e-05			RAB22A	0.365064	0.000161553	0.00307508			MDM2	0.371336	7.91971e-06	0.000224958		CDYL	0.408956	6.28245e-05	0.00123854		GMPS	0.478686	0.00236454	0.0741606
LCORL	0.360091	2.17983e-06	5.95676e-05			PSMA1	0.365045	0.000161692	0.00307419			ZNRF2	0.371219	7.97602e-06	0.000225783		NOS1	0.408609	6.38207e-05	0.00125519		ASIC1	0.478022	0.00240264	0.0750711
CHMP2B	0.359977	2.19715e-06	5.99421e-05			ADSS	0.365014	0.000161917	0.00307495			NPIPB5	0.371182	7.99377e-06	0.000225899		FBXL20	0.408142	6.51854e-05	0.00127748		SLC35D2	0.477951	0.00240672	0.075057
RDX	0.359536	2.2656e-06	6.16064e-05			PPIL4	0.364991	0.00016208	0.00307099			PPP6C	0.370721	8.21966e-06	0.000231887		SEC22C	0.408015	6.55636e-05	0.00128186		CACHD1	0.477741	0.00241891	0.0752954
GNL3L	0.359461	2.27746e-06	6.17264e-05			KMT5B	0.364957	0.000162332	0.00307225			LARP1B	0.370601	8.27993e-06	0.000232794		CTNNB1	0.407862	6.60191e-05	0.00128772		CDKAL1	0.477517	0.00243196	0.0755596
SGMS1	0.359456	2.27811e-06	6.1643e-05			EFR3A	0.364717	0.000164069	0.00309451			CSPP1	0.370563	8.29866e-06	0.000232925		IL20RB	0.407846	6.60659e-05	0.00128712		ACVR1C	0.477064	0.00245851	0.0760989
CNTD1	0.359432	2.28197e-06	6.16467e-05			C15orf48	0.364654	0.000164532	0.00309619			AP4S1	0.370105	8.53162e-06	0.000238655		NAA15	0.407743	6.63736e-05	0.00129008		P2RY13	0.476828	0.00247247	0.076246
CALU	0.358957	2.35849e-06	6.36102e-05			TRAPPC2B	0.364521	0.000165508	0.00311103			BNIP2	0.369703	8.74081e-06	0.000244094		ZBED6	0.407673	6.65847e-05	0.00129266		NME8	0.475869	0.00252988	0.0778714
WAPL	0.358888	2.36973e-06	6.38094e-05			RLIM	0.36452	0.000165513	0.0031076			KIAA1551	0.369647	8.77053e-06	0.000244101		DDX21	0.407635	6.66997e-05	0.00129338		DTWD2	0.47551	0.00255167	0.0783963
PPFIBP1	0.358884	2.37032e-06	6.37215e-05			HNRNPA3	0.364156	0.000168214	0.00314051			MYO1E	0.36959	8.80064e-06	0.000244528		RCOR3	0.407623	6.67361e-05	0.00129257		TMEM150B	0.475228	0.00256887	0.078633
ZNF506	0.35882	2.3809e-06	6.39024e-05			PIM2	0.364143	0.000168313	0.00313881			USP25	0.369414	8.89459e-06	0.000246724		GOLPH3	0.407431	6.73166e-05	0.00130077		RP11-108O10.8	0.475044	0.00258017	0.0788332
SLC39A11	0.358172	2.4902e-06	6.66198e-05			AC131097.4	0.363954	0.000169727	0.00315807			PPP6R3	0.369204	9.00771e-06	0.000249444		SGMS1	0.407395	6.74254e-05	0.00130136		STXBP5	0.474912	0.00258832	0.0789367
KLF10	0.358027	2.51517e-06	6.71793e-05			WTAP	0.363855	0.000170481	0.00316499			TRIM37	0.36912	9.05351e-06	0.000250294		YME1L1	0.407058	6.84601e-05	0.00131672		PARG	0.474817	0.00259416	0.0789694
RCHY1	0.358	2.51989e-06	6.70891e-05			FAM20B	0.363838	0.000170604	0.00316373			XKR9	0.368813	9.22225e-06	0.000254534		BTBD1	0.406578	6.99575e-05	0.00133776		MAFB	0.474695	0.00260174	0.0790547
PPP4R2	0.357975	2.52436e-06	6.71001e-05			PIK3C3	0.36377	0.000171121	0.00316976			HSP90AA1	0.368649	9.31315e-06	0.000256615		ZNF326	0.406498	7.02127e-05	0.00134109		LAPTM4B	0.474502	0.00261368	0.0792719
B3GNT2	0.357915	2.5347e-06	6.72671e-05			NFE2L2	0.363685	0.000171767	0.00317817			SIRT1	0.368644	9.31601e-06	0.000256268		AZIN1	0.40647	7.0301e-05	0.00134123		C8orf88	0.474486	0.00261471	0.0791582
ZNF451	0.357915	2.53472e-06	6.716e-05			RTN4	0.363548	0.000172816	0.00318335			ITCH	0.368528	9.38098e-06	0.000257627		RFWD2	0.406189	7.1194e-05	0.00135359		GNL3L	0.474342	0.00262366	0.0792843
EIF4A1	0.357837	2.54843e-06	6.74153e-05			CD55	0.363482	0.000173323	0.00318561			UQCRC2	0.367952	9.71106e-06	0.00026625		OCLM	0.406103	7.14705e-05	0.00135728		SYNJ2BP-COX16	0.474329	0.00262447	0.0791644
YWHAQ	0.357593	2.59182e-06	6.84538e-05			ZCCHC6	0.363439	0.000173654	0.00318461			PLEKHA3	0.367895	9.74454e-06	0.000266727		P2RY10	0.405889	7.21616e-05	0.00136727		LYZL4	0.474285	0.00262722	0.0791031
GSKIP	0.357171	2.66829e-06	7.02494e-05			THBS1	0.363365	0.000174219	0.00319145			PITPNA	0.367614	9.90942e-06	0.000269458		ABCB7	0.405859	7.22586e-05	0.00136754		TLR4	0.473798	0.00265783	0.0798795
SLC30A9	0.357086	2.68385e-06	7.04351e-05			KCMF1	0.363212	0.000175406	0.0032061			AUNIP	0.367581	9.92944e-06	0.00026956		ZNF571	0.40577	7.25494e-05	0.00137148		ERBIN	0.47373	0.0026621	0.079863
CASK	0.357079	2.68522e-06	7.03595e-05			ELP2	0.363149	0.000175898	0.00321155			SPPL2A	0.367576	9.93225e-06	0.000269195		MED17	0.405697	7.27883e-05	0.00137286		ABRACL	0.472959	0.00271119	0.0810419
DPY19L1	0.35695	2.70918e-06	7.08753e-05			LRBA	0.363142	0.000175947	0.0032089			RIT1	0.367359	1.00623e-05	0.000272274		TAF1D	0.405657	7.29181e-05	0.00137375		DLL1	0.472723	0.00272639	0.0813497
TNFAIP6	0.356444	2.80519e-06	7.29261e-05			MAPRE1	0.36313	0.00017604	0.00320354			TIGAR	0.367185	1.01673e-05	0.00027422		ZMYM4	0.405603	7.30957e-05	0.00137553		CTCF	0.472692	0.00272839	0.0812628
ZRANB3	0.356431	2.80761e-06	7.28747e-05			PLK3	0.362959	0.000177382	0.00322443			MKLN1	0.36716	1.01822e-05	0.000274174		TRMT6	0.405579	7.31754e-05	0.00137547		ASGR1	0.472581	0.00273558	0.0813306
RHBDD1	0.356236	2.84543e-06	7.37407e-05			ANXA1	0.362528	0.000180796	0.00327211			ATP13A3	0.367103	1.02173e-05	0.000274674		MAP2K4	0.405565	7.32217e-05	0.00137477		WDFY3	0.472506	0.00274046	0.0813298
SUB1	0.356234	2.84592e-06	7.35232e-05			DZANK1	0.362522	0.000180837	0.00326929			YLPM1	0.367069	1.02382e-05	0.000274344		KCNK13	0.405536	7.33172e-05	0.00137501		CD9	0.472238	0.00275787	0.0817001
KIAA1551	0.356225	2.84762e-06	7.34525e-05			RNF11	0.362422	0.000181641	0.00327666			MAPK6	0.36705	1.02495e-05	0.000274203		EIF4A1	0.405493	7.3458e-05	0.00137609		SRD5A3	0.471513	0.00280549	0.0829625
NRAS	0.356157	2.86092e-06	7.36809e-05			TMEM131	0.362416	0.000181686	0.00327391			LSMEM1	0.366599	1.05295e-05	0.000280787		AGFG1	0.405483	7.34921e-05	0.00137517		SOCS3	0.471335	0.00281731	0.0830153
ARL5B	0.356118	2.86866e-06	7.36511e-05			SSR3	0.362375	0.000182018	0.00327632			ANKRD13A	0.366547	1.05623e-05	0.000280758		ANXA1	0.405231	7.4326e-05	0.00138141		FAM71F2	0.471331	0.00281755	0.0828751
BRD2	0.356027	2.88671e-06	7.39998e-05			MBTPS2	0.362367	0.000182085	0.00327397			DPF1	0.366468	1.06119e-05	0.000281623		MRPL3	0.405135	7.46482e-05	0.00138585		LIN7C	0.471133	0.00283074	0.0831155
NAMPT	0.355902	2.91147e-06	7.45193e-05			TROVE2	0.362287	0.000182728	0.00327487			PLK2	0.366289	1.07258e-05	0.000284192		STK24	0.404997	7.51125e-05	0.0013929		LRCH3	0.470413	0.00287912	0.0843862
UBE2V1	0.355773	2.93743e-06	7.50678e-05			SARAF	0.361824	0.000186496	0.00331727			LNX2	0.36595	1.09444e-05	0.000288138		TFRC	0.404671	7.6216e-05	0.0014055		SLC9A4	0.470116	0.00289927	0.0848268
IL1RN	0.355706	2.95082e-06	7.50624e-05			ATP6V1E1	0.36171	0.000187435	0.00332683			IFRD1	0.365548	1.12096e-05	0.000293721		PHC3	0.404553	7.66186e-05	0.00141135		VANGL2	0.469998	0.00290729	0.0847618
COG5	0.355615	2.96939e-06	7.54189e-05			PPP2R3C	0.361637	0.000188039	0.00333041			MAN1A1	0.365531	1.12205e-05	0.00029354		ARFGEF1	0.404131	7.80793e-05	0.00143506		SIPA1L3	0.468718	0.00299581	0.0867319
SOS2	0.355478	2.99744e-06	7.60148e-05			CCPG1	0.361345	0.000190475	0.00336634			CD55	0.365209	1.14374e-05	0.000298272		ATP2C1	0.404075	7.82767e-05	0.00143551		TNIP3	0.468581	0.00300545	0.086859
KAT7	0.355233	3.04806e-06	7.71803e-05			MFAP1	0.360995	0.000193431	0.00341494			FAR1	0.365136	1.14871e-05	0.000299097		SERINC3	0.403986	7.85896e-05	0.00143489		MYO3A	0.468222	0.00303074	0.0874373
PTPN2	0.355147	3.06608e-06	7.73999e-05			PLAA	0.360903	0.000194216	0.00342151			TM9SF3	0.365093	1.15165e-05	0.000299393		DNAJB9	0.403552	8.01258e-05	0.00145332		FMO4	0.467621	0.00307354	0.0882111
SPPL3	0.354863	3.12616e-06	7.87964e-05			KDM4A	0.360778	0.000195285	0.00343668			BRD2	0.364653	1.18212e-05	0.000306831		AKIRIN2	0.403299	8.10371e-05	0.00146824		RBMS1	0.467544	0.00307907	0.088217
RIOK2	0.354704	3.16037e-06	7.95375e-05			SHTN1	0.360703	0.000195926	0.00344431			AFTPH	0.364486	1.19386e-05	0.00030891		ATAD2	0.403265	8.11586e-05	0.00146884		CXCR4	0.467525	0.00308049	0.0881051
NHS	0.354695	3.16221e-06	7.9463e-05			GPR107	0.360442	0.000198187	0.00347299			TDG	0.36422	1.21282e-05	0.000313329		SOCS4	0.403246	8.12277e-05	0.00146848		JAG1	0.467464	0.0030848	0.0879249
KIF3A	0.354683	3.16489e-06	7.94101e-05			OCLM	0.360437	0.000198223	0.00346996			PTPN22	0.364064	1.22404e-05	0.000315734		MSH3	0.403217	8.13308e-05	0.00146714		CPQ	0.467431	0.00308724	0.0878431
MAPRE2	0.354339	3.24011e-06	8.10517e-05			BRWD3	0.360408	0.000198478	0.00347075			NEDD1	0.363775	1.24519e-05	0.000320192		SLC22A15	0.403114	8.1707e-05	0.00147233		U51561.1	0.467373	0.00309136	0.0878096
MUC5B	0.354066	3.30093e-06	8.22007e-05			KLF6	0.360224	0.000200087	0.00349519			NCOA7	0.363764	1.24595e-05	0.000319891		IPO11	0.402853	8.2661e-05	0.00148628		COL5A3	0.467195	0.00310425	0.0880246
ACSL4	0.35396	3.32497e-06	8.25509e-05			AC006538.4	0.360086	0.000201304	0.00351275			GFPT1	0.363758	1.24642e-05	0.000319516		TAF2	0.402816	8.27996e-05	0.00148716		PIGY	0.46718	0.00310533	0.0879046
TDRD3	0.353926	3.33257e-06	8.26159e-05			XPO4	0.360078	0.000201371	0.00351022			CAND1	0.363734	1.24819e-05	0.000319475		PTX3	0.402682	8.32944e-05	0.00149281		ACO1	0.467179	0.00310538	0.0877561
CRCP	0.353919	3.33424e-06	8.25336e-05			TMEM263	0.359931	0.000202674	0.00352921			SLC25A16	0.363665	1.25328e-05	0.00031979		SP2	0.402577	8.36847e-05	0.00149656		TRAPPC2B	0.46686	0.00312853	0.0881097
LTN1	0.353503	3.42996e-06	8.465e-05			WARS2	0.35987	0.000203212	0.00353486			RBM27	0.363575	1.25993e-05	0.000320992		TRIM23	0.402467	8.40953e-05	0.00149905		SULT1B1	0.466241	0.00317387	0.0890836
FOPNL	0.353489	3.43331e-06	8.46065e-05			RAB8B	0.359764	0.000204157	0.00354015			ADSS	0.363497	1.26579e-05	0.00032199		UGCG	0.402433	8.42215e-05	0.00149969		ARHGAP44	0.466213	0.00317595	0.0889911
FNBP1	0.352787	3.60095e-06	8.84743e-05			GOLPH3	0.359374	0.000207673	0.00359359			DUSP4	0.363433	1.27055e-05	0.000322703		WIPF2	0.402416	8.42867e-05	0.00149923		SMC1B	0.466163	0.00317959	0.0889427
ZNF750	0.352637	3.63781e-06	8.91157e-05			SNX27	0.359357	0.000207824	0.0035887			ARHGAP11A	0.363173	1.29023e-05	0.0003272		FGFR1OP2	0.402341	8.45687e-05	0.00150264		INTS7	0.465655	0.00321727	0.0896937
CMTR2	0.352573	3.65376e-06	8.9374e-05			CTCF	0.359213	0.00020914	0.00360392			UHMK1	0.363041	1.30031e-05	0.000329252		KATNA1	0.40199	8.58976e-05	0.00151973		GNAT2	0.465613	0.00322043	0.0896308
UQCRC2	0.352354	3.70837e-06	9.05762e-05			P2RY10	0.359064	0.00021051	0.00361998			CNTD1	0.362933	1.30859e-05	0.000330844		FNIP2	0.401267	8.86963e-05	0.0015609		RBKS	0.465572	0.00322347	0.0895648
WDFY3	0.351494	3.93052e-06	9.55792e-05			CD164	0.358916	0.00021187	0.00363206			CLPX	0.3628	1.31889e-05	0.000332938		RYK	0.401191	8.89967e-05	0.00156453		AC105052.1	0.465531	0.00322654	0.0895001
SSR3	0.351375	3.96239e-06	9.6213e-05			USP12	0.358877	0.000212229	0.00363445			KHDRBS1	0.362796	1.31918e-05	0.000332506		STAM2	0.401095	8.93739e-05	0.00156452		METTL2A	0.465013	0.00326546	0.0904282
LYZ	0.351211	4.0066e-06	9.70019e-05			EPS15	0.358876	0.000212246	0.00363099			PEX13	0.362692	1.32734e-05	0.000333547		XPO4	0.400779	9.0633e-05	0.00158154		SND1	0.46492	0.0032725	0.0904718
METTL21A	0.351186	4.01335e-06	9.70235e-05			RPS6KA3	0.358853	0.000212457	0.00363085			POU5F2	0.362445	1.34675e-05	0.0003374		FNDC3B	0.400468	9.18873e-05	0.00160174		CSNK2A2	0.464808	0.00328099	0.0905553
GFPT1	0.351124	4.03001e-06	9.72842e-05			NAA50	0.358598	0.000214829	0.00366006			MCMBP	0.362443	1.34688e-05	0.000336922		SYN1	0.400377	9.22599e-05	0.00160486		TOB1	0.464638	0.00329392	0.090761
ALDH1A1	0.351113	4.03304e-06	9.72156e-05			ZMYM4	0.358391	0.000216782	0.00368196			SUB1	0.362438	1.34727e-05	0.000336512		USP14	0.40028	9.2653e-05	0.00161		CMTM4	0.464619	0.00329538	0.0906504
RACGAP1	0.35091	4.08864e-06	9.81274e-05			MTMR6	0.358378	0.000216902	0.00368023			CSNK2A3	0.362289	1.35916e-05	0.000338462		VEZT	0.400132	9.32622e-05	0.00161889		NRARP	0.464574	0.0032988	0.090594
ALG13	0.35091	4.08885e-06	9.79903e-05			FOSL2	0.358301	0.000217632	0.00368505			TXNRD1	0.362127	1.37213e-05	0.000340667		PPP3CA	0.400017	9.37351e-05	0.00162031		GFI1	0.464268	0.00332218	0.0909343
GSK3B	0.350842	4.10741e-06	9.8293e-05			IVNS1ABP	0.357976	0.000220733	0.00372614			CHUK	0.362052	1.37826e-05	0.000341676		CDKN2AIP	0.399902	9.42113e-05	0.00162515		ENOSF1	0.464139	0.00333208	0.0910549
TFRC	0.350773	4.12678e-06	9.86141e-05			XCL2	0.357964	0.00022085	0.00372432			B3GNT2	0.36177	1.40127e-05	0.000346861		KPNA1	0.399876	9.43208e-05	0.00162534		SLC22A15	0.463808	0.00335764	0.091602
SRGAP1	0.350731	4.13834e-06	9.87477e-05			RRM1	0.357953	0.000220956	0.00372231			NTN4	0.361423	1.43003e-05	0.000353453		CLDN19	0.399831	9.45073e-05	0.00162517		CHRNA5	0.463721	0.00336436	0.0914841
FAM210A	0.350661	4.15803e-06	9.90748e-05			ERVFRD-1	0.357673	0.000223664	0.00375646			YEATS4	0.361421	1.43021e-05	0.000352969		TMEM263	0.399813	9.45834e-05	0.00162479		MPP5	0.46278	0.00343804	0.0931816
RIT1	0.350652	4.16052e-06	9.89917e-05			DYNC1LI1	0.35763	0.000224081	0.00375585			RAB8B	0.361368	1.43468e-05	0.000353545		WAC	0.399808	9.46055e-05	0.00162349		MGA	0.461881	0.00350973	0.0948142
JAK2	0.350489	4.20635e-06	9.99385e-05			UGT8	0.357621	0.00022417	0.00375355			ACAP2	0.361141	1.45388e-05	0.000357215		ANKRD13C	0.399643	9.52964e-05	0.00163365		CCL20	0.461385	0.00354978	0.0957399
SRP54	0.350238	4.2782e-06	0.0001015			NCOR1	0.357494	0.00022541	0.00375911			MYADM	0.361054	1.46136e-05	0.000358521		KLF6	0.399372	9.64412e-05	0.00164646		PRSS46	0.461378	0.00355037	0.0956002
PPP3CB	0.349995	4.3486e-06	0.000103023			AZIN1	0.357328	0.00022704	0.00377868			FKBP1C	0.361013	1.46486e-05	0.000358847		BRWD3	0.399333	9.66055e-05	0.00164757		NEFL	0.460993	0.00358175	0.0962887
KLHL7	0.349844	4.39306e-06	0.000103927			TSPYL1	0.35728	0.000227518	0.00377525			SCAMP1	0.360991	1.46672e-05	0.000358772		PBRM1	0.39912	9.75153e-05	0.00165456		NUDCD1	0.460846	0.00359385	0.0964573
CCDC174	0.349816	4.40111e-06	0.000103969			IFNAR1	0.357229	0.000228014	0.00377591			TFRC	0.360897	1.47478e-05	0.000360213		EZR	0.398892	9.84983e-05	0.00166953		CTC-429P9.4	0.460713	0.00360474	0.0965929
LNX2	0.349457	4.50865e-06	0.000106358			MARCH5	0.357178	0.000228527	0.00377686			NUDT21	0.360532	1.50666e-05	0.000367458		VPS35	0.398564	9.99271e-05	0.00168856		KLF6	0.459802	0.00368051	0.0984641
VPS13C	0.349211	4.5836e-06	0.000107972			FAM46C	0.357105	0.000229249	0.003785			SLC10A7	0.360398	1.51848e-05	0.000369795		TMX4	0.398245	0.000101341	0.00170722		CA13	0.459587	0.00369853	0.0986275
QTRT2	0.349194	4.58883e-06	0.000107789			MYO9A	0.356838	0.000231921	0.0038253			MAK	0.360192	1.53689e-05	0.000373181		ATG12	0.398162	0.000101706	0.0017099		GSR	0.459558	0.00370101	0.0985348
ZNF614	0.348804	4.71038e-06	0.000110331			ARL5A	0.356601	0.000234311	0.00385322			CLDN12	0.360118	1.5435e-05	0.000373691		CSRNP1	0.39812	0.000101897	0.00171137		TMEM59L	0.459488	0.0037069	0.0985332
CKAP2	0.34879	4.71479e-06	0.000110278			STK4	0.35657	0.000234633	0.00385469			ME2	0.360055	1.54921e-05	0.000374523		CLEC4E	0.39811	0.00010194	0.00171036		TMPRSS3	0.459449	0.00371018	0.0984624
DOCK10	0.348384	4.84443e-06	0.000112832			MUC5AC	0.356476	0.00023559	0.00386658			ATF2	0.359847	1.56815e-05	0.000378		RABGAP1	0.398108	0.000101951	0.00170881		SPDYE2B	0.459438	0.00371112	0.0983298
IL1R1	0.348284	4.87704e-06	0.000113432			USP25	0.356295	0.000237441	0.00388541			PANK3	0.359677	1.58376e-05	0.000381208		TMEM70	0.397981	0.000102517	0.00171483		SDCBP	0.459299	0.00372282	0.0984822
SLC25A16	0.348104	4.93618e-06	0.000114647			RANBP2	0.355845	0.000242101	0.00394995			GNL2	0.359592	1.59162e-05	0.000382543		WARS2	0.397927	0.000102762	0.0017172		TMEM200B	0.459079	0.00374155	0.0988198
RANBP9	0.348067	4.94843e-06	0.00011477			ACSL4	0.355523	0.0002455	0.00399359			ZNF638	0.358909	1.65623e-05	0.000396346		MEX3C	0.397926	0.000102764	0.0017155		H2AFY2	0.458608	0.00378175	0.0997227
PPP2R2D	0.347938	4.99101e-06	0.000115596			HNMT	0.355331	0.000247538	0.0040228			PDS5B	0.358722	1.67433e-05	0.000398948		TSPYL1	0.397693	0.000103821	0.00172966		LIMS1	0.458459	0.00379459	0.099902
HECA	0.347904	5.00262e-06	0.000115703			DERL1	0.355223	0.000248697	0.00403371			HIPK1	0.358116	1.73421e-05	0.000412623		BUD31	0.397296	0.000105644	0.00174771		LXN	0.458391	0.00380044	0.0998973
SYCP3	0.347775	5.0457e-06	0.000116537			PABPC1	0.354785	0.000253438	0.00409058			SMG1	0.358071	1.73877e-05	0.000413115		RP11-347C12.1	0.397235	0.000105925	0.00174888		RP11-307N16.6	0.458207	0.00381633	0.0999976
NUS1	0.347672	5.08066e-06	0.000117181			ATG12	0.354584	0.00025564	0.0041141			EXO1	0.357968	1.74918e-05	0.000414992		NPIPB9	0.396959	0.000107209	0.00176655		TMEM30B	0.458181	0.00381862	0.0998994
SEC62	0.347648	5.08849e-06	0.000117198			FGF13	0.354494	0.000256626	0.00412194			GCH1	0.357858	1.76032e-05	0.000417038		CD164	0.396566	0.000109066	0.00179536		PROP1	0.457998	0.00383445	0.0999978
B3GAT2	0.347592	5.10764e-06	0.000117476			IQCD	0.354446	0.000257158	0.0041185			PPTC7	0.357779	1.76848e-05	0.000418372		C1orf27	0.396558	0.000109104	0.0017942		DENND1B	0.457839	0.00384833	0.100202
ZNF562	0.347525	5.13058e-06	0.00011784			TNFSF9	0.354353	0.000258188	0.00412702			DCAF13	0.357678	1.77882e-05	0.000420218		BAG5	0.396506	0.00010935	0.00179647		ANGPTL7	0.457733	0.0038575	0.100126
C9orf3	0.347361	5.18706e-06	0.000118972			TRIM23	0.354169	0.000260237	0.00414776			EIF2A	0.357647	1.78201e-05	0.000420372		RBM22	0.396334	0.000110175	0.00180643		TGFBR3	0.457712	0.0038594	0.100018
NUDT19	0.346811	5.38051e-06	0.000123068			ADNP	0.353918	0.000263063	0.00418877			PPP3CA	0.357313	1.81679e-05	0.000427965		GNL3	0.396289	0.000110392	0.00180821		CSTA	0.456305	0.003984	0.102605
UBE2H	0.346718	5.41382e-06	0.000123659			IDE	0.353413	0.000268827	0.00425599			TMED7	0.357107	1.83852e-05	0.00043247		TP53BP2	0.396279	0.000110439	0.00180718		STOX1	0.455333	0.00407214	0.10455
NPIPA7	0.346417	5.52315e-06	0.000125983			RAB5A	0.353176	0.000271568	0.00428301			ZNF891	0.357002	1.84974e-05	0.000434493		TXNL4B	0.396179	0.000110923	0.00181153		TANGO6	0.455264	0.00407854	0.104552
TRAM1	0.346309	5.56305e-06	0.000126718			TLK2	0.352932	0.000274426	0.00431987			RPS6KA5	0.356991	1.85091e-05	0.000434152		SH3GLB1	0.396107	0.000111273	0.00181367		VMP1	0.454814	0.00411998	0.105288
UGCG	0.346264	5.57963e-06	0.000126921			DUSP1	0.352716	0.000276973	0.00434344			NT5C2	0.356862	1.86477e-05	0.000436783		USP10	0.396056	0.000111518	0.00181408		LYRM5	0.454714	0.00412919	0.105361
USP25	0.346105	5.63876e-06	0.000127915			USP9X	0.352487	0.0002797	0.00436553			AEBP2	0.356597	1.89347e-05	0.000442254		MPP5	0.395759	0.000112973	0.00183056		SRGN	0.454674	0.0041329	0.105294
EIF2A	0.345788	5.75836e-06	0.000129916			PRPF38A	0.352384	0.000280933	0.00437652			RPL7L1	0.356251	1.9317e-05	0.000449915		NUMB	0.395524	0.00011413	0.0018421		EPB41L1	0.454562	0.00414328	0.105396
NUP58	0.345763	5.76818e-06	0.000129961			MRPS22	0.352384	0.000280933	0.00437241			RANBP9	0.356246	1.93217e-05	0.000449393		BRAF	0.395515	0.000114175	0.00184102		PSMB2	0.454323	0.00416558	0.105477
RELL1	0.345648	5.81202e-06	0.00013077			FAM174B	0.352179	0.000283405	0.00440261			NUDT4	0.35624	1.93293e-05	0.00044894		NR3C1	0.395458	0.000114462	0.00184386		FGF13	0.453939	0.00420159	0.106226
MTF1	0.345378	5.91711e-06	0.000132954			KATNA1	0.352107	0.00028427	0.00440778			SEC62	0.355627	2.00233e-05	0.000464407		ARL4A	0.395416	0.00011467	0.00184542		CARNMT1	0.452917	0.0042987	0.108351
SPECC1L	0.344672	6.19971e-06	0.000138739			GBE1	0.351954	0.000286142	0.00442438			RNF41	0.355596	2.00589e-05	0.00046458		RYBP	0.395391	0.000114794	0.00184563		NUBPL	0.452904	0.00429989	0.108216
UBE3C	0.344599	6.22942e-06	0.000139216			NUP35	0.351839	0.000287548	0.0044337			GLUD1	0.355432	2.02487e-05	0.00046767		MRPL50	0.395111	0.000116198	0.00186278		PDSS1	0.452845	0.00430553	0.108194
SAT1	0.344588	6.23423e-06	0.000139136			GJB2	0.351745	0.000288695	0.00444311			RAD23B	0.355353	2.03406e-05	0.000469138		UFSP2	0.395086	0.000116324	0.00186299		OVOS2	0.45241	0.00434751	0.108918
TANGO6	0.344528	6.2587e-06	0.000139494			SP2	0.351518	0.0002915	0.00447796			PRPF18	0.35534	2.03557e-05	0.000468833		CDKN1A	0.395077	0.000116371	0.00186193		GLI3	0.452235	0.00436456	0.10918
KCTD4	0.344498	6.27121e-06	0.000139398			RAB21	0.351315	0.000294034	0.00450019			AKR1C2	0.354374	2.1516e-05	0.000492814		IPO7	0.394981	0.000116859	0.00186793		ZFYVE9	0.451967	0.00439062	0.109501
ATP6V1B2	0.344153	6.41545e-06	0.000142413			EXOC5	0.351226	0.000295156	0.00450487			MLH1	0.354211	2.17173e-05	0.000496739		SAR1B	0.394758	0.000117994	0.00188064		NDFIP1	0.451873	0.00439988	0.109567
SP4	0.344139	6.42159e-06	0.000142358			SMAD2	0.351151	0.000296095	0.00451089			LCORL	0.354178	2.17582e-05	0.000496988		WDR26	0.39474	0.000118089	0.00188034		JUNB	0.451643	0.0044224	0.109797
TRMT5	0.343994	6.48329e-06	0.000143534			C1orf52	0.351058	0.000297266	0.0045204			DBT	0.354105	2.18499e-05	0.000498394		RAPGEF5	0.394723	0.000118174	0.00187988		ACVR2A	0.451286	0.00445767	0.110342
MYSM1	0.343919	6.51501e-06	0.000144043			PDK1	0.350825	0.000300233	0.00454466			CARNMT1	0.354059	2.19077e-05	0.000498339		JMJD1C	0.394672	0.000118435	0.00188223		PNMA2	0.450553	0.00453071	0.11165
ANXA1	0.343905	6.52116e-06	0.000143987			DNM1	0.350742	0.000301291	0.00455236			FAM204A	0.353464	2.26645e-05	0.000514142		LRBA	0.394621	0.000118698	0.00188099		CCL4L2	0.450421	0.00454401	0.111811
GNG2	0.343852	6.54384e-06	0.000144104			SPAG9	0.350627	0.000302771	0.00456639			ZNF490	0.352952	2.33369e-05	0.000528672		RP2	0.394537	0.000119134	0.00188609		GPR171	0.450374	0.00454873	0.111761
DYM	0.343797	6.56794e-06	0.000144251			PPP2CA	0.350601	0.000303101	0.00456721			ASUN	0.352822	2.35097e-05	0.000531858		LRCH3	0.394532	0.000119159	0.0018847		CITED2	0.450117	0.00457471	0.112233
MPP5	0.343711	6.60521e-06	0.000144686			ETF1	0.350249	0.000307659	0.00462746			DERL1	0.352595	2.3816e-05	0.000537319		CTNNA3	0.394324	0.000120236	0.0018981		IQCH	0.44994	0.0045927	0.112341
SUPT4H1	0.343606	6.65061e-06	0.000145488			TNKS2	0.350062	0.000310113	0.00465591			PAPD7	0.352592	2.38207e-05	0.000536696		SNX13	0.394156	0.000121116	0.00190836		ASGR2	0.449878	0.00459901	0.11233
HNRNPAB	0.343522	6.68773e-06	0.000146107			RSL1D1	0.350061	0.000310123	0.00465184			KMT5A	0.352548	2.38798e-05	0.000537296		TMEM170A	0.394001	0.000121932	0.00191574		DYM	0.449523	0.0046352	0.113047
MYO1E	0.343248	6.80905e-06	0.000148561			LRRTM2	0.34993	0.00031186	0.00467366			TMOD3	0.352507	2.39359e-05	0.000537826		WDR43	0.393603	0.000124051	0.0019435		TAS2R14	0.449014	0.00468765	0.11399
CSPP1	0.343247	6.80955e-06	0.000148376			NFIL3	0.349638	0.000315741	0.00472328			KCTD20	0.352344	2.41588e-05	0.0005421		AKAP9	0.393232	0.000126053	0.00196929		PCSK5	0.44891	0.00469843	0.114085
YLPM1	0.343017	6.91308e-06	0.000150237			IPO5	0.349619	0.000315986	0.00472268			EIF1AX	0.352309	2.42067e-05	0.000542439		CARMIL1	0.393078	0.000126893	0.00197681		FLVCR2	0.448654	0.004725	0.114562
TRIM59	0.34298	6.93012e-06	0.000150213			CD300E	0.349576	0.000316563	0.00472704			DHX40	0.351898	2.47787e-05	0.000553013		CYP51A1	0.392919	0.000127767	0.00198668		HNRNPLL	0.448569	0.00473381	0.114608
AC108925.1	0.342877	6.97706e-06	0.000151033			LHFPL3	0.349551	0.000316896	0.00472775			WIPF2	0.351872	2.48161e-05	0.000553102		DOCK10	0.392917	0.000127777	0.00198498		C3AR1	0.447974	0.00479628	0.115951
SULT1B1	0.342815	7.00553e-06	0.000151451			RPGR	0.349548	0.000316941	0.00472416			SKIL	0.351742	2.49995e-05	0.00055644		RBBP5	0.392741	0.000128754	0.00199641		INTS8	0.447326	0.00486512	0.116932
IER2	0.342761	7.03021e-06	0.000151787			SUCLA2	0.349431	0.00031852	0.00473067			FER	0.35165	2.51306e-05	0.000558609		STRN	0.392672	0.000129137	0.00199674		FKBP7	0.447118	0.0048873	0.117295
SPATS2	0.342577	7.11588e-06	0.000153038			TRAM1	0.34932	0.000320018	0.00474866			FAM76A	0.351633	2.51548e-05	0.000558397		FAM208B	0.392481	0.000130204	0.00200574		FRMD7	0.446973	0.0049029	0.117499
CHUK	0.342539	7.1333e-06	0.000153015			USP14	0.34928	0.00032056	0.00474818			NRBF2	0.351568	2.52477e-05	0.000559707		ZBTB10	0.39207	0.000132527	0.0020302		NCEH1	0.446904	0.00491036	0.117508
FAM53C	0.34253	7.13744e-06	0.000152906			UBE2W	0.349065	0.000323484	0.00477442			HPCAL4	0.35147	2.53883e-05	0.000562072		UTP11	0.391879	0.000133624	0.00203946		TMCC3	0.4468	0.00492155	0.117267
RPS6KA5	0.342183	7.3019e-06	0.000155824			BRD2	0.348743	0.00032791	0.00483113			OTUD6B	0.351252	2.57033e-05	0.000568286		PAIP1	0.391857	0.000133752	0.00203953		SRBD1	0.446716	0.00493067	0.117148
HIST2H4B	0.34189	7.44321e-06	0.000158431			TM2D3	0.348675	0.000328853	0.00484072			ARID4B	0.351193	2.57895e-05	0.000569433		GMEB1	0.391653	0.000134929	0.0020537		KRT23	0.446674	0.00493512	0.117085
VEZT	0.341724	7.52431e-06	0.000159952			PIK3C2A	0.348661	0.00032905	0.00483932			ZNF10	0.351192	2.57916e-05	0.000568721		COPS3	0.391548	0.000135538	0.00205729		TASP1	0.446168	0.00499019	0.118222
COPS4	0.341384	7.69314e-06	0.000163331			FAM214A	0.34864	0.000329343	0.00483932			C4orf32	0.350448	2.69005e-05	0.000591597		DUSP2	0.391395	0.000136429	0.00206514		MARK4	0.446135	0.00499372	0.118137
RBM39	0.341169	7.80188e-06	0.000165428			PTP4A1	0.348627	0.000329523	0.0048334			WNK1	0.350414	2.69516e-05	0.000591934		NCOR1	0.391152	0.000137861	0.00207922		FER	0.445639	0.00504819	0.119255
HNRNPU	0.341163	7.80514e-06	0.000165285			CCT4	0.348563	0.000330413	0.00484216			PDE4B	0.350278	2.71594e-05	0.00059492		HS2ST1	0.391135	0.000137963	0.00207885		RPAP2	0.444791	0.00514249	0.120623
AP1S3	0.341086	7.84414e-06	0.000165899			AL136097.1	0.348468	0.000331735	0.00485724			SPATA5	0.350272	2.7169e-05	0.000594344		IRS2	0.391029	0.000138588	0.00208638		SLC31A2	0.444683	0.00515465	0.120737
TEX30	0.341004	7.8863e-06	0.000166578			UBQLN1	0.348393	0.000332795	0.00486845			TMED2	0.350109	2.742e-05	0.000599043		USP48	0.390979	0.000138887	0.00208708		DOCK8	0.444207	0.00520826	0.121649
DNAJC21	0.340852	7.96472e-06	0.00016802			TXNL4B	0.348344	0.000333477	0.00487411			QPCT	0.350051	2.75101e-05	0.000600219		FOXE1	0.390892	0.000139408	0.00208923		FBXL4	0.44414	0.00521588	0.121655
KLF6	0.340801	7.99154e-06	0.000168371			MRPL50	0.348124	0.000336593	0.00490236			NUP50	0.349869	2.77946e-05	0.000604833		MBTPS2	0.390559	0.000141409	0.00210967		FMO2	0.443931	0.00523963	0.122037
IMPAD1	0.340482	8.15889e-06	0.000171027			LTN1	0.348097	0.000336972	0.00490357			CPSF2	0.349834	2.78495e-05	0.000605232		B3GNT5	0.39049	0.000141829	0.00211403		STYX	0.443583	0.00527947	0.12262
CD2AP	0.340445	8.17874e-06	0.000171226			AKIRIN2	0.348044	0.000337722	0.00491016			LNPK	0.349803	2.78973e-05	0.000605477		IFNG	0.390459	0.000142015	0.002113		RPL22L1	0.443471	0.00529233	0.122575
HDAC2	0.340369	8.21931e-06	0.000171858			ATP1A3	0.347965	0.000338853	0.00492228			TGFBR1	0.349562	2.82796e-05	0.00061137		ADNP	0.390438	0.000142145	0.00211304		KLHL8	0.443255	0.00531716	0.122635
RWDD4	0.340106	8.36088e-06	0.000174598			MAP2K4	0.347857	0.000340396	0.00494036			FBXO45	0.349419	2.85082e-05	0.000614709		PIM2	0.390356	0.000142647	0.0021167		TRMT5	0.443148	0.00532958	0.122751
ELF1	0.34004	8.39675e-06	0.000175126			ALG13	0.347848	0.000340521	0.00493786			STAG2	0.349268	2.87509e-05	0.000619136		ITFG1	0.390279	0.000143114	0.00211983		FKBP1B	0.443095	0.00533562	0.122719
RTN4	0.339783	8.53825e-06	0.000177853			WWP1	0.347775	0.000341571	0.00494875			STXBP3	0.349088	2.90441e-05	0.000624636		TDP1	0.390228	0.00014343	0.00211883		PLXDC1	0.442884	0.00536012	0.123112
AAED1	0.339734	8.56549e-06	0.000178197			ERI1	0.347625	0.000343731	0.00497134			IGKV4-1	0.348807	2.95064e-05	0.0006313		NCOA7	0.389947	0.000145163	0.0021387		C6orf132	0.442627	0.00539002	0.123627
AASDHPPT	0.339645	8.61527e-06	0.000179007			KCNK13	0.34758	0.000344376	0.00497199			TULP2	0.348729	2.96366e-05	0.000633267		HUS1	0.389906	0.000145417	0.00214053		RNASE4	0.442627	0.00539003	0.123456
METTL2A	0.339482	8.70649e-06	0.00018045			YME1L1	0.347579	0.00034439	0.00496786			UCHL3	0.348727	2.96394e-05	0.00063251		MUC5AC	0.389817	0.00014597	0.00214487		MYH11	0.442432	0.00541289	0.123638
LNPK	0.339435	8.73319e-06	0.000180777			HIST2H2AA3	0.347558	0.000344703	0.00496804			PCNP	0.348667	2.9739e-05	0.000633006		ACSL4	0.389666	0.000146915	0.00215493		PNRC1	0.442427	0.00541342	0.12348
XRN1	0.339343	8.78568e-06	0.000181636			COPB1	0.347556	0.000344724	0.00496403			WSB1	0.348395	3.01968e-05	0.000641102		SMURF2	0.389446	0.0001483	0.0021714		EVI2A	0.441932	0.00547166	0.124465
MKLN1	0.339203	8.86559e-06	0.00018306			TMX4	0.347537	0.000345013	0.00496387			GNL3L	0.348321	3.03239e-05	0.000642976		PUM1	0.389407	0.000148551	0.00217315		SEZ6	0.441898	0.00547574	0.124387
UBE2E3	0.339026	8.96786e-06	0.000184941			SLC41A1	0.34746	0.000346123	0.0049712			FAM49B	0.348247	3.04499e-05	0.000644822		ZNF543	0.389356	0.000148873	0.00217594		PIGN	0.441877	0.00547819	0.124272
EIF3L	0.338984	8.99192e-06	0.000185207			SP3	0.347241	0.000349329	0.00500856			MBTD1	0.348157	3.06036e-05	0.000647248		GBE1	0.389277	0.000149375	0.00217943		MFSD6	0.44184	0.00548261	0.124202
FCHO2	0.33875	9.12917e-06	0.000187335			DDX21	0.347199	0.000349938	0.00500862			NF2	0.347959	3.09451e-05	0.000653636		KAT6A	0.389264	0.000149456	0.00217869		PPCDC	0.441775	0.00549025	0.124206
NAA30	0.33869	9.1647e-06	0.000187831			MRPL30	0.346806	0.000355765	0.00507011			CCNT1	0.347898	3.10503e-05	0.000655022		ARL5B	0.388874	0.00015196	0.00220936		MARCKS	0.441654	0.00550469	0.124193
TRBV4-2	0.338223	9.44547e-06	0.000192869			CWC25	0.346719	0.000357056	0.00507541			CCNK	0.347873	3.10949e-05	0.000655128		LDLRAD4	0.388849	0.000152125	0.00220787		ZC4H2	0.441457	0.00552815	0.124553
DEPDC1B	0.338195	9.4627e-06	0.000192983			DENND6A	0.346524	0.00035999	0.00511272			THAP9	0.347735	3.1335e-05	0.000659349		CFLAR	0.388583	0.000153857	0.00222716		FAM57B	0.440951	0.00558883	0.125749
ME2	0.338166	9.48045e-06	0.000193107			NBEAL1	0.345694	0.000372717	0.00524846			ARL13B	0.347673	3.14455e-05	0.000660834		YTHDC2	0.388424	0.000154898	0.00223637		MPZL3	0.440778	0.00560959	0.125874
ZCCHC6	0.338156	9.48673e-06	0.000192998			USP10	0.34561	0.000374033	0.00525805			NOL8	0.347402	3.19251e-05	0.000669214		AC113404.1	0.388407	0.00015501	0.00223603		ERI1	0.440404	0.00565504	0.12638
PHF20L1	0.337606	9.82913e-06	0.000198986			KMT2C	0.345525	0.000375365	0.0052723			SPTLC2	0.347382	3.19615e-05	0.000669131		ARID4B	0.388091	0.00015711	0.00225845		TAF13	0.440363	0.00566002	0.126321
TRIM33	0.337349	9.99286e-06	0.000201807			ANKRD13C	0.34552	0.000375441	0.0052689			KPNA3	0.347283	3.21382e-05	0.000671981		KCNJ13	0.388016	0.000157613	0.00226372		TULP4	0.4401	0.00569203	0.126694
LEO1	0.337067	1.01764e-05	0.000204764			YWHAQ	0.345514	0.000375531	0.0052657			DMXL1	0.347264	3.21726e-05	0.000671851		G3BP2	0.38775	0.000159397	0.00227946		ATP8B1	0.439882	0.00571884	0.12712
NT5C2	0.337008	1.0215e-05	0.000205292			DUSP2	0.345497	0.000375793	0.00526492			ATXN10	0.347253	3.21926e-05	0.000671422		PIM1	0.387722	0.000159586	0.00228019		TRBV7-9	0.439646	0.00574781	0.127421
DNAJC25	0.336253	1.07222e-05	0.000214444			SOS2	0.345431	0.000376836	0.00527061			FAM208B	0.347207	3.2276e-05	0.000672316		RGS2	0.387618	0.000160292	0.00228634		NAV1	0.43904	0.00582306	0.128231
CSNK1G1	0.336188	1.07668e-05	0.000215076			AQP9	0.345394	0.000377423	0.00526992			PDCD10	0.34717	3.23415e-05	0.000672833		GCC2	0.387509	0.000161037	0.00229499		MCMDC2	0.438988	0.00582949	0.128202
WASF2	0.336059	1.08565e-05	0.000216346			RABGAP1	0.345036	0.000383091	0.00532661			ADAM17	0.347094	3.2479e-05	0.000674847		ARIH1	0.387431	0.000161573	0.00229866		CACNA1B	0.438648	0.00587212	0.128627
TFDP2	0.335927	1.09486e-05	0.00021792			TMEM70	0.34493	0.000384794	0.00534579			SLC38A4	0.347039	3.25789e-05	0.000676073		LONRF3	0.387384	0.000161897	0.0023013		HM13	0.43864	0.00587313	0.12848
LMBR1	0.335763	1.10641e-05	0.000219954			GMEB1	0.344887	0.000385479	0.00535082			COG5	0.346975	3.26959e-05	0.000677652		PNRC1	0.387374	0.000161962	0.00229828		CYP27A1	0.438333	0.00591185	0.129156
SPTLC2	0.335662	1.11361e-05	0.00022112			ABCB7	0.344869	0.000385782	0.00535054			ZRANB1	0.346813	3.29941e-05	0.000682978		CD300E	0.387344	0.000162168	0.00229924		IBTK	0.438277	0.0059189	0.12914
TWSG1	0.335094	1.15475e-05	0.00022711			ZNF24	0.344668	0.000389017	0.00536843			SAT1	0.346673	3.32513e-05	0.000686585		COPS4	0.387186	0.000163255	0.00231266		SOD2	0.438232	0.00592459	0.129094
VMP1	0.33505	1.15806e-05	0.00022749			NCOA2	0.344641	0.000389455	0.00536553			EIF2S1	0.346528	3.35222e-05	0.0006896		CRCP	0.387151	0.000163504	0.0023142		GFAP	0.437654	0.00599826	0.130356
PPP3CA	0.334917	1.16793e-05	0.000229158			TRBV20-1	0.344485	0.000391994	0.00539603			YWHAQ	0.346424	3.3717e-05	0.000692747		RAPGEF2	0.387028	0.000164356	0.00232229		SEPT7	0.437433	0.00602654	0.130799
ARL6IP6	0.334813	1.17571e-05	0.000230412			YIPF6	0.344479	0.00039209	0.00539286			AAED1	0.346178	3.4183e-05	0.000701451		CSGALNACT2	0.386645	0.000167041	0.00235622		SNAI1	0.437353	0.00603694	0.130853
FAM204A	0.334707	1.18367e-05	0.000231696			HIPK1	0.344452	0.000392532	0.00539			CDC42	0.345902	3.47112e-05	0.000709652		MED23	0.386546	0.000167742	0.00236409		RTN4RL1	0.437181	0.00605904	0.13116
ITCH	0.334606	1.19127e-05	0.000232635			KIF5B	0.344241	0.000395994	0.00542852			AC113404.1	0.345745	3.50167e-05	0.000715014		IL1RAP	0.386334	0.000169251	0.00237525		BAZ2B	0.437055	0.00607538	0.131171
OTUD6B	0.334597	1.19196e-05	0.000232494			C5orf42	0.344182	0.000396975	0.00543747			SOS2	0.34552	3.5457e-05	0.000722224		ATP6V1E1	0.386169	0.000170435	0.00238782		COMMD3-BMI1	0.437002	0.00608218	0.131147
UHRF1BP1L	0.334349	1.21095e-05	0.000235368			INO80D	0.344057	0.000399032	0.00546113			DEPDC1B	0.345288	3.59176e-05	0.000730706		RNF139	0.386039	0.000171372	0.00239892		CPVL	0.436878	0.00609835	0.131325
THAP9	0.334348	1.21105e-05	0.000235111			MED23	0.343928	0.000401179	0.00547694			THRAP3	0.345198	3.60973e-05	0.000733462		MRPS18C	0.386025	0.000171475	0.00239833		EMC3	0.436784	0.00611049	0.131415
DNAJA2	0.334338	1.21181e-05	0.000234984			ZNF326	0.34373	0.000404495	0.00551312			HNRNPU	0.345085	3.63252e-05	0.000737188		RALGAPA1	0.385784	0.000173222	0.00241664		FAM83H-AS1	0.436565	0.00613908	0.131688
ISOC1	0.334096	1.23063e-05	0.000238354			TMEM51	0.343704	0.00040494	0.00551464			MRPL50	0.344912	3.66751e-05	0.000742469		SIRT1	0.385707	0.000173791	0.00242255		EIF4E3	0.436312	0.00617215	0.132055
RGS9BP	0.334005	1.23777e-05	0.000239457			HNF1A	0.343664	0.000405597	0.00551905			RAP1B	0.344748	3.70097e-05	0.000747416		ARFGEF2	0.385402	0.000176034	0.00244968		CPEB3	0.435724	0.00624975	0.133199
RPAP2	0.333997	1.23844e-05	0.000239307			RGS20	0.343657	0.000405721	0.00551621			NUDT19	0.344741	3.70229e-05	0.000746771		OSR2	0.385352	0.000176408	0.00245077		SLC10A1	0.435696	0.00625351	0.133108
PIGN	0.333949	1.24217e-05	0.000239748			SIMC1	0.343634	0.000406118	0.00551255			SPATS2	0.34439	3.77505e-05	0.000759597		AC006538.4	0.385318	0.00017666	0.00245221		ZNF683	0.435649	0.00625976	0.13307
EIF4A2	0.33389	1.2469e-05	0.000240381			AMD1	0.343483	0.00040867	0.00553812			ZCCHC8	0.344194	3.81634e-05	0.000766043		PTP4A1	0.385299	0.000176799	0.00245208		ATF7IP	0.435629	0.00626239	0.132955
USP1	0.333513	1.27715e-05	0.00024507			C5orf22	0.343196	0.000413549	0.00559051			NELL2	0.344185	3.81821e-05	0.00076549		ZUFSP	0.38524	0.000177239	0.00245407		FOPNL	0.435448	0.00628649	0.133296
GOSR1	0.333395	1.28669e-05	0.000246331			PTBP2	0.343057	0.000415951	0.00560012			CRK	0.343964	3.86508e-05	0.000773951		PPP2R3C	0.384871	0.000180013	0.00248005		HADHB	0.435322	0.00630327	0.133481
KIAA0825	0.333391	1.28701e-05	0.000246108			DNAJB9	0.343014	0.000416682	0.0056054			FAM222B	0.343939	3.87043e-05	0.000774085		BCL2L11	0.384825	0.000180367	0.0024808		PRKCQ	0.435318	0.00630374	0.133321
METTL14	0.333352	1.29022e-05	0.000246437			HEATR1	0.342895	0.000418741	0.00562853			FDX1	0.343581	3.9478e-05	0.000788608		PNPLA8	0.384672	0.000181527	0.00249467		MT-ND6	0.435297	0.00630661	0.133211
LARP4B	0.333239	1.29953e-05	0.000247643			TMEM87B	0.34283	0.000419879	0.00563468			KPNA2	0.34355	3.95456e-05	0.000789006		ADSS	0.384519	0.000182702	0.00250874		CTAGE15	0.434954	0.00635261	0.133671
RPA4	0.333115	1.30983e-05	0.000248462			IPMK	0.342821	0.000420031	0.00563216			FNDC3B	0.343381	3.99159e-05	0.000795437		ASPHD1	0.38442	0.000183458	0.00251704		METTL2B	0.434901	0.00635974	0.133651
SLF1	0.333105	1.31063e-05	0.000248331			SRSF6	0.342693	0.000422262	0.00564835			CREM	0.343029	4.06988e-05	0.000810063		SGK1	0.384331	0.000184146	0.00252439		IPO11	0.434509	0.00641269	0.134423
PNRC2	0.332999	1.31948e-05	0.000249151			RNF115	0.342623	0.000423491	0.00565566			OSR2	0.342925	4.0932e-05	0.000813726		DIS3	0.384239	0.000184856	0.00252993		RUNX2	0.434502	0.00641362	0.134272
GAR1	0.332841	1.33271e-05	0.000251077			RNF149	0.342339	0.00042848	0.00570847			CBWD1	0.342925	4.0933e-05	0.00081277		CTCF	0.384128	0.000185724	0.00253972		CTSC	0.43449	0.00641523	0.134137
CXorf40A	0.332396	1.37082e-05	0.000256796			SOCS4	0.342286	0.000429425	0.00571187			VPS26A	0.342822	4.11653e-05	0.000815427		NCOA2	0.383861	0.000187817	0.00256621		NDUFB5	0.434399	0.00642764	0.134057
MRPL50	0.33209	1.39759e-05	0.00026122			TMEM242	0.341958	0.000435286	0.0057759			GCFC2	0.342596	4.1681e-05	0.000823673		FAM179B	0.383745	0.000188731	0.00257445		POU2F3	0.433929	0.0064917	0.135054
MAPK1	0.332081	1.39843e-05	0.000261082			CXCL3	0.341759	0.00043888	0.00581428			KIAA1033	0.342451	4.20142e-05	0.000829268		TMEM126A	0.383639	0.000189568	0.00258374		ANXA1	0.433926	0.00649223	0.134895
ABHD18	0.332043	1.40178e-05	0.000261412			TANK	0.341693	0.000440067	0.00582534			TWSG1	0.342345	4.22599e-05	0.000832133		CCT4	0.383524	0.000190487	0.00258987		SPATA5	0.433758	0.00651521	0.135034
GZMK	0.331965	1.40871e-05	0.000262115			HAT1	0.341648	0.00044089	0.00583157			WDR33	0.342191	4.26197e-05	0.000837227		SMC4	0.383508	0.000190611	0.00258944		CSRP3	0.433648	0.00653033	0.135009
MTMR8	0.331669	1.43532e-05	0.000266767			KLHL8	0.341575	0.000442211	0.00583972			BTBD9	0.342058	4.29305e-05	0.000840343		HBP1	0.383481	0.000190827	0.00259024		ATG5	0.433607	0.006536	0.134958
UBE2B	0.331665	1.43564e-05	0.000266527			RANBP9	0.341565	0.000442406	0.00583299			BRE	0.342038	4.29783e-05	0.000840285		ZNF654	0.383436	0.000191183	0.00259295		IL31RA	0.433601	0.00653689	0.134808
PDZD8	0.331594	1.44212e-05	0.00026743			SNX13	0.341501	0.000443558	0.00583425			ODC1	0.34157	4.40981e-05	0.000860146		LRRFIP2	0.383386	0.00019159	0.00259634		CRISPLD2	0.43354	0.00654527	0.134645
SQLE	0.331523	1.44857e-05	0.000268326			PLN	0.341206	0.000448987	0.0058963			LTN1	0.341546	4.41555e-05	0.000860253		TP53INP2	0.38328	0.000192437	0.00260569		FBXL5	0.433283	0.00658078	0.135208
CDV3	0.331406	1.45933e-05	0.000269715			JMJD1C	0.341135	0.000450296	0.00590411			WBP11	0.341536	4.41804e-05	0.000859727		BTBD18	0.383014	0.000194589	0.00262837		N4BP2	0.432983	0.00662254	0.135729
SEC63	0.331337	1.46568e-05	0.000270587			ATAD2	0.340926	0.000454185	0.0059457			RP5-864K19.6	0.341498	4.42715e-05	0.000859479		RNF149	0.382984	0.000194837	0.00262959		SLC10A7	0.432943	0.00662809	0.135675
TIPARP	0.331173	1.48089e-05	0.000273091			NRBF2	0.340884	0.00045498	0.00594201			KLF5	0.341352	4.46266e-05	0.000864346		DNAJC25	0.382926	0.000195312	0.0026317		TIGIT	0.432669	0.00666646	0.136292
FKBP1C	0.330933	1.50344e-05	0.000276632			VEZT	0.340871	0.00045522	0.00594046			PRDM10	0.341152	4.51198e-05	0.00087186		TMEM131	0.382811	0.000196252	0.00264222		INPP4B	0.432667	0.00666674	0.13613
COG6	0.330839	1.51232e-05	0.000277958			AP1S3	0.340581	0.000460674	0.00599746			NSUN4	0.341071	4.53197e-05	0.000874702		COPA	0.382525	0.000198608	0.00266528		TMEM87B	0.432662	0.00666736	0.135975
CRK	0.330832	1.51298e-05	0.000277771			TAF2	0.340517	0.000461889	0.00600854			UBA5	0.340991	4.55183e-05	0.000877513		ZC3H7A	0.382087	0.000202265	0.00270122		PMAIP1	0.432461	0.0066957	0.136385
NAA25	0.330629	1.53247e-05	0.000281038			SAR1B	0.340239	0.000467199	0.00606334			SLC5A3	0.340696	4.62578e-05	0.000889698		CCNC	0.38204	0.000202664	0.00270218		VOPP1	0.432344	0.00671211	0.136551
ANXA11	0.330522	1.54278e-05	0.000282302			ZNF611	0.340203	0.000467894	0.00606285			RASSF3	0.340676	4.63096e-05	0.00088966		RBM4	0.381985	0.000203133	0.00270626		MSH3	0.43184	0.0067836	0.137667
YEATS4	0.330483	1.54659e-05	0.000282688			LNPK	0.340053	0.000470771	0.00609536			TFDP2	0.340616	4.64605e-05	0.000891525		NUP153	0.381843	0.000204335	0.00271572		KANSL1L	0.431767	0.00679399	0.137709
TRAPPC2B	0.330183	1.57605e-05	0.000286807			RBM4	0.340017	0.000471471	0.00609965			GSR	0.340564	4.65929e-05	0.00089303		GJB2	0.381816	0.000204566	0.00271661		PPL	0.431683	0.00680597	0.137784
MAT2A	0.330089	1.58535e-05	0.000288181			EIF4A1	0.339325	0.000485021	0.00623114			ARFGAP3	0.34021	4.75028e-05	0.000908367		ZNF506	0.381791	0.000204781	0.00271729		SPEF2	0.431514	0.00683006	0.138102
CEP83	0.329939	1.60034e-05	0.00029027			PAPOLA	0.339305	0.000485417	0.0062314			UIMC1	0.340074	4.78576e-05	0.000914097		SNX27	0.381787	0.00020481	0.0027155		NF2	0.431191	0.00687649	0.138702
RAD51AP2	0.329527	1.6422e-05	0.000297536			BTBD1	0.339166	0.000488197	0.00625255			KIF21A	0.340065	4.78797e-05	0.000913466		CXCL3	0.381736	0.000205249	0.00271913		CCR5	0.431176	0.00687864	0.138577
PARG	0.329186	1.67762e-05	0.000303289			CYP51A1	0.339118	0.000489159	0.00626002			DOCK10	0.340016	4.80091e-05	0.000914879		AP1S3	0.381719	0.000205393	0.00271887		FAM105A	0.430284	0.00700819	0.140673
TNFAIP3	0.329136	1.68287e-05	0.000303908			WDR26	0.338907	0.000493394	0.00630448			GAR1	0.339844	4.8462e-05	0.00092245		RPS6KA3	0.38161	0.000206329	0.00272908		ABCA6	0.430278	0.00700893	0.140518
DENND6A	0.329115	1.68515e-05	0.000303988			SEC22C	0.33881	0.000495354	0.00632464			VPS33A	0.339649	4.89782e-05	0.000930137		FCAR	0.381573	0.000206645	0.00273108		CFAP97	0.430137	0.00702972	0.140764
DNAJC27	0.32904	1.69307e-05	0.000305084			ZBED6	0.338619	0.000499227	0.00634962			SETD2	0.3395	4.93787e-05	0.000936667		NF2	0.381429	0.000207889	0.00274314		ZBTB47	0.43006	0.00704101	0.14065
KDM4A	0.328908	1.70709e-05	0.000307277			SCD	0.338241	0.000506986	0.00642363			TOB1	0.339425	4.95797e-05	0.000939406		GPR107	0.38119	0.000209962	0.00276608		TTC39B	0.43	0.00704975	0.140655
GPD2	0.328637	1.73621e-05	0.000312179			SLC17A5	0.338229	0.000507231	0.00642182			HUS1	0.339419	4.95968e-05	0.000938654		DNAJC18	0.381145	0.000210351	0.00276901		ITFG1	0.429861	0.00707034	0.140896
EIF2B3	0.328497	1.75142e-05	0.000314232			CCL20	0.338219	0.000507445	0.00641962			SERBP1	0.33898	5.07939e-05	0.000958026		IQCD	0.381107	0.00021069	0.00277127		ANP32E	0.429754	0.00708607	0.14104
RNF115	0.328245	1.77922e-05	0.000317841			INTS2	0.338176	0.000508338	0.00642601			ELF1	0.338873	5.10911e-05	0.000962535		METTL14	0.381008	0.000211557	0.00277826		TMCC1	0.429702	0.00709381	0.141025
CYCS	0.328241	1.77963e-05	0.000317572			TGIF1	0.338133	0.000509218	0.00643223			QTRT2	0.338742	5.14559e-05	0.000967207		RRM1	0.380957	0.000212006	0.00278195		PLEKHG5	0.428899	0.00721342	0.14323
CDC42SE2	0.328234	1.78039e-05	0.000317366			HELLS	0.337898	0.000514118	0.0064793			TMEM30A	0.338611	5.18234e-05	0.000973011		BRWD1	0.380858	0.000212873	0.0027867		AL137860.1	0.428881	0.00721608	0.143112
ZNF684	0.328136	1.79138e-05	0.00031898			ZNF654	0.337853	0.000515064	0.00648628			ACSL4	0.33848	5.2193e-05	0.000977733		DENND6A	0.38078	0.000213564	0.00279134		COG6	0.428573	0.00726237	0.143858
FDX1	0.327937	1.8137e-05	0.000322262			CXCL8	0.337833	0.000515478	0.00648657			SLC20A2	0.338042	5.34462e-05	0.000997823		FAM214A	0.38064	0.000214817	0.00280549		EMP1	0.427731	0.00739045	0.146045
TANK	0.327708	1.83981e-05	0.000326551			RBBP5	0.337781	0.000516584	0.00649554			PAPD4	0.337743	5.43207e-05	0.00101187		UBE2Z	0.380619	0.000214995	0.00280561		MYCN	0.427454	0.00743295	0.14671
GHITM	0.327596	1.85263e-05	0.000327424			ACOX1	0.337729	0.00051767	0.00649933			MAP3K2	0.337717	5.43974e-05	0.00101216		TRAM1	0.380595	0.000215217	0.00280189		SNX33	0.427449	0.00743374	0.146551
MAPK8	0.327553	1.85758e-05	0.000327948			TMEM167A	0.337703	0.000518223	0.00650135			KIF9	0.337661	5.45613e-05	0.00101407		YIPF6	0.380583	0.000215322	0.00280104		FAM69A	0.427267	0.00746177	0.146929
ATP6V1H	0.327525	1.86077e-05	0.000328161			CPB2	0.337639	0.000519562	0.00651321			WARS2	0.337599	5.47443e-05	0.00101633		IFNAR1	0.380561	0.000215515	0.00280136		ORC5	0.42708	0.00749084	0.147151
ACAP2	0.327387	1.8769e-05	0.000330654			GMPS	0.337588	0.000520652	0.006517			C5orf22	0.337593	5.47633e-05	0.00101554		ISCA1	0.380332	0.000217573	0.00282146		RBM47	0.426923	0.0075151	0.147453
MORF4L2	0.326903	1.93412e-05	0.00033929			AGFG1	0.33717	0.000529563	0.00660359			FOS	0.337429	5.52503e-05	0.00102228		SUCO	0.380177	0.000218977	0.00283523		ATL1	0.426584	0.00756806	0.148316
SLX4IP	0.326861	1.93925e-05	0.000339831			RCOR3	0.337145	0.000530119	0.00660554			CKAP2	0.337316	5.55877e-05	0.00102738		HAT1	0.380058	0.000220059	0.00284701		GYG1	0.426397	0.00759726	0.148712
COQ10B	0.326831	1.94278e-05	0.000340089			CTNNB1	0.33707	0.00053173	0.00661566			RASL11A	0.336949	5.67009e-05	0.00104446		PDCD4	0.37991	0.000221412	0.00286004		CPEB2	0.42629	0.0076141	0.148866
KPNA2	0.326827	1.94327e-05	0.000339815			CDKN1A	0.336476	0.00054469	0.0067566			ZNF365	0.336939	5.6731e-05	0.00104385		ABCE1	0.379271	0.00022734	0.00293205		FYB	0.425895	0.00767635	0.149906
PGM2	0.326812	1.94513e-05	0.000339782			CSF2RA	0.336469	0.00054484	0.00675341			ASPM	0.336784	5.72076e-05	0.00105029		STAT3	0.379091	0.000229031	0.00294926		ZNF541	0.425657	0.00771411	0.150466
TTC26	0.326786	1.94831e-05	0.000339978			ARL4A	0.336451	0.000545238	0.00675328			LAP3	0.336711	5.74331e-05	0.00105326		LTN1	0.378884	0.000230999	0.00297229		RNF144A	0.42535	0.00776301	0.15071
MCEMP1	0.326657	1.96389e-05	0.000341978			ZNF697	0.33629	0.000548827	0.00677746			GTF2A1	0.336371	5.84967e-05	0.00107158		TANK	0.378787	0.000231927	0.00298192		CCR1	0.425349	0.00776319	0.150537
LZTFL1	0.326568	1.97482e-05	0.000343519			SPDYA	0.335975	0.000555854	0.00682859			SGK3	0.336344	5.85808e-05	0.00107193		TRIM39	0.378484	0.000234842	0.00301238		PHC3	0.425301	0.00777089	0.15051
CSNK2A1	0.326564	1.97523e-05	0.000343229			DHX40	0.335636	0.000563531	0.00689732			CANX	0.335985	5.9726e-05	0.00109168		C5orf22	0.378269	0.000236925	0.00303675		MDM2	0.424735	0.00786186	0.151739
PSMB2	0.326387	1.99702e-05	0.00034629			VMP1	0.335605	0.000564229	0.00690076			ZNF615	0.335923	5.99239e-05	0.00109409		POLR2D	0.378194	0.000237662	0.00303914		DSEL	0.424731	0.00786256	0.151576
MGA	0.326292	2.00879e-05	0.000347603			CISD2	0.335591	0.000564563	0.00689975			RSF1	0.335921	5.99318e-05	0.00109303		NUS1	0.377957	0.00023999	0.00306181		MPP2	0.424452	0.00790769	0.152269
SLC20A2	0.326092	2.03385e-05	0.000350474			HSPD1	0.335474	0.000567223	0.00692205			TDRD3	0.335691	6.06757e-05	0.00110538		SUZ12	0.377907	0.000240487	0.00306344		FBXW12	0.42412	0.00796176	0.152954
DNAJC3	0.326073	2.03621e-05	0.000350516			C1orf27	0.335094	0.000575999	0.00701879			DR1	0.335542	6.11653e-05	0.00111185		TAB2	0.377827	0.000241278	0.00307114		RAB3IP	0.424087	0.00796718	0.152881
ARMC1	0.325758	2.07638e-05	0.00035632			AKAP9	0.335068	0.000576615	0.00701597			ZHX2	0.335492	6.13281e-05	0.00111359		FAM20B	0.377811	0.000241431	0.00307073		C1orf210	0.423834	0.00800857	0.153498
SLC38A4	0.325718	2.08152e-05	0.000356463			TAF1D	0.335047	0.000577097	0.00701154			RTN4	0.335306	6.19449e-05	0.00112356		WSB1	0.3778	0.000241546	0.00306984		RNF115	0.42354	0.00805704	0.15407
SPTY2D1-AS1	0.325674	2.08709e-05	0.000357047			N4BP2	0.33456	0.000588537	0.00710881			OSBPL8	0.335059	6.27698e-05	0.00113479		PABPC1	0.377659	0.000242948	0.00308056		SNX14	0.42353	0.00805855	0.153921
LRRTM2	0.325623	2.09376e-05	0.000357819			CFH	0.334264	0.000595591	0.00717308			NAMPT	0.334864	6.34315e-05	0.00114425		HSPD1	0.377475	0.000244786	0.0031015		COPS9	0.423418	0.00807718	0.154099
KLHL8	0.3256	2.0967e-05	0.000357953			RAB3GAP1	0.333922	0.000603828	0.0072512			MIB1	0.334775	6.37335e-05	0.0011472		RASA2	0.377177	0.000247806	0.00312779		ST7L	0.423293	0.00809789	0.154316
VPS13B	0.325566	2.10117e-05	0.000358345			PRKAR1A	0.333848	0.000605631	0.00726231			CYTIP	0.334774	6.3737e-05	0.00114602		CDC73	0.377171	0.000247867	0.00312619		NAMPT	0.423074	0.0081341	0.154651
SCYL2	0.325472	2.1134e-05	0.000359691			UQCRC2	0.333845	0.000605697	0.00725785			PCNA	0.334594	6.4356e-05	0.00115339		TAF9B	0.377167	0.000247905	0.00312428		IL32	0.423017	0.00814363	0.154654
TULP2	0.32532	2.13329e-05	0.000362703			ZNF529	0.333808	0.000606614	0.00726358			ACAT1	0.333995	6.64509e-05	0.0011858		YWHAQ	0.377158	0.000247995	0.00312305		PPP1R15A	0.423009	0.00814493	0.154502
MICAL2	0.325033	2.17136e-05	0.000368419			CRCP	0.333796	0.00060691	0.00726187			EVI5	0.333615	6.78112e-05	0.00120618		RANBP9	0.377147	0.000248109	0.00311972		C6orf229	0.422546	0.0082224	0.15526
CYTIP	0.324964	2.18065e-05	0.000369617			CD69	0.333401	0.000616586	0.00736169			GOLT1B	0.333417	6.85332e-05	0.00121771		PLCG2	0.377046	0.000249143	0.00313036		ALG8	0.422527	0.00822556	0.155143
ODC1	0.324848	2.19622e-05	0.000371875			UGCG	0.333338	0.000618153	0.00736447			POLR1A	0.333172	6.94348e-05	0.00123241		PAPOLA	0.376845	0.000251202	0.00314905		CPT1C	0.422411	0.0082451	0.155334
PPP6C	0.324761	2.20807e-05	0.0003735			FAM208B	0.333333	0.000618275	0.00736063			MUC5B	0.333014	7.00186e-05	0.00124144		FOSL2	0.376641	0.000253307	0.00316825		INTS2	0.422387	0.00824921	0.155235
HELLS	0.324697	2.21677e-05	0.000374589			BLM	0.333251	0.000620324	0.00737971			CD2AP	0.332979	7.01522e-05	0.00124116		ARL8B	0.37644	0.000255403	0.00318964		RASL11B	0.422034	0.00830881	0.156002
USP7	0.324287	2.27341e-05	0.000382987			VCAN	0.333183	0.000622007	0.00739442			PANX3	0.332973	7.01745e-05	0.00124022		WBP11	0.376409	0.000255728	0.0031889		SOS1	0.421697	0.00836593	0.156366
ODF3L1	0.324284	2.27381e-05	0.000382666			UBA5	0.333152	0.000622783	0.00739835			PHTF2	0.332963	7.02094e-05	0.00123952		IPO5	0.376264	0.000257249	0.00320063		RBL1	0.421539	0.00839295	0.156694
PTP4A1	0.324193	2.28667e-05	0.000384439			YLPM1	0.333067	0.000624906	0.00741824			UTP4	0.332924	7.03571e-05	0.0012408		UBA5	0.37619	0.000258024	0.00320786		FUT10	0.420964	0.00849162	0.158001
ANKRD44	0.323687	2.35883e-05	0.000394967			CFLAR	0.332966	0.000627456	0.00743784			SP4	0.332854	7.06173e-05	0.00124275		DNAJC21	0.376066	0.000259338	0.00321454		PI4K2B	0.420942	0.00849556	0.157897
G3BP2	0.323642	2.3654e-05	0.000395666			TRBV2	0.332858	0.000630157	0.00746453			TMEM167A	0.332625	7.14842e-05	0.00125533		CALU	0.376004	0.000260002	0.00322037		TRBV6-6	0.42073	0.00853223	0.158224
FBXO45	0.323558	2.37755e-05	0.000397297			EXOC6B	0.332837	0.000630693	0.00746553			KIDINS220	0.332624	7.14884e-05	0.00125408		C5AR1	0.375784	0.000262341	0.00324207		CPSF2	0.420468	0.00857771	0.158712
UTP4	0.32347	2.3904e-05	0.000399042			RGS2	0.332573	0.000637386	0.00751253			GSK3B	0.332319	7.26571e-05	0.00127054		LAPTM4A	0.375784	0.000262349	0.00323975		TMEM181	0.420413	0.00858719	0.15871
TIGAR	0.323408	2.3995e-05	0.000400158			TRAF3	0.332534	0.000638383	0.00751894			LMNB1	0.332272	7.28368e-05	0.00127234		NR4A3	0.37556	0.000264757	0.00326705		POC1B-GALNT4	0.419813	0.00869238	0.160475
NUDT21	0.323229	2.42597e-05	0.00040376			BRWD1	0.332533	0.000638406	0.00751386			LEO1	0.332207	7.30896e-05	0.00127541		RPS6KB1	0.375264	0.000267977	0.00329941		CDK14	0.419795	0.0086955	0.160353
ZNF280B	0.322881	2.47827e-05	0.000411224			MED17	0.332472	0.000639984	0.00752709			NADK2	0.331869	7.44141e-05	0.00129716		PTBP2	0.375166	0.000269048	0.00330768		SSPO	0.419771	0.00869975	0.160253
ERCC6	0.32287	2.47989e-05	0.000411081			TRMT6	0.332345	0.000643223	0.00754375			ANKRD40	0.331624	7.53876e-05	0.00131274		MEF2A	0.375162	0.000269094	0.00330578		AKAP11	0.419529	0.00874243	0.160504
HIF1AN	0.322608	2.51996e-05	0.000417305			BUD31	0.332272	0.0006451	0.00756041			CFAP54	0.331504	7.58664e-05	0.00131969		KDM4A	0.374804	0.000273047	0.00334442		ITGB4	0.419423	0.00876123	0.160671
N4BP2	0.322471	2.54127e-05	0.000420414			OSR2	0.332244	0.000645837	0.00756369			EXOC1	0.331385	7.6348e-05	0.00132668		ADAM10	0.3748	0.000273082	0.00334238		CXorf21	0.419403	0.00876473	0.160558
BICD1	0.322164	2.58931e-05	0.000427507			YTHDC2	0.332198	0.000647021	0.0075722			KAT7	0.331343	7.6517e-05	0.00132822		THOC1	0.374673	0.000274498	0.00335723		CHM	0.419338	0.00877626	0.160591
VBP1	0.322163	2.58944e-05	0.000427103			GCC2	0.332086	0.00064993	0.00758481			POLR2D	0.331321	7.6605e-05	0.00132836		EAF1	0.374659	0.000274658	0.0033567		NLN	0.418821	0.00886846	0.161742
POU5F2	0.322133	2.59424e-05	0.00042747			PNRC1	0.331993	0.00065234	0.00760757			ZHX1-C8orf76	0.331304	7.66769e-05	0.00132821		HEATR1	0.37438	0.000277791	0.003385		DPYD	0.418702	0.00888983	0.161953
TMEM70	0.322103	2.59898e-05	0.000427823			FYTTD1	0.331992	0.00065237	0.00760257			ZNF432	0.331303	7.66807e-05	0.00132689		BLM	0.374349	0.000278148	0.00338438		RNF121	0.418224	0.00897596	0.163163
RIBC2	0.321919	2.62835e-05	0.000432229			GLI3	0.331691	0.000660257	0.00767827			CDC42EP3	0.331253	7.68816e-05	0.00132898		CENPC	0.374311	0.000278577	0.00338462		RGCC	0.418179	0.00898404	0.163131
PDCD10	0.321795	2.64826e-05	0.000435071			ABCE1	0.331362	0.000668969	0.00775236			RBM39	0.33097	7.80436e-05	0.00134625		CCL20	0.374187	0.000279986	0.00339675		PLD5	0.417651	0.00908016	0.164516
PIP5K1A	0.321722	2.66006e-05	0.000436577			EMP1	0.331332	0.000669766	0.00775617			PRPF4	0.330755	7.89356e-05	0.00135881		TRAPPC2B	0.374187	0.000279986	0.00339427		PGM2	0.41762	0.00908579	0.164438
PARPBP	0.321691	2.6651e-05	0.000436971			LAPTM4A	0.331301	0.00067058	0.00776018			MYO5A	0.33066	7.93313e-05	0.0013642		CAPZA1	0.373754	0.000284951	0.00344185		SPIN1	0.417376	0.0091306	0.165068
PIM1	0.321659	2.67021e-05	0.000436944			C9orf131	0.331208	0.000673082	0.00777825			MRO	0.33039	8.04686e-05	0.00137803		SPRTN	0.373661	0.000286021	0.00345227		WDR49	0.417178	0.00916693	0.165545
CACUL1	0.321449	2.7046e-05	0.000441698			WDR43	0.331048	0.000677379	0.00781156			SRPK2	0.330373	8.05437e-05	0.0013779		LHFPL3	0.373554	0.000287265	0.00346476		WDR44	0.416947	0.00920953	0.166133
RABGAP1	0.321414	2.71044e-05	0.000442215			RBM22	0.330914	0.000680989	0.00784773			HDAC2	0.330317	8.07829e-05	0.00138056		NFIL3	0.373355	0.000289599	0.00348783		ADAM10	0.416912	0.00921611	0.16607
HIPK1	0.321407	2.71157e-05	0.000441965			EPHB2	0.330667	0.000687732	0.00789795			NUS1	0.330152	8.14883e-05	0.00139118		IL6ST	0.373182	0.000291627	0.0035097		OVOL3	0.416898	0.00921864	0.165936
S100A12	0.320657	2.83801e-05	0.00045896			GNPDA2	0.330352	0.00069639	0.00796975			NPBWR2	0.330148	8.15034e-05	0.00139001		MIGA1	0.373002	0.000293765	0.0035303		DNAH2	0.416892	0.00921971	0.165775
MTPAP	0.320445	2.87485e-05	0.000464464			ARL6IP6	0.330297	0.000697916	0.00798169			STAT3	0.32985	8.27925e-05	0.00140909		C5orf15	0.37299	0.000293913	0.00352696		CASP6	0.416823	0.0092325	0.165825
KAT6A	0.320316	2.89747e-05	0.000466751			ACAP2	0.330193	0.000700797	0.00800359			LMNA	0.329826	8.29006e-05	0.00140948		ENY2	0.372769	0.000296548	0.00355342		RHOB	0.416653	0.00926422	0.166214
PLN	0.320263	2.90678e-05	0.000467796			DYRK1A	0.330027	0.00070543	0.0080454			SF3A1	0.329648	8.36788e-05	0.00141834		ISG20L2	0.372757	0.000296692	0.00355258		TET2	0.416552	0.00928295	0.16637
CUX1	0.320082	2.93876e-05	0.000471568			RP2	0.330004	0.000706054	0.00804698			TMTC3	0.329645	8.3691e-05	0.0014171		STX5	0.372533	0.000299388	0.00357711		TRBV7-3	0.416348	0.00932107	0.166872
HPCAL4	0.320013	2.95114e-05	0.000473097			AFF4	0.329895	0.000709136	0.00806545			RAB30	0.329531	8.41973e-05	0.00142422		CDC27	0.372202	0.000303425	0.00360195		DZANK1	0.416314	0.00932738	0.166805
TDG	0.319773	2.99437e-05	0.000478637			AC113404.1	0.329687	0.000714998	0.00812654			NSG1	0.329523	8.42337e-05	0.00142338		SCD	0.37218	0.000303698	0.00360261		ABCA3	0.416136	0.00936072	0.16704
SETD2	0.319565	3.03225e-05	0.000484224			ZBTB10	0.329611	0.000717137	0.00814526			PTP4A2	0.32949	8.43802e-05	0.0014244		DDX3Y	0.372018	0.000305687	0.00361584		DLK2	0.41612	0.00936362	0.166733
BCAS2	0.319344	3.07312e-05	0.000490279			NOL10	0.329609	0.0007172	0.0081404			PTS	0.329406	8.47513e-05	0.00142775		SEC24A	0.371258	0.000315188	0.00370704		DPYSL3	0.416043	0.00937809	0.166632
FOSL1	0.319226	3.09507e-05	0.000493304			VAPB	0.329443	0.000721949	0.00817748			ELK4	0.329302	8.52155e-05	0.00143266		ATG2B	0.371227	0.00031559	0.00370914		ALG1L2	0.415492	0.00948215	0.16812
NEU1	0.319139	3.11143e-05	0.000495436			DDX3Y	0.329419	0.000722616	0.00817944			CCSAP	0.329153	8.58855e-05	0.001441		DNAJC27	0.37108	0.000317462	0.00372321		HBEGF	0.41512	0.0095529	0.169013
BACH1	0.319082	3.12212e-05	0.000496184			CD93	0.329305	0.000725881	0.00821079			NAA50	0.329139	8.59506e-05	0.00144063		C9orf131	0.371066	0.000317634	0.00371996		SIRPB2	0.414949	0.00958553	0.169409
CD2	0.319003	3.13708e-05	0.000498083			SMURF2	0.329238	0.000727821	0.0082159			ADNP	0.329096	8.61454e-05	0.00144243		PRELID3B	0.371029	0.000318114	0.00372295		UBASH3A	0.414808	0.0096127	0.169528
NUDT4	0.318937	3.14947e-05	0.000498615			MYSM1	0.32918	0.000729495	0.00822918			DENND6A	0.329084	8.61981e-05	0.00144186		PANK3	0.370919	0.000319525	0.00373418		SCAMP5	0.41478	0.00961798	0.16944
ZMPSTE24	0.318872	3.16186e-05	0.000500099			NPIPB6	0.329122	0.000731167	0.00824243			CALM2	0.328962	8.67533e-05	0.00144676		SLK	0.370913	0.000319592	0.00373234		SHTN1	0.414643	0.0096443	0.169723
RAB33B	0.318862	3.16381e-05	0.000499454			CENPC	0.32907	0.000732679	0.00825385			UAP1	0.328957	8.67773e-05	0.00144425		MAK16	0.370599	0.000323662	0.00377188		TMEM107	0.414462	0.00967927	0.170158
WSB1	0.318601	3.214e-05	0.000506411			ANKRD44	0.329062	0.000732887	0.00825058			JMJD1C	0.32894	8.68553e-05	0.0014441		INO80D	0.370502	0.000324915	0.00378116		TMEM209	0.414326	0.00970548	0.170077
RAB22A	0.318392	3.2548e-05	0.000511867			TBK1	0.32896	0.000735872	0.00825613			ANXA11	0.328725	8.78383e-05	0.00145752		PITPNB	0.370425	0.000325924	0.00378759		NID1	0.414224	0.0097252	0.170242
VCAN	0.318367	3.25975e-05	0.000512157			CAPZA1	0.328928	0.000736796	0.00826089			AC108925.1	0.32858	8.85107e-05	0.00146427		ZNF615	0.370365	0.000326712	0.00379142		ANKRD44	0.414166	0.0097365	0.17026
CLPX	0.318341	3.26471e-05	0.000512452			WIPF2	0.328783	0.000741031	0.00829714			ROCK1	0.328532	8.87337e-05	0.0014665		SMAD2	0.370228	0.000328514	0.003807		SERPINI1	0.41413	0.00974346	0.170202
MAFB	0.318249	3.28297e-05	0.00051483			SUZ12	0.32871	0.000743169	0.00831546			PAFAH1B1	0.32843	8.92083e-05	0.00147287		IDE	0.370017	0.000331299	0.00383123		RNF139	0.413988	0.00977097	0.170503
DUSP10	0.317933	3.34592e-05	0.000524205			TMEM39A	0.328636	0.000745332	0.00833403			CHRNA1	0.328364	8.95165e-05	0.00147502		THBS1	0.369999	0.00033154	0.00383134		NPAS2	0.413955	0.00977745	0.170436
MBTPS2	0.317632	3.40698e-05	0.000533267			ELMO1	0.328504	0.000749221	0.00836058			LLPH	0.328359	8.95399e-05	0.00147394		IKZF5	0.369921	0.000332583	0.00383536		SMAP1	0.413872	0.00979374	0.170541
GBE1	0.317611	3.41137e-05	0.000533449			NUS1	0.328433	0.000751338	0.00837856			MTF1	0.32826	9.00054e-05	0.00148013		NUP35	0.369527	0.000337874	0.00388286		SLC38A4	0.41348	0.00987023	0.171512
TMEM245	0.317396	3.45563e-05	0.000539861			CDKN2AIP	0.328016	0.000763776	0.00850009			ARL4C	0.32825	9.00537e-05	0.00147945		PELI1	0.36924	0.000341782	0.00391689		ZNF91	0.413442	0.00987779	0.171464
HPS5	0.317179	3.50092e-05	0.000545906			CXCR4	0.327965	0.000765321	0.00851156			BCAS3	0.328146	9.0546e-05	0.00148607		AQP9	0.369157	0.000342912	0.00392713		ACTB	0.413332	0.00989932	0.171478
GOLGA4	0.317159	3.5052e-05	0.00054606			STRN	0.327865	0.000768357	0.00852815			NDRG1	0.32802	9.11453e-05	0.00149294		TRBV20-1	0.369145	0.000343078	0.0039236		ANGPTL3	0.413021	0.00996085	0.172363
MCMBP	0.317088	3.52015e-05	0.000547873			BAG5	0.327818	0.000769762	0.00853802			ZDHHC2	0.327955	9.14563e-05	0.00149508		PNO1	0.369039	0.000344539	0.00393487		PSMB7	0.413009	0.00996314	0.172223
TRIB1	0.316992	3.54046e-05	0.00055			CNBP	0.327516	0.000778982	0.00862296			EIF2B3	0.327593	9.3204e-05	0.00151766		UBA6	0.368921	0.00034616	0.00394794		TTC1	0.412784	0.0100077	0.172633
TGFBR3	0.316975	3.54398e-05	0.000550031			CDYL	0.327503	0.00077937	0.00862148			HPS5	0.327549	9.34166e-05	0.00151963		DUSP5	0.368809	0.000347712	0.00396018		ITGA6	0.41275	0.0100145	0.172571
RPL7L1	0.316861	3.56829e-05	0.000553285			ARFGEF2	0.327476	0.000780194	0.00862484			TRAM1	0.32741	9.40996e-05	0.00152923		TASP1	0.368645	0.000349993	0.00398069		BMP3	0.412634	0.0100375	0.172787
VPS26A	0.316674	3.6084e-05	0.000558459			FASTKD2	0.327445	0.000781157	0.00862972			NMD3	0.327318	9.45546e-05	0.00153362		EIF4G2	0.368635	0.000350133	0.00397955		NSMCE3	0.412526	0.0100591	0.172979
ZDHHC2	0.316446	3.65801e-05	0.000564554			ZNF543	0.327413	0.000782132	0.00863474			G3BP2	0.327299	9.46445e-05	0.00153357		RFK	0.368496	0.000352092	0.00399906		MNAT1	0.412512	0.0100618	0.172846
ALS2	0.316322	3.68531e-05	0.000568237			ARL8B	0.327219	0.000788119	0.00868346			SLC20A1	0.327196	9.51576e-05	0.00154038		CMTM6	0.368373	0.000353817	0.00401315		CHN2	0.412496	0.010065	0.172722
SLC30A7	0.316218	3.7082e-05	0.000571235			RYBP	0.327142	0.000790489	0.00869801			STK4	0.327079	9.57403e-05	0.00154679		RAB33B	0.368032	0.000358654	0.00406246		COPS4	0.41219	0.0101264	0.173415
PJA2	0.31621	3.71012e-05	0.000571001			CARMIL1	0.326961	0.000796139	0.00874855			BRAF	0.327001	9.61293e-05	0.00155156		C5orf47	0.367828	0.000361585	0.00408448		USP13	0.412089	0.0101466	0.173582
BCLAF1	0.316175	3.71775e-05	0.000571643			KIF16B	0.326872	0.000798925	0.00876753			FBXO11	0.326981	9.62309e-05	0.00155169		NMD3	0.367656	0.000364073	0.00410698		NCAPG2	0.411892	0.0101862	0.173901
ZDHHC7	0.316161	3.72081e-05	0.000571583			IRS2	0.326835	0.000800081	0.00877439			ATP1A1	0.326796	9.7162e-05	0.00156214		CRIPT	0.367581	0.000365155	0.00411359		LYPLA1	0.411618	0.0102415	0.174305
GNL2	0.316147	3.72405e-05	0.00057155			SEC24D	0.326809	0.000800893	0.00877749			C11orf57	0.326794	9.71754e-05	0.00156084		ING3	0.367359	0.000368388	0.00414436		RP4-539M6.19	0.411277	0.0103109	0.175126
EIF5	0.315981	3.76107e-05	0.000576698			WAC	0.326722	0.00080363	0.00879584			METTL14	0.326585	9.82351e-05	0.00157633		FASTKD2	0.367121	0.000371893	0.00417246		SH3BGRL	0.411263	0.0103136	0.174994
DERL1	0.315952	3.76757e-05	0.00057716			LRPPRC	0.326513	0.000810264	0.00884507			UGCG	0.326431	9.90264e-05	0.00158749		ATXN7	0.367074	0.000372594	0.0041775		KCNJ2	0.410886	0.0103908	0.175942
LYAR	0.315942	3.76997e-05	0.000576461			CTNNA3	0.326503	0.00081056	0.00884247			ARMC1	0.326422	9.90726e-05	0.00158669		STK17A	0.366977	0.000374026	0.00419071		RP11-668G10.2	0.410572	0.0104552	0.176852
CD28	0.315756	3.81203e-05	0.000580747			GNAI3	0.326464	0.000811825	0.00885044			APOBEC4	0.326302	9.96957e-05	0.00159359		RAB3GAP1	0.366951	0.000374414	0.00418938		MTCL1	0.410423	0.010486	0.177011
NMD3	0.315722	3.81974e-05	0.000581387			ZC3H7A	0.32629	0.000817351	0.00890482			ZBED6	0.32628	9.98113e-05	0.0015939		NOL10	0.366894	0.000375266	0.00419043		TK2	0.410364	0.0104983	0.177039
MARVELD2	0.315672	3.83116e-05	0.00058259			LRRFIP2	0.325987	0.000827103	0.00899923			MSMO1	0.326228	0.000100079	0.00159664		GNA13	0.366871	0.000375608	0.00419142		KIF16B	0.410114	0.0105501	0.177371
FXYD6	0.31547	3.87757e-05	0.000589106			SUCO	0.325817	0.000832634	0.00904752			RRAGC	0.326161	0.00010043	0.00160069		KMT2E	0.366588	0.000379839	0.00422724		MROH7	0.40982	0.0106112	0.178035
C15orf41	0.315352	3.90499e-05	0.000592728			PIM1	0.325793	0.000833432	0.00905026			PPP2R2D	0.326095	0.000100777	0.00160468		PRND	0.36647	0.000381623	0.0042357		ARF4	0.409814	0.0106124	0.177877
CCNT1	0.315279	3.922e-05	0.000594221			GNL3	0.325774	0.000834037	0.00905089			TOMM70	0.325556	0.000103638	0.00164077		NUP160	0.366466	0.000381684	0.00423355		ZC3H12B	0.409678	0.010641	0.177994
HERPUD2	0.315083	3.96799e-05	0.000598997			TAB2	0.325673	0.00083733	0.00906286			RUNDC3B	0.325554	0.000103648	0.00163937		EMP1	0.366397	0.000382729	0.00423946		AP4S1	0.409616	0.0106539	0.178032
XIAP	0.315015	3.98422e-05	0.000600351			PAK2	0.325471	0.000843979	0.00909322			HINT3	0.325494	0.000103968	0.00164285		E2F6	0.366368	0.000383175	0.00424157		ST3GAL6	0.409616	0.010654	0.177853
BTRC	0.314829	4.0284e-05	0.000605357			GSTCD	0.325415	0.000845828	0.00910722			HAT1	0.325488	0.000104003	0.00164184		SUCLA2	0.366345	0.000383523	0.00424258		ETV3	0.409396	0.0107001	0.178443
WDR7	0.314717	4.05543e-05	0.000608315			ZNF100	0.325293	0.000849861	0.00913284			POLR2K	0.325273	0.000105168	0.00165549		YIPF5	0.366257	0.00038486	0.00425169		INPP5J	0.409394	0.0107005	0.17827
HUS1	0.314614	4.08024e-05	0.000611483			DOCK11	0.325179	0.000853644	0.0091616			ZBTB43	0.325239	0.000105356	0.00165688		ARHGAP5	0.366176	0.000386102	0.00425972		FCHO2	0.40928	0.0107245	0.17849
CDC42	0.314516	4.10412e-05	0.00061395			CSGALNACT2	0.325157	0.000854394	0.00916371			ANKRD29	0.325222	0.000105445	0.0016567		ANGPTL5	0.366142	0.00038661	0.00425966		GADD45B	0.409239	0.0107331	0.178454
KCTD20	0.314502	4.10762e-05	0.000613918			PITPNB	0.325131	0.000855253	0.00916698			CYP51A1	0.325203	0.000105552	0.00165525		USP8	0.365998	0.000388833	0.0042813		TMEM189-UBE2V1	0.408931	0.0107981	0.179355
RASL11A	0.31443	4.12517e-05	0.000615985			KPNA1	0.325096	0.000856419	0.00917354			COG6	0.325058	0.000106349	0.00166303		POU5F2	0.365973	0.000389218	0.0042827		ADAMTS17	0.408884	0.0108083	0.179164
API5	0.314422	4.12714e-05	0.000615725			VPS41	0.324962	0.000860894	0.00921552			ATP5EP2	0.324936	0.000107021	0.0016688		IMPAD1	0.365876	0.000390702	0.00429616		IFITM2	0.408824	0.010821	0.179195
DBT	0.314415	4.12887e-05	0.000615428			C5orf47	0.324862	0.000864262	0.00923962			MNDA	0.324875	0.000107361	0.00167096		ARID1B	0.365778	0.000392229	0.00430438		SGPP1	0.408741	0.0108386	0.179307
RGPD8	0.314204	4.18086e-05	0.000622617			HSF5	0.324783	0.000866945	0.00926233			SLC16A1	0.324787	0.000107848	0.00167696		SRSF7	0.365763	0.000392457	0.00430403		CH507-42P11.8	0.408603	0.010868	0.179257
POLR2K	0.314063	4.21585e-05	0.000626139			ZUFSP	0.324769	0.000867403	0.00926125			SLAIN2	0.32444	0.000109804	0.00170577		CXorf40A	0.365645	0.000394302	0.00431855		CPPED1	0.408404	0.0109104	0.179777
ST3GAL5	0.313925	4.25056e-05	0.000630728			NT5C2	0.324616	0.000872588	0.00929264			PDCD11	0.324408	0.000109983	0.00170695		TBK1	0.365474	0.000396962	0.00433907		PABPC1	0.408399	0.0109115	0.179617
MAK	0.313833	4.27393e-05	0.000633629			YIPF5	0.324424	0.000879129	0.00934427			EIF5B	0.324223	0.000111043	0.00172018		GAPVD1	0.365472	0.000396998	0.0043366		BCL11B	0.408265	0.01094	0.179907
YIPF6	0.313659	4.31816e-05	0.000639042			COPA	0.324229	0.00088584	0.00938548			TMEM159	0.323956	0.000112582	0.00173752		HSPH1	0.365348	0.000398943	0.00435498		GTPBP10	0.408241	0.0109453	0.179816
ZNF432	0.313529	4.35147e-05	0.000642822			RYK	0.324221	0.000886104	0.00937628			GPBP1	0.323873	0.000113064	0.00174333		SRP68	0.36525	0.000400499	0.00436908		THOC7	0.408215	0.0109508	0.179727
CENPC	0.313499	4.35925e-05	0.000643398			DCAF13	0.324127	0.000889366	0.00940479			BACH1	0.32374	0.000113845	0.00175374		SCAF8	0.365103	0.000402822	0.00438287		CD36	0.407849	0.0110296	0.180841
USP13	0.313305	4.40948e-05	0.000649652			SNX4	0.324019	0.000893099	0.00943824			PJA2	0.32359	0.000114728	0.00176407		RSL1D1	0.36498	0.00040478	0.00439551		RALGAPA2	0.407412	0.011124	0.181492
TMX4	0.313038	4.47977e-05	0.000658836			TMX1	0.323968	0.000894866	0.00944485			ABHD18	0.323542	0.000115013	0.00176354		SYAP1	0.364952	0.000405235	0.00439757		TBC1D2	0.407173	0.0111762	0.182163
NSUN4	0.312773	4.55041e-05	0.000667448			ARL5B	0.32389	0.000897596	0.00946763			HIST2H4B	0.323503	0.000115244	0.00176545		NAA35	0.364612	0.000410703	0.00445399		CECR6	0.406567	0.0113091	0.183967
ST18	0.312689	4.57311e-05	0.00066959			CYP20A1	0.323887	0.000897683	0.00946253			DCP2	0.323463	0.000115483	0.00176747		MRPL47	0.3646	0.000410891	0.00445312		HIST2H4A	0.406517	0.01132	0.183783
MBTD1	0.31252	4.61881e-05	0.000674492			ARID4B	0.323845	0.000899157	0.00946601			EIF4A1	0.323442	0.000115605	0.00176771		ZFAND5	0.364581	0.000411203	0.00445067		ZNF443	0.406193	0.0113917	0.184586
ID1	0.312455	4.63647e-05	0.00067588			SMC4	0.323613	0.000907278	0.00952125			RNF2	0.323243	0.000116798	0.0017843		UTP4	0.36452	0.000412194	0.00444976		TAS2R13	0.405511	0.0115438	0.186685
PAK1IP1	0.312401	4.65127e-05	0.000676846			HBP1	0.323453	0.000912932	0.0095624			NGFR	0.323061	0.000117896	0.00179941		DCAF13	0.36447	0.000412999	0.00445265		CISD2	0.405204	0.0116128	0.187618
SPDYE5	0.312314	4.67525e-05	0.000679738			UTP11	0.323374	0.000915738	0.00957967			TEX30	0.323052	0.000117952	0.00179861		TNFAIP2	0.364384	0.000414411	0.00446496		PPP1R11	0.405113	0.0116333	0.187765
IVNS1ABP	0.312203	4.70605e-05	0.000683017			GNL3L	0.323085	0.000926071	0.00966335			HIST1H4C	0.323006	0.00011823	0.00179953		SC5D	0.364328	0.000415324	0.00447189		TRIM59	0.404711	0.0117244	0.189052
SNX6	0.3122	4.70695e-05	0.000682549			CDC73	0.32293	0.000931636	0.0097153			FAM206A	0.322958	0.000118521	0.00180065		EPS15	0.364295	0.000415865	0.0044748		KRT5	0.404456	0.0117824	0.189803
MANEA	0.312183	4.71145e-05	0.000682604			FNDC3B	0.322857	0.000934261	0.00973042			C5orf51	0.322954	0.000118548	0.00179941		CISD2	0.363975	0.000421136	0.00452565		CD28	0.404394	0.0117965	0.189844
XPO1	0.311965	4.77246e-05	0.000690839			ARIH1	0.322758	0.000937843	0.00975545			CSNK2A1	0.322845	0.000119214	0.00180786		MON2	0.363949	0.000421559	0.00452725		ZNF710	0.40439	0.0117974	0.189674
MEGF10	0.311943	4.7785e-05	0.000691109			ITPR2	0.322716	0.000939373	0.00976523			DDX21	0.322705	0.000120077	0.00181761		SNX4	0.363869	0.000422882	0.00453558		ZNF823	0.404207	0.0118393	0.189796
SPPL2A	0.31191	4.78785e-05	0.000691857			WSB1	0.322694	0.000940173	0.00976742			WFDC2	0.322692	0.000120156	0.00181715		ZNF611	0.363858	0.00042307	0.00453465		FAM196B	0.403846	0.0119223	0.190023
FAM206A	0.311909	4.78806e-05	0.000691284			PANK3	0.322627	0.000942637	0.00978688			FAM117B	0.322668	0.000120304	0.00181774		RND1	0.363774	0.000424464	0.00454665		TBC1D19	0.403416	0.0120217	0.191423
NADK2	0.311815	4.81479e-05	0.000694537			CAB39	0.322545	0.000945607	0.00981156			SREK1	0.322622	0.000120589	0.00182037		LNPK	0.363574	0.000427823	0.00456786		MT-ND5	0.403309	0.0120465	0.191633
UGT8	0.31167	4.8561e-05	0.000699279			RPS6KB1	0.322465	0.000948536	0.00983579			TMX4	0.322424	0.00012182	0.00183729		MYSM1	0.36348	0.000429403	0.00458178		METTL6	0.403209	0.0120698	0.19182
CSNK2A3	0.311613	4.87241e-05	0.000701017			E2F5	0.322425	0.000949994	0.00983859			DUSP1	0.3224	0.000121972	0.0018379		PTPRE	0.36338	0.00043108	0.00458784		TRAV13-1	0.403144	0.0120851	0.191878
FXR1	0.31159	4.87903e-05	0.000701361			CAPRIN1	0.322225	0.000957396	0.0098905			TAF2	0.322212	0.000123157	0.00185407		RICTOR	0.363171	0.000434637	0.00461976		ALS2	0.402829	0.0121586	0.192861
CLEC12B	0.311528	4.89676e-05	0.000703298			SEC24A	0.321968	0.000966919	0.00997023			FOPNL	0.322085	0.000123961	0.00186448		TOB1	0.362779	0.000441357	0.00467917		KCTD12	0.402725	0.0121829	0.192877
CH507-42P11.8	0.31151	4.9018e-05	0.000703412			ERN1	0.321934	0.000968199	0.00997721			ATP6V1H	0.321994	0.000124537	0.00186805		TMEM167A	0.36263	0.000443944	0.00470059		KIAA0895	0.402514	0.0122326	0.193479
CBWD1	0.31146	4.91637e-05	0.000704893			FCAR	0.321616	0.000980166	0.010088			ANGEL2	0.321971	0.000124683	0.00186855		ZNF10	0.362596	0.000444546	0.00470395		SPDYA	0.402235	0.0122984	0.194148
ABI3BP	0.31139	4.93666e-05	0.000706578			EPC2	0.321342	0.000990552	0.0101885			PDK1	0.321911	0.000125072	0.00187269		HAUS2	0.361934	0.000456198	0.00479052		UBE2E3	0.402151	0.0123184	0.194278
JMJD1C	0.311347	4.94896e-05	0.000707727			HSPH1	0.321058	0.00100146	0.0102688			PLN	0.321863	0.000125374	0.00187551		ACOX1	0.361703	0.000460329	0.00482166		ISOC1	0.402135	0.0123223	0.194155
SOD2	0.311162	5.00314e-05	0.000714241			FGFR1OP2	0.32091	0.00100717	0.010321			ISCA1	0.32175	0.000126107	0.00188477		NUP133	0.361644	0.000461395	0.00482673		IL7R	0.401982	0.0123586	0.194358
AGPS	0.310901	5.08027e-05	0.000724004			PRELID3B	0.320582	0.00101995	0.010439			SQLE	0.321329	0.000128854	0.00192236		TRAF3	0.3616	0.000462188	0.00483197		SP4	0.401855	0.0123888	0.194648
CD14	0.310752	5.12494e-05	0.000729743			NUP160	0.320525	0.00102217	0.0104553			HIF1AN	0.321296	0.000129069	0.00192383		EDEM1	0.361305	0.000467532	0.00488475		RTN4	0.401203	0.0125448	0.196354
CCDC81	0.31075	5.12543e-05	0.000729185			MON2	0.320447	0.00102524	0.0104802			TROVE2	0.321205	0.000129673	0.0019311		IPMK	0.361213	0.000469208	0.00489917		CD93	0.401151	0.0125573	0.196364
ALPK2	0.310541	5.18856e-05	0.000737533			PSMA3	0.320409	0.00102673	0.010489			ANKRD13C	0.321134	0.000130143	0.00193288		MOB4	0.361111	0.000471074	0.00490937		DNAJB4	0.401124	0.0125637	0.196278
NDUFA5	0.31042	5.2257e-05	0.000741538			NR4A3	0.320375	0.00102806	0.0104961			PNRC2	0.321037	0.000130788	0.00193899		GNAI3	0.361002	0.000473075	0.00492093		NRG1	0.400849	0.0126302	0.197131
SLC20A1	0.310389	5.23503e-05	0.000742226			BNIP2	0.320103	0.00103886	0.0105672			MAPK1	0.320829	0.000132187	0.00195798		MFSD14A	0.360823	0.000476388	0.00494607		RGL1	0.400841	0.0126322	0.196976
SPDYE16	0.310315	5.25782e-05	0.00074482			BRAF	0.319999	0.00104302	0.0105966			AACS	0.32079	0.000132449	0.0019601		LAMTOR3	0.360475	0.000482881	0.00499158		SAMD3	0.400685	0.01267	0.197381
RNF2	0.310299	5.26278e-05	0.000744886			TNFAIP3	0.319866	0.00104834	0.0106441			KLHL7	0.3206	0.000133741	0.0019757		GSG1	0.360474	0.000482896	0.00498862		R3HDM1	0.400375	0.0127454	0.197625
MAN1A1	0.310293	5.26468e-05	0.000744518			COPS3	0.3196	0.00105906	0.0107201			CENPE	0.320515	0.000134319	0.00198247		CXCR4	0.360242	0.000487281	0.00502452		MAGED4B	0.400354	0.0127504	0.197517
FAM196B	0.310103	5.32326e-05	0.00075216			TASP1	0.319562	0.00106062	0.0107293			CKS2	0.320208	0.000136442	0.00201022		JMY	0.360136	0.000489294	0.005039		HEATR5A	0.400034	0.0128287	0.198545
NEDD1	0.309865	5.39785e-05	0.000762049			PLCG2	0.31948	0.00106396	0.0107499			EREG	0.320042	0.0001376	0.00202547		IL10RB	0.360017	0.000491554	0.00505912		MLH1	0.399986	0.0128405	0.198542
CHMP1B	0.309788	5.42242e-05	0.000764866			SPRTN	0.319271	0.0010725	0.0108165			EIF2AK2	0.320005	0.000137859	0.00202748		SLC25A33	0.359767	0.000496347	0.00510212		PIGU	0.3999	0.0128618	0.198685
ADAMTS17	0.309678	5.45729e-05	0.000769129			BROX	0.319261	0.00107289	0.0108138			TAF5	0.319957	0.000138197	0.00203066		SMC5	0.359418	0.000503109	0.00514607		GTF2F2	0.39986	0.0128715	0.19865
ZFAND5	0.309644	5.4681e-05	0.000769343			BCL2L11	0.319261	0.00107289	0.0108072			FKBP7	0.319659	0.000140309	0.00205803		DNAJB14	0.359222	0.000506943	0.00517889		COX10	0.398764	0.0131434	0.201345
ESCO1	0.309631	5.47224e-05	0.000769272			RAPGEF2	0.319242	0.0010737	0.0108088			PIM1	0.319484	0.000141562	0.00207273		ZNF614	0.359154	0.000508277	0.00518611		MRPL45	0.398689	0.0131623	0.201449
C3orf58	0.309556	5.49623e-05	0.000771989			MCTP2	0.319043	0.00108187	0.0108778			ANLN	0.31947	0.000141661	0.00207235		BNIP2	0.359099	0.000509367	0.00518765		SYNJ1	0.39857	0.0131919	0.20153
R3HDM1	0.30952	5.50791e-05	0.000772975			SIRT1	0.31897	0.00108493	0.0109019			CDV3	0.319045	0.000144751	0.00211196		N4BP2	0.358941	0.00051248	0.00520974		ST8SIA6	0.398357	0.0132457	0.202165
FAM19A1	0.309498	5.51477e-05	0.000773282			RICTOR	0.318831	0.0010907	0.01094			CACUL1	0.319037	0.00014481	0.00211096		PSMA1	0.358875	0.000513797	0.00521672		EIF2B3	0.398143	0.0132997	0.20243
ATF2	0.309453	5.52941e-05	0.000774679			SGK3	0.318804	0.00109182	0.0109447			VRK2	0.319033	0.000144841	0.00210956		VCAN	0.358577	0.000519743	0.00526419		CD302	0.398142	0.0133	0.202247
IDH3A	0.309442	5.5331e-05	0.000774541			STAT3	0.318745	0.00109425	0.0109624			GOLGA4	0.318896	0.000145848	0.00211863		RCOR1	0.358475	0.000521786	0.0052752		CEP63	0.398092	0.0133125	0.202252
DMXL1	0.309178	5.61882e-05	0.000785876			ANGPTL5	0.31874	0.00109447	0.0109579			CTR9	0.318867	0.00014606	0.00211986		RNF111	0.358008	0.000531289	0.00535167		MLLT3	0.398072	0.0133176	0.202144
CALM2	0.309073	5.65344e-05	0.000790051			TP53INP2	0.318661	0.00109777	0.0109843			RAP2A	0.318849	0.000146198	0.00212		KIF20B	0.357489	0.000542007	0.00544308		RAD23B	0.398017	0.0133315	0.202171
BAZ1B	0.309066	5.65563e-05	0.000789689			NUDT15	0.318578	0.00110126	0.0110059			EIF3L	0.318831	0.000146327	0.00212001		RNF115	0.357359	0.000544746	0.00546395		PLN	0.397842	0.013376	0.202474
UBE2E2	0.309059	5.65789e-05	0.000789341			DNAJC18	0.318436	0.00110725	0.0110391			TBC1D3D	0.318632	0.000147816	0.00213972		MAPK1IP1L	0.357182	0.000548459	0.00549122		TRAPPC9	0.397796	0.0133876	0.202464
ZDHHC17	0.308955	5.69214e-05	0.000793449			GLMN	0.318381	0.00110958	0.0110491			NUDT15	0.318518	0.000148667	0.00214827		SLC17A5	0.35709	0.000550392	0.00549728		AASDH	0.397647	0.0134256	0.202853
PPP6R3	0.308915	5.70563e-05	0.000794661			PTPRE	0.318353	0.00111074	0.011054			GHITM	0.318486	0.000148911	0.00214992		ZCCHC6	0.356939	0.000553611	0.00552277		RABGAP1L	0.397335	0.0135053	0.203686
BNIP2	0.308821	5.73684e-05	0.000798337			PNPLA8	0.318329	0.00111176	0.0110575			RWDD4	0.318364	0.00014983	0.00216131		WWP2	0.356906	0.000554319	0.0055265		HIST1H4I	0.397159	0.0135505	0.204182
SLC30A5	0.308672	5.78697e-05	0.000803961			ETS2	0.318262	0.00111463	0.0110794			ZRANB3	0.318056	0.000152184	0.00218765		TNFAIP3	0.356801	0.00055656	0.00553884		RNF13	0.396939	0.0136071	0.204106
RBM27	0.308556	5.82596e-05	0.000808023			CDC27	0.318261	0.00111467	0.0110731			TOR1AIP2	0.317846	0.000153813	0.00220532		CSE1L	0.356798	0.000556618	0.0055361		LACE1	0.396638	0.0136847	0.205085
PLAUR	0.308477	5.85271e-05	0.000810376			USP8	0.318251	0.00111507	0.0110705			GTF3C3	0.317759	0.000154486	0.00221305		VEZF1	0.35649	0.000563241	0.00558853		IL4I1	0.396515	0.0137168	0.205379
ZC3H14	0.308472	5.8544e-05	0.000809932			SMU1	0.318204	0.00111709	0.0110839			PTPRJ	0.317674	0.000155154	0.00221878		RRP12	0.356473	0.000563604	0.0055888		TRMT61B	0.3964	0.0137465	0.205453
ROR1	0.308395	5.88093e-05	0.000812923			IL6ST	0.317962	0.00112744	0.0111599			FHAD1	0.317612	0.000155638	0.00221995		LRPPRC	0.35614	0.000570852	0.00565052		HPSE	0.396267	0.0137812	0.205786
DNAL1	0.308357	5.89367e-05	0.000814005			MEF2A	0.317676	0.00113978	0.0112618			RP11-468E2.1	0.317338	0.000157801	0.00224887		RP5-1021I20.4	0.356118	0.000571318	0.00564838		ACKR4	0.396093	0.0138266	0.205906
SENP5	0.308114	5.97767e-05	0.000824918			IL10RB	0.31761	0.00114265	0.0112834			ATP1B3	0.317085	0.000159831	0.00227389		NOP58	0.356069	0.000572393	0.00565563		THAP2	0.396063	0.0138345	0.20584
NDE1	0.30802	6.01029e-05	0.000828729			SYNRG	0.317518	0.00114665	0.0113027			ANXA1	0.31701	0.000160432	0.00227657		MYNN	0.356048	0.00057287	0.00565696		KIAA1671	0.395946	0.013865	0.205554
LMNB1	0.307822	6.07965e-05	0.000836899			KRT23	0.31744	0.00115005	0.0113294			PTGS2	0.316853	0.000161706	0.00229071		CTD-3214H19.4	0.356017	0.000573536	0.00566017		DPY19L1	0.395646	0.0139439	0.20617
STXBP3	0.307786	6.09228e-05	0.000837247			TMEM170A	0.317223	0.00115957	0.0114029			NFXL1	0.31684	0.000161818	0.00229035		ALG13	0.355988	0.000574186	0.00566321		PAQR3	0.395491	0.0139847	0.206221
ACBD3	0.307603	6.15736e-05	0.000844788			NMD3	0.317023	0.00116839	0.011476			VBP1	0.316646	0.000163405	0.00231083		WDR36	0.355875	0.000576678	0.00568101		ROBO1	0.3952	0.0140616	0.207172
FBXL2	0.307573	6.16809e-05	0.000845559			COG5	0.317006	0.00116917	0.0114769			TAS2R31	0.316582	0.000163927	0.00231624		KLHL8	0.355807	0.000578169	0.00569232		TRAV2	0.394834	0.0141589	0.208235
AMD1	0.307537	6.18088e-05	0.000846612			BAZ2B	0.316799	0.00117836	0.0115261			TNKS2	0.316452	0.000165004	0.00232947		HNRNPA3	0.355637	0.000581953	0.00571937		KCTD1	0.394604	0.0142202	0.208764
ZFYVE16	0.307395	6.23201e-05	0.000851503			ZNF143	0.316786	0.00117896	0.0115183			RELL1	0.316448	0.000165037	0.00232794		TNFRSF10D	0.355499	0.000585039	0.0057293		PLXND1	0.394581	0.0142264	0.208671
STAG2	0.307208	6.30009e-05	0.000860095			WDR76	0.316677	0.00118382	0.011559			RBM18	0.31643	0.000165188	0.00232612		SMU1	0.355436	0.000586432	0.00573954		CHST4	0.394454	0.0142603	0.208983
LAP3	0.307126	6.32999e-05	0.000862754			PIGB	0.316583	0.00118805	0.0115866			MTMR6	0.316282	0.00016642	0.00234147		EIF1AX	0.354939	0.00059769	0.00582906		NPIPB9	0.394383	0.0142794	0.209078
SGK1	0.306952	6.39385e-05	0.000870741			THOC1	0.316439	0.00119457	0.0116434			ZNF614	0.3161	0.000167946	0.00235693		PIGB	0.354866	0.00059936	0.00584191		LPXN	0.394283	0.0143065	0.209289
RPL22L1	0.306711	6.48359e-05	0.000880068			RRM2B	0.316401	0.00119627	0.0116462			ZDHHC7	0.316086	0.000168066	0.00235662		RBSN	0.354727	0.000602548	0.00586952		ZNF609	0.394254	0.0143141	0.209216
XXbac-BPG181M17.5	0.306658	6.50365e-05	0.000882068			CHUK	0.316324	0.00119975	0.0116732			TAX1BP1	0.316033	0.000168517	0.00236094		C1orf43	0.354685	0.000603506	0.00587195		TRBV5-4	0.393978	0.0143886	0.210119
EIF2AK2	0.306571	6.53625e-05	0.000885763			PBRM1	0.316276	0.00120193	0.0116739			TRIM59	0.316019	0.000168631	0.00236055		RRM2B	0.354606	0.000605331	0.00588625		DHCR24	0.393835	0.0144273	0.210314
WDPCP	0.306556	6.54182e-05	0.000885793			RDX	0.316149	0.00120773	0.0117234			RFX3	0.315877	0.000169842	0.00237349		RALGAPB	0.354574	0.00060608	0.00587972		TAS2R30	0.393816	0.0144325	0.210205
PDSS1	0.306503	6.56176e-05	0.000887768			TDP1	0.316078	0.00121098	0.0117411			ZNF24	0.315726	0.000171127	0.00238943		STIP1	0.354427	0.000609465	0.00590909		AIFM2	0.393675	0.0144706	0.210388
ANKRD27	0.306189	6.6818e-05	0.000902534			U51561.1	0.316001	0.00121451	0.0117684			FAM214A	0.315277	0.000175023	0.00243767		RSPRY1	0.354189	0.00061503	0.00595608		SPDYE1	0.393616	0.0144867	0.210438
ZYG11B	0.306183	6.68423e-05	0.000902126			ING3	0.315984	0.00121533	0.0117695			RNF149	0.315266	0.000175121	0.00243698		RAD21	0.35414	0.000616188	0.00596381		CAPN13	0.393616	0.0144868	0.210255
TAS2R31	0.30582	6.82557e-05	0.000919702			CXCL10	0.315684	0.00122915	0.0118618			CEP57	0.315134	0.000176282	0.00244902		BZW1	0.354052	0.000618251	0.00597678		TPPP3	0.393553	0.0145038	0.210318
ASGR2	0.30572	6.86512e-05	0.00092428			MEX3C	0.31555	0.00123541	0.0119013			SGMS1	0.315116	0.00017644	0.00244917		NUP50	0.353959	0.000620431	0.00598738		GAB1	0.393499	0.0145186	0.210348
FAM117B	0.305706	6.87043e-05	0.000924243			PROSER3	0.315301	0.00124708	0.0119858			DNAJC27	0.314931	0.000178082	0.00246781		DDX3X	0.353958	0.000620471	0.00598427		OXNAD1	0.393463	0.0145282	0.210304
LAMA2	0.305651	6.89234e-05	0.000926438			GPBP1L1	0.315253	0.00124932	0.0119935			MTHFD2	0.314878	0.000178557	0.00247233		BPTF	0.353765	0.000625033	0.00600728		NDE1	0.392759	0.0147211	0.212539
ATE1	0.305622	6.90368e-05	0.000927209			RAD21	0.315101	0.00125653	0.0120417			IQGAP1	0.314823	0.000179044	0.002477		PPP4R3A	0.353648	0.000627815	0.00602353		UNC5A	0.392758	0.0147215	0.21236
NUP50	0.30527	7.04474e-05	0.000944623			CEP135	0.315012	0.00126076	0.0120683			ARL6IP6	0.314805	0.00017921	0.00247723		EIF5B	0.353647	0.000627835	0.00602024		CPA5	0.39275	0.0147238	0.212208
TAF5	0.305202	7.07255e-05	0.000947585			SEZ6	0.314978	0.00126233	0.0120763			CXorf56	0.314708	0.000180076	0.00248712		YLPM1	0.353559	0.000629956	0.00603708		SLC46A2	0.392683	0.0147422	0.212288
LMNA	0.305006	7.15274e-05	0.000957553			RAB33B	0.314783	0.00127166	0.0121236			CENPC	0.314603	0.000181027	0.0024961		GTF2B	0.353341	0.000635198	0.00607676		CAMKMT	0.392502	0.0147922	0.212823
APAF1	0.304961	7.17108e-05	0.000958459			ACKR4	0.314761	0.00127272	0.0121267			MPZL3	0.314471	0.000182224	0.00250634		ARL6IP1	0.353281	0.000636634	0.00608347		TRAPPC10	0.392404	0.0148193	0.213028
RAB5A	0.304931	7.18363e-05	0.000959362			TOB1	0.314651	0.00127798	0.0121559			DNM1L	0.314463	0.000182291	0.00250518		PAK2	0.353239	0.000637665	0.00608981		DOK5	0.392333	0.0148389	0.213125
KIAA0895	0.304902	7.1953e-05	0.000960147			PAIP1	0.314637	0.00127866	0.0121553			PIGN	0.314325	0.000183559	0.00251426		PSMD12	0.352906	0.000645767	0.00615299		SGMS1	0.392318	0.0148432	0.213001
ZNF365	0.304881	7.20431e-05	0.000959802			RSBN1L	0.314553	0.00128271	0.0121868			DOCK11	0.314243	0.000184308	0.00252243		USP36	0.352864	0.000646781	0.00615911		PPP1R12B	0.392037	0.0149213	0.213752
TLR3	0.304849	7.21754e-05	0.000960019			PHTF1	0.314394	0.00129044	0.0122532			OXR1	0.314231	0.00018442	0.00252188		CYP20A1	0.352793	0.000648539	0.00616876		USO1	0.391282	0.0151329	0.216221
RNF111	0.304802	7.23672e-05	0.000961798			FAM179B	0.314356	0.00129224	0.0122633			CENPF	0.314024	0.000186329	0.00254169		ERVFRD-1	0.35275	0.000649607	0.00617537		TG	0.391224	0.0151493	0.216269
AFTPH	0.304555	7.33988e-05	0.000973946			THBD	0.314288	0.00129558	0.012288			FYTTD1	0.313969	0.000186844	0.00254243		ATP1A1	0.352586	0.000653647	0.00620664		PRDM7	0.390976	0.0152193	0.216336
EXO1	0.304473	7.37458e-05	0.000976984			GNA13	0.314082	0.00130562	0.0123548			TNFRSF11A	0.313895	0.000187539	0.00254979		LETM2	0.352534	0.00065494	0.00621536		RAB11A	0.390878	0.0152472	0.216546
DTWD2	0.304438	7.38955e-05	0.000978185			IFNAR2	0.314026	0.00130839	0.0123669			FAM84B	0.313887	0.000187605	0.0025486		SAR1A	0.352526	0.000655142	0.00621372		ARHGEF28	0.390478	0.015361	0.217789
VCAM1	0.304255	7.46718e-05	0.000987672			CSRNP1	0.313982	0.00131054	0.0123732			SPTY2D1	0.313766	0.000188744	0.00255986		RNF6	0.35252	0.000655274	0.00621141		MEOX1	0.390377	0.0153898	0.218012
TXNRD1	0.304189	7.49574e-05	0.000990658			LONRF3	0.313849	0.00131709	0.0124209			ZNF146	0.313745	0.000188942	0.00256045		IL34	0.352499	0.000655793	0.00621278		FBXL13	0.390343	0.0153996	0.217964
EVI5	0.304129	7.52129e-05	0.000993242			IMPAD1	0.313653	0.00132682	0.0125055			DENR	0.313557	0.000190718	0.0025803		CHUK	0.352462	0.000656729	0.00621808		EIF4A3	0.390167	0.0154501	0.218491
RBM4	0.304081	7.54228e-05	0.00099522			WDR36	0.313526	0.00133317	0.0125582			IFNAR1	0.313496	0.000191296	0.00258601		MMADHC	0.352456	0.000656863	0.0062158		GDAP2	0.390143	0.0154568	0.2184
SOS1	0.304067	7.54809e-05	0.000995194			RCOR1	0.313316	0.00134369	0.0126429			LMBRD1	0.313428	0.000191948	0.00259271		C14orf28	0.352405	0.000658134	0.00622072		PHEX	0.390027	0.0154903	0.2185
KIDINS220	0.304027	7.56539e-05	0.000996682			PRND	0.312953	0.00136211	0.0127727			COPS4	0.313387	0.000192338	0.00259586		GPR82	0.352126	0.000665127	0.00627965		ARHGAP26	0.389987	0.0155017	0.218474
PDLIM5	0.303974	7.58832e-05	0.000998908			PELI1	0.31284	0.00136786	0.0128193			SLC30A7	0.313346	0.000192728	0.002599		SYNRG	0.352042	0.00066724	0.00629601		PRRT3	0.389549	0.0156283	0.219885
GRIP2	0.303732	7.69425e-05	0.00100964			ARHGAP12	0.312829	0.00136843	0.0128174			RAPGEF6	0.313187	0.000194261	0.00261542		ZNF529	0.351994	0.000668451	0.00630384		ABHD6	0.389468	0.0156517	0.220027
PPM1D	0.303656	7.7278e-05	0.00101324			CMTM6	0.312822	0.00136881	0.0128137			NAA30	0.313118	0.000194923	0.00261795		RTN4	0.351977	0.000668885	0.00630435		ERCC4	0.389353	0.0156851	0.220309
HAT1	0.303643	7.7334e-05	0.00101317			EIF5B	0.312698	0.00137518	0.012866			RAB33B	0.31267	0.000199312	0.00266824		CHN1	0.351682	0.000676384	0.00635332		AC010287.1	0.389248	0.0157155	0.220363
CANX	0.303515	7.79024e-05	0.00101901			CDC42SE2	0.312663	0.00137696	0.0128755			ATP6V1B2	0.312658	0.000199433	0.0026677		BTD	0.351661	0.000676923	0.00635479		PYURF	0.389006	0.0157862	0.220793
RAB8B	0.303446	7.82105e-05	0.00102223			DNAJC25	0.312607	0.00137984	0.0128951			GOLGB1	0.312651	0.000199496	0.00266639		PIK3CA	0.351607	0.000678309	0.00636419		ARMC1	0.388994	0.0157898	0.220657
APOBEC4	0.303331	7.87234e-05	0.00102731			CHN1	0.312461	0.00138739	0.0129438			SLX4IP	0.312555	0.000200448	0.00267695		DCP1A	0.351257	0.000687329	0.00643788		SLC25A24	0.388944	0.0158044	0.220676
SSR1	0.303109	7.97264e-05	0.00103958			HINT3	0.312391	0.00139104	0.0129632			MCL1	0.312352	0.000202482	0.00269325		ELMO1	0.351213	0.000688462	0.00644485		MEST	0.388935	0.0158071	0.220527
HSF5	0.303036	8.00618e-05	0.00104313			G3BP2	0.312291	0.00139625	0.0129971			BAG5	0.312346	0.000202541	0.00269188		GFPT1	0.351108	0.000691205	0.00646687		PICALM	0.388913	0.0158135	0.220431
ATP5EP2	0.303014	8.01607e-05	0.0010436			CXorf40A	0.312249	0.00139844	0.0130029			KIF18A	0.312298	0.00020302	0.00269608		ZC3HAV1	0.351042	0.000692911	0.00647551		STAMBP	0.388698	0.0158764	0.221121
CITED2	0.302981	8.03125e-05	0.00104476			ENY2	0.312073	0.00140766	0.0130593			RBBP5	0.312221	0.000203796	0.00270422		PKN2	0.350673	0.000702632	0.00655157		ABCC8	0.388635	0.0158948	0.221006
TMED7	0.302929	8.05504e-05	0.00104703			ISCA1	0.311961	0.00141355	0.0131066			CLSPN	0.312139	0.000204628	0.00271091		CD69	0.350637	0.00070359	0.00654944		PPP2R5E	0.388543	0.0159221	0.221015
RBM18	0.302888	8.07384e-05	0.00104865			CCDC181	0.311845	0.00141968	0.0131487			RBM12	0.311415	0.000212091	0.00279858		PIAS1	0.350583	0.000704997	0.00655516		IER5	0.388521	0.0159284	0.220731
TRPV1	0.302879	8.07802e-05	0.00104837			EIF4E	0.311804	0.00142185	0.0131614			KIF5B	0.311222	0.000214123	0.0028209		TIMM23B	0.350496	0.000707311	0.00657299		ATE1	0.388508	0.0159324	0.220418
DCAF13	0.302861	8.08625e-05	0.00104862			RNF139	0.311802	0.00142196	0.0131552			POLK	0.31102	0.000216264	0.00284459		ELL2	0.350435	0.000708953	0.00658456		HYAL3	0.388453	0.0159484	0.220455
ISCA1	0.3027	8.16086e-05	0.00105664			CD46	0.311796	0.00142227	0.0131433			DNAJB6	0.310978	0.00021671	0.00284593		TMEM88	0.350416	0.000709466	0.00658563		ZFAND3	0.388374	0.0159717	0.220594
BAZ2B	0.302698	8.16161e-05	0.00105591			POLK	0.311778	0.00142323	0.0131449			ABI3BP	0.310976	0.000216738	0.00284404		ACTL6B	0.350093	0.000718125	0.00665109		KLHL33	0.388278	0.0160002	0.220619
CSTA	0.302633	8.19204e-05	0.00105902			GSG1	0.311702	0.00142725	0.0131673			KIF1B	0.31087	0.000217869	0.00285435		ARL6IP6	0.349939	0.000722298	0.00667853		YIPF6	0.388218	0.0160179	0.22068
ARFGAP3	0.302571	8.22089e-05	0.00106192			ZNF615	0.311576	0.00143395	0.0131924			SCAF11	0.310714	0.000219552	0.00287414		SEC24D	0.349859	0.000724457	0.00668729		ICOS	0.388097	0.0160539	0.220991
NCOA4	0.302445	8.27982e-05	0.00106786			CYB5B	0.311329	0.00144722	0.0132923			WDR47	0.310459	0.000222328	0.00290359		TXNDC16	0.349856	0.00072455	0.00668442		FOXD4L4	0.388072	0.016061	0.220906
ANGPTL3	0.302444	8.28043e-05	0.00106711			ZNF184	0.31114	0.00145744	0.0133418			SUMO4	0.310378	0.000223215	0.00291059		FAM168B	0.349625	0.000730854	0.00673508		RBM22	0.387996	0.0160837	0.221034
RRP12	0.302317	8.34044e-05	0.00107234			FOPNL	0.311118	0.00145861	0.0133451			TMBIM6	0.310262	0.000224486	0.00292485		THRAP3	0.349528	0.000733516	0.0067521		CLEC19A	0.387966	0.0160927	0.220975
RBM28	0.302194	8.39916e-05	0.00107905			RSPRY1	0.311093	0.00145998	0.0133503			NAPG	0.310077	0.000226543	0.00294933		CCDC47	0.349256	0.000741047	0.00680252		SLC8A1	0.387713	0.0161678	0.221637
SRGAP2C	0.302148	8.42102e-05	0.00108102			CLEC7A	0.31105	0.00146229	0.013364			KAT6A	0.310063	0.000226697	0.0029467		RARS2	0.349251	0.000741172	0.00679989		OSTF1	0.387699	0.0161719	0.221511
RP11-38C17.1	0.301948	8.51734e-05	0.00109254			DMXL2	0.31104	0.00146286	0.0133618			TGIF2-C20orf24	0.310056	0.000226777	0.00294544		RNF219	0.349217	0.000742112	0.00680475		OSBPL10	0.38737	0.0162703	0.22249
FAM214A	0.301808	8.58513e-05	0.00109953			OTOA	0.310883	0.00147143	0.0134327			CDC40	0.310038	0.000226982	0.00294579		CYP2S1	0.349207	0.000742401	0.00679987		NSD1	0.387298	0.0162921	0.222421
FEZ2	0.30179	8.59408e-05	0.00109983			TP53BP2	0.31077	0.00147761	0.0134668			SLC7A5	0.309941	0.000228063	0.00295518		NUDT15	0.349192	0.000742826	0.0068		LEXM	0.387287	0.0162953	0.222282
STXBP4	0.301689	8.6433e-05	0.00110442			SYAP1	0.310451	0.00149521	0.0135824			EIF4A2	0.309873	0.000228825	0.00296274		BCL6	0.349131	0.000744506	0.00681162		UBE3D	0.387253	0.0163056	0.22224
HINT3	0.301561	8.70637e-05	0.00111162			RND1	0.310328	0.00150204	0.013637			ARID2	0.309827	0.000229338	0.00296706		NUDT21	0.349063	0.000746407	0.00682524		NARS2	0.386728	0.0164636	0.224209
ADAM17	0.301486	8.74343e-05	0.00111549			RRP12	0.310227	0.00150772	0.0136735			LRRC40	0.309739	0.000230339	0.00297305		ZC3H12C	0.348725	0.000755916	0.00690076		INPP4A	0.386619	0.0164967	0.224291
TTN	0.301474	8.74952e-05	0.00111541			EIF4E3	0.310159	0.00151152	0.013693			DEK	0.309517	0.000232855	0.00299617		CDK17	0.348679	0.000757224	0.00690889		C15orf41	0.386069	0.0166642	0.226011
SKIL	0.301393	8.78947e-05	0.00111964			AZI2	0.310107	0.00151442	0.0137118			SLF1	0.309459	0.000233521	0.00299776		HACD3	0.348629	0.000758646	0.00691805		CLDN4	0.386023	0.0166783	0.226016
PHTF2	0.301112	8.93055e-05	0.001135			NPIPB5	0.309954	0.00152305	0.0137748			UHRF2	0.30944	0.000233742	0.00299827		ACAP2	0.348627	0.000758696	0.00691469		XRCC4	0.385884	0.016721	0.226225
IPP	0.301076	8.9488e-05	0.00113557			MAN1A2	0.309897	0.00152624	0.0137962			UPRT	0.309373	0.000234515	0.00300585		YTHDF2	0.348509	0.000762052	0.00693765		KDELC1	0.3858	0.0167467	0.225835
RASSF3	0.301019	8.97761e-05	0.00113836			PNO1	0.309863	0.00152814	0.0138058			MEF2A	0.309327	0.000235043	0.00300797		LRRTM2	0.348491	0.000762566	0.00693851		ORC4	0.385789	0.01675	0.225696
KIF1B	0.300886	9.04559e-05	0.0011461			RALGAPA1	0.309838	0.00152958	0.0138113			UBE2E2	0.30922	0.000236277	0.00301909		WWP1	0.348447	0.000763833	0.00694241		EXOC6B	0.385764	0.0167578	0.225617
PRR15L	0.30065	9.16716e-05	0.00115796			STK17A	0.309819	0.00153067	0.0138061			XPO4	0.309141	0.000237192	0.00302844		INTS2	0.348171	0.000771729	0.00699881		LDLRAD2	0.38537	0.0168792	0.226883
NEK5	0.300462	9.26526e-05	0.00116679			DNAJC27	0.309814	0.00153095	0.0138011			PABPC3	0.308834	0.000240784	0.00306958		EFCAB10	0.348094	0.00077396	0.0070152		SEPT10	0.385274	0.016909	0.226915
ARHGAP11A	0.30043	9.28202e-05	0.00116801			ZNF146	0.309789	0.00153238	0.0138064			HSPD1	0.308649	0.00024297	0.00309507		KIAA0196	0.348084	0.000774261	0.0070141		POLR2J3	0.385206	0.0169298	0.22701
SLC17A3	0.300401	9.29678e-05	0.00116898			ATXN7	0.309787	0.00153245	0.0137996			PRR15L	0.308574	0.000243872	0.00310178		ARL5A	0.347816	0.000782027	0.00706127		CSTB	0.385155	0.0169458	0.227041
RMND5A	0.30034	9.32919e-05	0.00117216			UBE2Z	0.309434	0.00155262	0.013966			DYM	0.308552	0.000244131	0.0031027		SPTY2D1	0.347754	0.000783844	0.00706228		ELP4	0.384806	0.0170542	0.228125
NUDT15	0.300284	9.35872e-05	0.00117498			RARS2	0.309431	0.00155279	0.01396			RUFY1	0.308503	0.000244717	0.00310776		UHRF2	0.347613	0.000787966	0.00708784		ATP13A5	0.384798	0.0170568	0.227974
CCR1	0.300156	9.42647e-05	0.00118259			LSM12	0.309018	0.00157668	0.014144			C2orf69	0.308447	0.00024539	0.00311392		KIAA1191	0.34759	0.00078866	0.00709024		RILP	0.384699	0.0170876	0.228203
TM9SF3	0.299965	9.52873e-05	0.00119271			METTL14	0.309012	0.00157703	0.0141395			SLC41A2	0.308351	0.000246541	0.00312373		DUSP1	0.347476	0.000792001	0.00711254		NUDT19	0.384685	0.0170922	0.228079
B3GNT5	0.299867	9.58138e-05	0.00119659			CXCL17	0.308828	0.00158779	0.0142205			RAB22A	0.308177	0.000248646	0.003148		CCNH	0.347467	0.000792266	0.00711107		MYO5C	0.384651	0.0171028	0.228037
QKI	0.299824	9.60486e-05	0.00119771			ACTR2	0.308822	0.00158811	0.014208			SPECC1L	0.308095	0.000249648	0.00315827		ZBTB1	0.347411	0.000793944	0.00711841		ITK	0.384591	0.0171213	0.228101
RABGAP1L	0.299793	9.62143e-05	0.00119888			PIP5KL1	0.308567	0.00160311	0.0143267			LYAR	0.308073	0.000249907	0.00315913		DOCK11	0.34736	0.000795441	0.00712798		HS2ST1	0.384362	0.0171932	0.228874
PDE4B	0.299411	9.83076e-05	0.00121946			C5orf15	0.308528	0.00160543	0.0143397			NSRP1	0.307975	0.000251109	0.00316949		SPDYA	0.347267	0.000798191	0.00714875		ST3GAL2	0.384122	0.0172689	0.229145
SIK1	0.299134	9.98514e-05	0.00123583			ARHGAP5	0.308483	0.0016081	0.0143481			DUSP5	0.307734	0.000254082	0.00319484		GPATCH2	0.346992	0.000806419	0.00721464		FAM185A	0.38398	0.0173134	0.229552
TXNL4B	0.299075	0.000100181	0.00123898			HAUS2	0.308441	0.00161062	0.0143551			TAF1D	0.307708	0.000254397	0.00319637		VPS4B	0.346744	0.000813899	0.00726194		NDEL1	0.383745	0.0173879	0.23017
GAN	0.299051	0.000100315	0.00123971			VRK2	0.308295	0.0016193	0.0144247			C21orf91	0.307588	0.000255892	0.00321271		TDG	0.346733	0.000814212	0.00726082		UGT8	0.383669	0.0174119	0.230304
CDHR1	0.299049	0.000100327	0.00123894			SPDYE1	0.30817	0.00162678	0.0144835			RYBP	0.307559	0.000256259	0.00321488		MCMBP	0.346693	0.00081544	0.00726395		AC109829.2	0.383574	0.0174422	0.23052
PTPN22	0.299019	0.000100498	0.00124012			E2F6	0.308111	0.00163028	0.014507			SMARCA2	0.307463	0.000257455	0.00322501		PPM1D	0.346669	0.000816155	0.00726641		NCF2	0.383552	0.0174491	0.230428
ZNF326	0.298968	0.000100782	0.00124178			RTN4RL2	0.308087	0.00163173	0.0145121			SLC3A2	0.30745	0.000257617	0.00322459		BROX	0.346552	0.000819713	0.00729025		CTSV	0.383505	0.0174641	0.230443
DNAJB9	0.29858	0.000103005	0.00126635			PDCD10	0.307941	0.00164052	0.0145746			ZNF326	0.307381	0.000258484	0.003233		LYRM5	0.346501	0.000821272	0.00729237		ZNF611	0.383223	0.0175538	0.231074
ZRANB1	0.298561	0.000103111	0.0012667			C4orf32	0.307858	0.00164552	0.0146033			TMEM132B	0.30729	0.00025964	0.00324012		CPB2	0.346151	0.000831999	0.00736786		MKL2	0.383111	0.0175897	0.23063
OXR1	0.298476	0.000103609	0.00127188			WBP11	0.307855	0.00164571	0.0145972			ERGIC2	0.307059	0.000262571	0.00326685		EPC2	0.346076	0.000834332	0.00738063		ANGPTL2	0.383105	0.0175916	0.230473
FAM208B	0.298355	0.000104312	0.00127956			PSMD12	0.307678	0.00165647	0.0146691			MBNL2	0.307049	0.000262703	0.00326604		IFNAR2	0.345871	0.000840701	0.00742507		RNF111	0.383082	0.017599	0.230387
LSM1	0.298146	0.000105539	0.00129269			DNAJB14	0.307586	0.00166208	0.0147108			TTC26	0.306956	0.000263884	0.00327335		HPR	0.345853	0.000841255	0.00742205		CACNB3	0.382753	0.0177048	0.231588
SUMO4	0.297953	0.000106687	0.00130386			RFK	0.30747	0.00166918	0.0147579			VMP1	0.306764	0.000266361	0.00329913		ACSL3	0.345825	0.000842139	0.00742589		ARL6IP6	0.382738	0.0177093	0.231465
LY9	0.297859	0.000107251	0.00130979			ZNF614	0.307455	0.00167011	0.0147583			LRRFIP1	0.306763	0.000266369	0.00329676		RIC1	0.345819	0.000842313	0.00742347		USP3	0.382433	0.0178078	0.232385
WIPF2	0.297838	0.000107374	0.00131032			IL34	0.307428	0.00167175	0.0147649			G3BP1	0.306641	0.000267958	0.00331395		LUC7L2	0.34579	0.000843234	0.00742763		RP11-438J1.1	0.382352	0.0178341	0.232546
NUMB	0.297808	0.000107558	0.00131161			ARID1B	0.307377	0.00167487	0.0147845			CDC37L1	0.306629	0.000268119	0.00331348		HNRNPU	0.345748	0.000844523	0.00743108		C17orf58	0.382066	0.0179268	0.233204
C2orf69	0.297675	0.000108358	0.00132039			LYRM5	0.307357	0.00167611	0.0147877			PAPD5	0.306475	0.000270131	0.00333585		SPDYE5	0.345737	0.00084487	0.00743019		SASH1	0.382024	0.0179407	0.2332
RNF139	0.297626	0.000108654	0.00132303			PUM1	0.307272	0.00168135	0.0148181			SENP7	0.306448	0.000270487	0.00333526		TUBA1A	0.345499	0.000852368	0.0074842		IPP	0.382011	0.0179447	0.23307
WDR36	0.297429	0.000109857	0.00133669			ATG5	0.307236	0.00168359	0.0148141			WDR36	0.306425	0.00027078	0.00333639		THBD	0.345387	0.000855894	0.00750721		ZNF765	0.38185	0.0179971	0.233384
PKNOX1	0.297416	0.000109939	0.0013367			NUP188	0.307188	0.00168653	0.0148322			TANGO6	0.306378	0.000271398	0.00334152		CXCL10	0.345273	0.00085953	0.00753511		STARD6	0.381797	0.0180144	0.233426
BUD31	0.297391	0.000110092	0.00133758			SCAF8	0.30717	0.00168762	0.0148339			GPSM2	0.306287	0.000272605	0.00334643		CD244	0.345019	0.000867632	0.00759809		EDN2	0.38147	0.0181214	0.234445
KIF21A	0.297183	0.000111377	0.0013522			NUP155	0.30712	0.00169076	0.0148536			ARPP19	0.306074	0.000275434	0.00337866		MSL2	0.344813	0.000874264	0.00764404		ALG6	0.381214	0.0182056	0.235167
NSD1	0.297058	0.000112155	0.00135866			HNRNPU	0.307004	0.00169793	0.0149007			TBC1D12	0.305802	0.00027909	0.00341591		RTN4RL2	0.344717	0.000877373	0.00765505		TNF	0.38088	0.0183159	0.23604
TUBE1	0.296994	0.000112558	0.00136254			PIAS1	0.306848	0.00170767	0.0149704			RSRC1	0.305738	0.000279954	0.00342395		GOLT1B	0.344684	0.000878424	0.00766019		ACSL4	0.380834	0.0183313	0.236054
CD300E	0.296929	0.000112967	0.0013665			FANCM	0.306684	0.00171796	0.0150288			MTMR1	0.305727	0.000280101	0.00342323		EIF4E	0.344387	0.000888118	0.00773251		EFHD1	0.380823	0.0183349	0.235918
NAA50	0.296911	0.000113082	0.00136688			BIRC6	0.306626	0.00172164	0.015045			SRRM3	0.305671	0.000280857	0.00342994		ATP1A3	0.344382	0.000888263	0.0077297		PPP1R16B	0.38063	0.018399	0.236559
PCNP	0.296882	0.000113263	0.00136609			SH3GLB1	0.306603	0.00172309	0.0150418			INIP	0.305666	0.000280924	0.00342823		ZNF567	0.343974	0.000901736	0.0078182		GLTSCR1L	0.380554	0.0184242	0.236699
IL7R	0.296879	0.000113285	0.00136536			ZBTB1	0.306552	0.00172633	0.0150622			TUBE1	0.305159	0.000287905	0.00349795		RRP15	0.34392	0.000903532	0.00782967		WNK3	0.380451	0.0184585	0.236955
TRPV3	0.296773	0.000113952	0.00137239			VTA1	0.306518	0.00172845	0.0150648			CFH	0.3051	0.00028872	0.00350015		CXCL8	0.343898	0.000904254	0.00783182		L2HGDH	0.380166	0.0185536	0.237808
MAP3K2	0.296616	0.000114952	0.00138043			EIF2A	0.3065	0.0017296	0.0150669			ZBTB41	0.305076	0.000289064	0.00350176		ZNF557	0.343842	0.000906121	0.00784389		WASF1	0.380102	0.0185751	0.237899
GEM	0.296491	0.000115758	0.00138709			EAF1	0.30641	0.00173531	0.0150928			EIF4B	0.305074	0.000289088	0.00349948		ARG2	0.343786	0.000908012	0.00785616		MCM10	0.379652	0.0187264	0.239097
XPR1	0.29621	0.000117584	0.00140693			TMEM161B	0.306285	0.00174326	0.015154			HERPUD2	0.305018	0.000289874	0.00350643		TMEM184C	0.343773	0.000908438	0.00785574		DAPK1	0.379122	0.0189057	0.240829
KIF5B	0.29618	0.00011778	0.00140826			DUSP5	0.306181	0.0017499	0.0151878			SNX27	0.304718	0.000294099	0.00355236		AZI2	0.343769	0.000908579	0.00785285		RAVER2	0.379111	0.0189096	0.240693
BCAP29	0.296172	0.000117829	0.00140783			IL6	0.305842	0.00177173	0.0153371			POLDIP3	0.304696	0.000294409	0.00355092		MAFG	0.343766	0.000908656	0.00784942		GOLGA8S	0.379023	0.0189393	0.240702
SOCS3	0.296108	0.00011825	0.00141184			SRSF7	0.305815	0.00177348	0.0153442			TUFT1	0.304446	0.000297984	0.00358882		ZKSCAN5	0.343696	0.000911004	0.0078656		CYP51A1	0.378928	0.0189719	0.240747
EFCAB10	0.295995	0.000118994	0.00141867			IGSF6	0.305764	0.00177679	0.0153648			MAP3K1	0.304376	0.000298986	0.00359565		SENP1	0.343687	0.000911302	0.00786408		SNAP47	0.37887	0.0189916	0.240812
RBM22	0.295921	0.000119486	0.00142351			MANEA	0.305728	0.00177908	0.0153766			PIAS1	0.304065	0.000303502	0.0036473		VRK2	0.343507	0.000917361	0.00791224		ANGPT2	0.37882	0.0190086	0.240659
IL1B	0.295914	0.000119532	0.00142304			ATP2C1	0.305725	0.00177933	0.0153707			UPF2	0.304034	0.000303954	0.00365009		ENC1	0.343344	0.000922871	0.00793496		AGPS	0.378235	0.0192093	0.242644
GCH1	0.295829	0.0001201	0.00142774			SRP68	0.305608	0.00178694	0.0154285			UGGT1	0.303734	0.000308367	0.00369505		ZNF697	0.343343	0.000922914	0.00793122		FLT1	0.378006	0.0192883	0.243456
C16orf72	0.29576	0.00012056	0.00143116			RHOA	0.30556	0.00179004	0.0154471			ATP11B	0.303723	0.000308524	0.00369426		FANCM	0.343269	0.000925443	0.0079447		SSR1	0.37791	0.0193216	0.243505
TTI2	0.295748	0.000120643	0.00143112			HACL1	0.305384	0.00180155	0.0155141			CDHR1	0.303705	0.0003088	0.00369222		TAGAP	0.342969	0.000935686	0.00801602		PKP2	0.377746	0.0193784	0.24385
ACVR1	0.295701	0.000120957	0.00143383			LETM2	0.305378	0.00180194	0.0155094			TMEM70	0.303671	0.000309306	0.00369561		JOSD1	0.342865	0.000939254	0.00803412		ERVFRD-1	0.377709	0.0193912	0.24364
DHX40	0.295402	0.00012298	0.00145676			SC5D	0.305285	0.00180807	0.0155541			MORF4L2	0.303601	0.000310348	0.00370538		AL133335.1	0.342846	0.000939911	0.00803558		WASL	0.377664	0.0194068	0.243652
PITPNA	0.295197	0.00012438	0.00147229			USP36	0.305197	0.00181389	0.015588			PRICKLE1	0.303485	0.00031208	0.00372338		RGS20	0.34282	0.000940836	0.00803934		ANKRD6	0.37756	0.0194431	0.243922
CREM	0.295089	0.000125128	0.00147903			RPA3	0.305089	0.00182108	0.0156336			GNPTAB	0.303461	0.000312442	0.00372502		DBF4	0.342742	0.000943502	0.00805797		TBC1D24	0.377537	0.0194512	0.243655
POLR2D	0.295045	0.000125433	0.00147947			NDUFA5	0.305082	0.00182149	0.0156289			CLCN3	0.30328	0.000315167	0.0037521		IWS1	0.342708	0.000944677	0.00805554		MRPL37	0.377175	0.0195775	0.244681
BST1	0.295006	0.000125707	0.00148164			NUP153	0.305077	0.00182188	0.0156242			SEH1L	0.303164	0.000316919	0.00376754		NUP155	0.342532	0.000950802	0.00809526		ATXN2	0.377089	0.0196075	0.244688
CCDC186	0.294901	0.00012644	0.0014871			CTD-3214H19.4	0.305076	0.00182191	0.0156164			ISOC1	0.303158	0.00031702	0.00376604		ZCCHC10	0.342293	0.00095918	0.00815402		SLC2A13	0.37708	0.0196108	0.244545
SIDT1	0.294869	0.000126666	0.00148871			STX5	0.305051	0.00182356	0.0156224			MTPAP	0.303115	0.000317674	0.00376839		CCDC43	0.342163	0.000963747	0.00818444		KLF8	0.376947	0.0196573	0.24494
TRAPPC10	0.294863	0.000126706	0.00148812			TMEM88	0.304951	0.0018302	0.0156469			ZMPSTE24	0.30301	0.000319268	0.00377648		ST3GAL5	0.342153	0.000964101	0.00818324		PCSK1	0.376877	0.0196819	0.245062
MRO	0.294708	0.000127793	0.00149876			METTL9	0.30491	0.00183297	0.0156625			CYTH1	0.302974	0.00031983	0.00377773		ZNF143	0.342094	0.000966193	0.0081968		TRAV12-2	0.376832	0.0196977	0.245074
PTPRJ	0.294706	0.000127812	0.00149792			CDK17	0.304845	0.0018373	0.0156753			OSBP	0.302767	0.000323006	0.0037963		RIN2	0.342062	0.000967326	0.00820221		PDE7B	0.376517	0.0198087	0.246271
WBP11	0.294699	0.000127861	0.00149744			ST3GAL5	0.304813	0.00183944	0.0156855			PDZD8	0.302659	0.000324689	0.00381067		MTR	0.341923	0.000972268	0.00823568		FAM174A	0.376432	0.019839	0.246462
DDX21	0.29458	0.000128703	0.00150518			MOB4	0.304779	0.00184172	0.0156968			PPM1D	0.302491	0.000327304	0.00383592		MARCH6	0.341905	0.000972882	0.00823667		WASF2	0.376023	0.0199841	0.247337
FAR1	0.29451	0.000129204	0.00150997			SPIN1	0.30472	0.00184566	0.0157142			ELL2	0.302421	0.000328405	0.0038461		LSM12	0.341761	0.000978041	0.00827188		TRAV4	0.375962	0.020006	0.247422
PDGFB	0.294502	0.000129263	0.00150959			TUBA1A	0.304555	0.00185679	0.0157847			TCEB3CL	0.302305	0.00033024	0.00386213		REL	0.341709	0.000979899	0.00828338		SPRED1	0.375771	0.0200741	0.24808
TMEM30A	0.294435	0.00012974	0.00151409			UTP4	0.304553	0.00185689	0.0157774			NEU1	0.302266	0.000330846	0.00386649		ATP6V1B2	0.341359	0.000992514	0.00836439		STK3	0.375748	0.0200823	0.247996
TRAV17	0.294379	0.000130139	0.00151661			ZC3H14	0.304519	0.00185919	0.0157888			TEX10	0.302217	0.000331625	0.00387286		CNBP	0.341105	0.00100175	0.00842505		IGHA1	0.375093	0.0203178	0.250158
HADHB	0.294332	0.000130482	0.00151954			CALU	0.304228	0.00187897	0.0159242			PTX3	0.302159	0.000332544	0.00387812		IL6	0.34099	0.00100596	0.00845617		TXNL4B	0.374803	0.0204227	0.251076
AUNIP	0.294294	0.000130753	0.00152162			ACTL6B	0.304122	0.00188621	0.0159773			AC006026.1	0.302156	0.000332602	0.00387606		PLEKHB2	0.34095	0.00100743	0.00846429		ATP5F1	0.374278	0.0206136	0.253235
FAR2	0.294247	0.000131094	0.00152452			MAB21L1	0.303922	0.00189996	0.0160773			GPATCH2	0.302101	0.000333465	0.00388066		TGS1	0.340704	0.00101653	0.00851478		NXT2	0.37412	0.0206713	0.253381
EGR4	0.294126	0.00013197	0.00153363			ZFY	0.303745	0.00191223	0.0161564			LRR1	0.302068	0.000333997	0.00388412		ETV5	0.340669	0.00101782	0.00852128		DESI1	0.374041	0.0207004	0.253549
NFAT5	0.294113	0.000132065	0.00153366			NUDT21	0.303688	0.00191619	0.0161816			TLR3	0.302063	0.000334083	0.00388239		DZANK1	0.340272	0.00103262	0.0086147		MTM1	0.373952	0.0207332	0.253576
CXCL2	0.293848	0.000134015	0.00155521			ATR	0.303235	0.00194785	0.0164071			RNF115	0.302059	0.000334147	0.00388041		ATG14	0.340265	0.0010329	0.00860839		ITPK1	0.373854	0.0207691	0.253828
RAP1B	0.293665	0.000135371	0.00156766			TMEM30A	0.30315	0.00195389	0.0164329			SPTSSA	0.301846	0.000337565	0.00391188		GCNT7	0.340251	0.00103342	0.00860834		CLEC4E	0.37357	0.0208739	0.254171
RAB6A	0.293588	0.000135944	0.00157319			DHCR7	0.303118	0.00195615	0.0164436			STX12	0.301743	0.000339225	0.00392563		TAS2R42	0.340186	0.00103585	0.00862431		DNALI1	0.373517	0.0208932	0.254219
TBC1D3D	0.293301	0.000138109	0.00159602			KMT2E	0.302922	0.00197006	0.0165269			ATP2B1	0.301652	0.000340705	0.00393451		PGGT1B	0.340157	0.00103695	0.00862905		TRAV19	0.373404	0.0209352	0.254543
FANCM	0.293239	0.00013858	0.00160034			TOMM70	0.302901	0.00197153	0.0165309			ERRFI1	0.301385	0.000345067	0.00398209		CXCL1	0.340072	0.00104017	0.00864722		AL133335.1	0.373049	0.0210671	0.255583
LEMD3	0.293167	0.000139134	0.00160562			PTPN4	0.302835	0.00197625	0.0165621			SLC39A11	0.301233	0.000347571	0.00400541		CYP1B1	0.339785	0.00105109	0.00871174		GAS7	0.372787	0.0211648	0.256393
UIMC1	0.29309	0.000139719	0.00161125			EZR	0.302774	0.00198064	0.0165905			LDLR	0.301128	0.000349323	0.00402		WDR75	0.339672	0.00105541	0.00873004		FAM89A	0.372757	0.0211757	0.256338
TOR1AIP2	0.293081	0.00013979	0.00161094			C14orf28	0.302625	0.00199131	0.016663			ATP6V0A2	0.301099	0.000349792	0.00402261		CASC3	0.339657	0.00105597	0.00873033		LRP1	0.372679	0.021205	0.256505
UPRT	0.293077	0.000139822	0.00160907			USP33	0.30249	0.00200105	0.0167276			LEMD3	0.301025	0.000351032	0.00403406		POLR1C	0.33957	0.0010593	0.0087535		POLA1	0.372454	0.0212893	0.257336
XPO4	0.293058	0.000139971	0.00160967			C1orf43	0.302238	0.00201933	0.0168379			MAGT1	0.300974	0.00035188	0.00404101		MCL1	0.339549	0.00106014	0.00875607		RASGRF1	0.372269	0.0213588	0.257612
ELOVL3	0.29289	0.000141268	0.00162233			BCL6	0.301894	0.00204449	0.0169963			SLTM	0.300971	0.000351941	0.0040389		SGK3	0.339439	0.00106436	0.00878216		HSPG2	0.37225	0.021366	0.257511
NUP35	0.292702	0.000142736	0.00163805			GPR18	0.301753	0.00205494	0.0170747			METTL21A	0.300887	0.000353349	0.00405225		CDS2	0.339292	0.00107007	0.0088073		MCTP2	0.372236	0.0213713	0.257201
ATRNL1	0.292496	0.000144355	0.00165434			CD302	0.301725	0.00205697	0.017083			RNF14	0.30038	0.000361971	0.00413682		GPR18	0.339291	0.00107012	0.00880334		PNMA6A	0.372229	0.0213738	0.257045
SCNN1A	0.292405	0.000145079	0.00166033			CYP1B1	0.301701	0.00205874	0.0170891			UBE2E3	0.300294	0.000363453	0.00415089		PRNP	0.339284	0.00107037	0.00880107		DDI1	0.372207	0.0213821	0.256958
UBAP2	0.292356	0.000145465	0.00166245			MYNN	0.301627	0.00206425	0.0171091			RHBDD1	0.300267	0.000363914	0.00415328		E2F5	0.339227	0.0010726	0.008815		ESCO1	0.372176	0.0213939	0.256913
KIFAP3	0.292268	0.000146174	0.00166711			GPN1	0.301625	0.00206442	0.017102			ZFYVE16	0.300231	0.000364532	0.00415747		PRKACG	0.339127	0.00107647	0.00883809		DENND1A	0.372095	0.0214246	0.256909
CDC42EP3	0.292228	0.000146495	0.00166962			TSPYL6	0.301253	0.00209221	0.0172889			FOSB	0.300185	0.000365331	0.004158		HINT3	0.339122	0.00107666	0.00883088		RAB2B	0.371946	0.0214806	0.257395
DEPDC5	0.292092	0.000147584	0.00167972			ZNF43	0.300581	0.00214329	0.0176581			PATL1	0.299996	0.000368614	0.00418673		PSME4	0.339005	0.00108127	0.00886424		PSMA1	0.371688	0.0215783	0.258192
C5orf22	0.292045	0.000147972	0.00168297			DIS3	0.300482	0.00215091	0.0177033			CDYL	0.299963	0.000369206	0.00418484		XRN2	0.338977	0.00108237	0.00886887		TRERF1	0.371566	0.021625	0.258564
METAP2	0.291941	0.000148814	0.00169023			BCAS3	0.30046	0.00215266	0.0177001			CHAC2	0.299952	0.000369394	0.0041841		TGFBR1	0.338899	0.0010854	0.00888494		ST6GAL2	0.371238	0.02175	0.259683
PAFAH1B1	0.291923	0.000148964	0.00169078			TNPO3	0.300347	0.00216134	0.0177627			LY9	0.29994	0.000369604	0.00418362		TOMM70	0.338865	0.00108677	0.00889172		YWHAZ	0.371215	0.0217586	0.259598
ZNF273	0.291812	0.000149867	0.00169986			STK26	0.300137	0.00217765	0.0178613			LRIG1	0.299864	0.000370945	0.00419593		CCSER2	0.338819	0.00108855	0.00889751		TMEM154	0.370993	0.0218439	0.260428
RAPGEF6	0.291754	0.000150341	0.00170407			KAT6A	0.300084	0.00218179	0.0178863			HSP90B1	0.299738	0.000373156	0.00421807		EXOC6B	0.338618	0.00109652	0.00894505		ST8SIA1	0.370934	0.0218665	0.260324
ANKUB1	0.291584	0.000151747	0.00171765			SLC30A9	0.299923	0.00219444	0.0179811			ALCAM	0.29973	0.000373302	0.00421684		TMEM161B	0.33859	0.00109761	0.00894947		CINP	0.370648	0.0219764	0.261444
ELK4	0.291578	0.000151797	0.00171705			TUBGCP3	0.299793	0.00220469	0.0180206			SIK2	0.299501	0.00037737	0.00425408		SAFB2	0.338331	0.00110795	0.00902047		CD8B	0.370517	0.022027	0.260921
APC	0.291575	0.000151823	0.00171617			DNAAF1	0.299578	0.00222169	0.0180881			ZNF280C	0.299446	0.000378357	0.00426231		ERLEC1	0.338259	0.00111084	0.0090351		PROK2	0.370423	0.0220633	0.261163
CD3D	0.291506	0.000152395	0.00172146			CLEC4E	0.299493	0.0022284	0.0181338			HMGXB4	0.299386	0.000379439	0.00427159		ERN1	0.338137	0.00111576	0.00907066		SH3PXD2B	0.370367	0.0220849	0.261233
CPQ	0.291462	0.000152767	0.00172449			PSMB2	0.299295	0.00224426	0.018236			FAM135A	0.299363	0.000379848	0.00427329		C4orf32	0.338137	0.00111577	0.00906629		MTMR2	0.370264	0.0221249	0.261519
TAX1BP1	0.291383	0.000153426	0.00172956			LRRC18	0.299265	0.00224669	0.0182468			ERO1A	0.299355	0.000379994	0.00427203		PDCD10	0.337971	0.00112247	0.00910738		VPS13B	0.370142	0.0221722	0.261519
GTF2A1	0.291341	0.00015378	0.0017312			HIST2H2BE	0.299262	0.00224691	0.0182396			RP11-162P23.2	0.299115	0.000384333	0.00430911		HNMT	0.337954	0.00112316	0.00910399		HLCS	0.369793	0.0223081	0.262747
SPATA7	0.291209	0.000154887	0.00174248			GINM1	0.299197	0.00225209	0.0182727			UVRAG	0.299089	0.000384807	0.0043115		SMNDC1	0.337912	0.00112485	0.0091133		FAM134B	0.369663	0.0223588	0.26297
NECAB1	0.291168	0.000155235	0.0017452			EDEM1	0.299176	0.0022538	0.0182777			C1orf131	0.298902	0.000388216	0.00434676		CCDC186	0.337662	0.00113505	0.00918243		SLC25A43	0.369611	0.0223791	0.263022
TROVE2	0.291025	0.000156455	0.00175654			MMADHC	0.299058	0.00226332	0.0183458			NLRP3	0.298815	0.000389808	0.00436163		ZNF750	0.337639	0.00113601	0.00918574		FOXD4L5	0.36958	0.0223914	0.26298
STK4	0.290971	0.000156911	0.00175928			ARG2	0.29896	0.00227121	0.0183918			BCLAF1	0.298782	0.000390416	0.00436549		PHF20L1	0.337504	0.00114155	0.00922601		FAM173B	0.369514	0.0224173	0.263097
WDR33	0.290933	0.000157244	0.00176181			CASC3	0.29888	0.0022777	0.0184263			ANKUB1	0.298393	0.000397646	0.00444034		AK6	0.337442	0.0011441	0.00923755		UFSP2	0.369338	0.0224862	0.263719
ARID4B	0.29082	0.000158213	0.00177147			DAB1	0.298861	0.00227928	0.0184301			LRP4	0.298384	0.000397819	0.00443927		GINM1	0.337376	0.00114684	0.00925069		SUPT4H1	0.369215	0.0225346	0.263913
DPF1	0.290746	0.000158848	0.00177618			EIF4G2	0.298755	0.00228788	0.0184816			IKBKAP	0.298355	0.00039837	0.00444243		STK26	0.337362	0.00114741	0.0092508		TMC7	0.369055	0.0225977	0.264465
KPNA3	0.290643	0.000159748	0.00178504			ROCK1	0.29867	0.00229484	0.0185288			MED17	0.298352	0.000398419	0.00443998		TIMM10B	0.337243	0.00115233	0.0092724		LRP8	0.368791	0.022702	0.265498
WDR20	0.29062	0.000159945	0.00178604			KIAA0825	0.298634	0.00229778	0.0185435			MPP5	0.298324	0.000398951	0.00444293		CDC37L1	0.337211	0.00115365	0.00927847		PCTP	0.368715	0.0227322	0.265664
HSPA2	0.290611	0.000160021	0.00178448			CCDC47	0.298576	0.00230254	0.0185729			AC104981.1	0.298322	0.000398994	0.00444041		CAPRIN1	0.337166	0.00115553	0.0092801		MPP6	0.368535	0.0228035	0.266121
MIOS	0.290294	0.000162812	0.00181316			TCEA1	0.298533	0.00230609	0.0185924			CNBP	0.29826	0.000400159	0.00445039		WDR82	0.337147	0.00115631	0.00928185		PKDREJ	0.368472	0.0228285	0.266038
C17orf105	0.290288	0.000162865	0.00181253			TRIM39	0.298326	0.00232314	0.0187208			UBE2R2	0.298219	0.000400934	0.00445602		NUP98	0.336917	0.00116593	0.00934552		MRPL1	0.368443	0.0228403	0.265988
TRAT1	0.290283	0.000162912	0.00181184			TTLL5	0.29821	0.00233269	0.0187612			PNPLA8	0.298082	0.000403528	0.00447583		MAFB	0.336772	0.00117203	0.00938077		ANO5	0.368198	0.0229377	0.266187
CAND1	0.289988	0.000165546	0.0018399			ETV5	0.298188	0.00233454	0.018767			RABGAP1L	0.297693	0.000410989	0.00454034		TMX1	0.33676	0.00117256	0.00937596		PLA2G2D	0.368153	0.022956	0.266212
ZNF615	0.289964	0.000165762	0.00184106			PMM2	0.297956	0.00235389	0.0188767			TMEM184C	0.29747	0.000415307	0.00457584		TMEM30A	0.336579	0.0011802	0.00942794		PRMT9	0.368072	0.0229881	0.266398
GPATCH2	0.289909	0.000166258	0.00184533			ATG2B	0.297914	0.00235742	0.0188959			ZNF140	0.297465	0.000415421	0.00457405		ZNF267	0.336564	0.00118082	0.00942383		APOOL	0.368068	0.0229898	0.266231
SH3PXD2B	0.289709	0.000168073	0.00186298			WWP2	0.297906	0.00235807	0.0188919			MFSD14B	0.297318	0.000418289	0.00459646		SMAP1	0.336441	0.00118606	0.00946106		TATDN1	0.367842	0.0230805	0.266908
EXOC6B	0.289662	0.000168502	0.00186649			CCNH	0.297597	0.00238406	0.0190633			MANEA	0.297242	0.000419779	0.00460978		TNPO3	0.336333	0.00119069	0.00948886		NNT	0.36783	0.0230855	0.26678
ERO1A	0.289614	0.000168941	0.0018701			ZNF10	0.297295	0.00240972	0.0192313			ATF7	0.297113	0.000422339	0.00463175		SNW1	0.336266	0.00119354	0.00950701		PPP1R2P9	0.367658	0.0231546	0.267392
RSF1	0.289446	0.000170487	0.00188344			TAF1L	0.297097	0.0024267	0.0193481			DUSP14	0.297081	0.000422981	0.00463572		ROCK1	0.336189	0.00119686	0.00952424		COL2A1	0.367374	0.023269	0.268526
DCP2	0.289429	0.000170646	0.00188393			CEP70	0.296919	0.0024421	0.0194522			ESCO1	0.297072	0.000423153	0.00463453		ZNRF2	0.336128	0.00119949	0.00954058		ESCO2	0.367277	0.0233081	0.268416
NSG1	0.289355	0.00017133	0.00188896			XRN2	0.29691	0.00244286	0.0194489			MAP2K1	0.296936	0.000425861	0.00465495		PARP8	0.335837	0.00121206	0.0096267		TDRD3	0.366943	0.0234437	0.269603
MTRNR2L3	0.289186	0.000172907	0.00190382			RIC1	0.296722	0.00245918	0.0195507			TAF1B	0.296876	0.000427054	0.00466492		GPATCH2L	0.335718	0.00121725	0.00965871		NFKBIZ	0.366872	0.0234727	0.269749
RAP2A	0.289074	0.000173964	0.00191418			ZFAND5	0.296578	0.0024717	0.0196125			PTPN2	0.296872	0.000427144	0.00466282		RP11-544M22.13	0.335653	0.00122007	0.00967642		ARHGAP18	0.366828	0.0234906	0.269767
ANGEL2	0.288992	0.000174736	0.00191758			EIF1AX	0.296488	0.00247956	0.0196655			LGSN	0.296851	0.000427571	0.00466442		ARSB	0.3356	0.00122242	0.0096858		ADRB2	0.366745	0.0235243	0.269967
APOOL	0.28896	0.000175042	0.00191712			HDAC2	0.296481	0.00248017	0.0196515			PROK2	0.296844	0.00042771	0.00466286		PRPF4	0.335565	0.00122396	0.0096933		EVI2B	0.366736	0.023528	0.269822
RBBP8	0.288536	0.000179103	0.00195513			HPR	0.29636	0.00249082	0.0197264			EHBP1	0.296836	0.000427863	0.00466146		SLC16A1	0.335268	0.00123701	0.00977334		PAG1	0.36659	0.0235878	0.270135
MED17	0.288525	0.000179201	0.00195492			SMG1	0.296049	0.00251832	0.0198777			PLEKHA2	0.296828	0.000428018	0.00466007		GPBP1L1	0.335215	0.0012394	0.0097875		HYAL1	0.366552	0.0236035	0.270127
SENP7	0.288405	0.00018037	0.00196508			MRPL47	0.296001	0.00252266	0.0199024			RPA4	0.296821	0.000428171	0.00465868		RAE1	0.335073	0.00124568	0.00982309		SMYD3	0.366445	0.0236472	0.270441
TRAPPC8	0.288341	0.000180999	0.00196934			PCGF5	0.295948	0.00252733	0.0199298			C16orf72	0.296796	0.000428676	0.00466112		ACBD5	0.335055	0.00124648	0.00982474		CMTM8	0.366444	0.0236474	0.270256
RP11-162P23.2	0.288308	0.000181322	0.00197156			LPAR1	0.295884	0.00253304	0.0199653			NCOA4	0.296732	0.00042996	0.00467201		COPB2	0.334881	0.00125429	0.00987221		LEMD1	0.366444	0.0236474	0.27007
CPEB3	0.288257	0.000181818	0.00197566			ARSB	0.295846	0.00253646	0.0199733			MORF4L1	0.296689	0.000430826	0.00467528		MTMR3	0.334826	0.00125676	0.00988222		BCAS2	0.366269	0.0237193	0.270332
TMEM126A	0.288173	0.000182644	0.00198333			PKN2	0.295767	0.00254356	0.0200197			RAB9A	0.296666	0.000431282	0.0046741		NR4A1	0.334673	0.00126365	0.00992229		SPTY2D1	0.366061	0.0238049	0.270562
SRSF5	0.287845	0.00018591	0.00201352			PIK3CA	0.29575	0.00254508	0.0200221			TOP1	0.296478	0.000435105	0.00471245		UQCRC2	0.334346	0.00127847	0.0100196		ANKRD36	0.366057	0.0238064	0.270394
PMAIP1	0.287829	0.000186069	0.00201392			RAD54L2	0.295584	0.00256001	0.0200918			MMADHC	0.296465	0.000435372	0.00471226		SELK	0.334302	0.00128049	0.010026		IARS2	0.366023	0.0238207	0.270186
AC004158.1	0.287737	0.00018699	0.00202125			RC3H2	0.295558	0.0025623	0.0200908			TNFSF9	0.296195	0.000440902	0.004769		FOS	0.334245	0.00128309	0.0100416		IGKV1OR2-108	0.365948	0.0238513	0.270347
PEX13	0.287729	0.000187069	0.00202079			RP5-1021I20.4	0.295555	0.00256261	0.0200837			SRGAP2C	0.296131	0.000442233	0.00478027		ZNF100	0.334084	0.0012905	0.0100805		EDC3	0.365922	0.0238622	0.270286
ADGRA2	0.287691	0.00018746	0.00202369			LRIG2	0.295341	0.00258198	0.0202164			DUSP10	0.296059	0.000443711	0.00479312		CEBPZ	0.33398	0.00129525	0.0101081		TSPYL1	0.365708	0.0239505	0.271101
GCNT7	0.287688	0.000187487	0.00202266			ZC3H12C	0.295335	0.00258254	0.0202017			LPGAT1	0.296034	0.000444244	0.00479575		CAB39	0.333926	0.00129777	0.010123		PTGR2	0.365668	0.0239674	0.271107
AC113404.1	0.287595	0.000188432	0.00203021			DCP1A	0.295289	0.00258674	0.020225			LZTFL1	0.295973	0.000445514	0.00480633		ARHGAP12	0.333883	0.00129977	0.010129		HERC5	0.36533	0.0241076	0.272135
STT3B	0.287396	0.000190457	0.00204936			IKZF5	0.295269	0.00258858	0.0202297			KLHL8	0.295943	0.000446128	0.00480982		TAF1L	0.333628	0.00131163	0.0102022		ATP6V0E2	0.365268	0.0241334	0.272055
CCDC141	0.287367	0.000190759	0.00205128			GAB1	0.295268	0.00258865	0.0202208			CASP3	0.295825	0.000448588	0.00482691		TTLL5	0.33356	0.00131479	0.010222		ZNF681	0.365174	0.0241726	0.272311
FAM69A	0.287324	0.000191203	0.00205472			JMY	0.295006	0.00261258	0.0203981			IFNG	0.295785	0.000449434	0.00482974		GSTCD	0.333448	0.00132005	0.0102485		ATP6V1H	0.365117	0.0241964	0.272394
INIP	0.286961	0.000194972	0.00209115			LUC7L2	0.294969	0.002616	0.020396			ZNF330	0.295539	0.000454621	0.00487284		COG5	0.333259	0.00132893	0.0103077		PCBD2	0.365062	0.0242196	0.27247
CCR8	0.286909	0.000195516	0.00209562			CNIH1	0.294853	0.00262675	0.0204701			ZC3HAV1	0.2955	0.000455452	0.00487858		XCL2	0.333226	0.00133051	0.0103152		SRSF5	0.364933	0.0242735	0.272892
TYW1B	0.286869	0.000195933	0.00209874			FOS	0.294832	0.00262865	0.0204753			MBTPS2	0.295452	0.000456477	0.0048864		POLR2B	0.333182	0.00133258	0.0103216		JAKMIP1	0.364919	0.0242794	0.272587
TBC1D12	0.286839	0.000196246	0.00210074			ADGRE2	0.294593	0.00265086	0.0206288			GPR84	0.295362	0.000458407	0.00490389		ETS2	0.333105	0.00133623	0.010345		ANXA11	0.364875	0.0242975	0.272606
MORF4L1	0.286833	0.000196309	0.00210005			KIAA0196	0.294473	0.00266206	0.0207063			C15orf41	0.295208	0.000461697	0.00492636		WRN	0.333064	0.00133818	0.0103552		GALK2	0.364479	0.0244642	0.27392
SLC16A1	0.286811	0.000196541	0.00210118			AFTPH	0.294456	0.00266357	0.0206986			CTBS	0.29515	0.000462952	0.00493656		ZNF146	0.332908	0.00134563	0.0103789		SPR	0.364474	0.024466	0.273755
HELB	0.286807	0.000196587	0.00210031			LAMTOR3	0.294346	0.00267387	0.02073			MAP2K4	0.29509	0.00046426	0.00494732		PTPN4	0.33275	0.00135322	0.0104181		SLIRP	0.363492	0.0248828	0.278042
SERPINI2	0.286436	0.000200541	0.00213842			IMMT	0.294245	0.00268341	0.0207942			AKR1D1	0.294931	0.000467694	0.00498071		VTA1	0.332322	0.00137388	0.0105526		SPAST	0.363253	0.0249854	0.278437
PRKACB	0.28641	0.000200821	0.00214003			GFPT1	0.294089	0.00269809	0.0208787			PTP4A1	0.294808	0.000470395	0.00500626		SMG1	0.332298	0.00137507	0.0105569		PKNOX1	0.36321	0.0250036	0.278266
LRRC40	0.28625	0.000202553	0.00215709			RASA2	0.293973	0.00270912	0.0209347			SLC35A3	0.294726	0.000472184	0.00501885		MIER3	0.33217	0.00138129	0.0105948		KLLN	0.363163	0.0250239	0.278304
SRPK2	0.286098	0.000204205	0.00217189			DNAJC21	0.293946	0.00271169	0.0209448			OGN	0.29462	0.000474521	0.00503399		RC3H2	0.331999	0.00138972	0.0106545		S100A11	0.36307	0.0250637	0.278187
RAB30	0.285972	0.000205589	0.0021838			GAPVD1	0.293795	0.00272607	0.0210362			CSNK1G1	0.294525	0.000476626	0.00505309		VAPB	0.331904	0.00139437	0.0106704		TAF9B	0.362861	0.0251539	0.278815
DENR	0.285872	0.000206697	0.00219277			WNT5A	0.293786	0.00272692	0.0210232			DBR1	0.294519	0.000476756	0.00505124		THOC2	0.33153	0.00141294	0.0108076		VDAC2	0.362845	0.0251608	0.278704
CBFB	0.285849	0.000206955	0.00219409			GCNT7	0.293715	0.00273367	0.0210556			FAF1	0.294514	0.000476856	0.00504906		BAZ2B	0.331065	0.00143636	0.0109512		AP1S2	0.362744	0.0252043	0.279
PRH2	0.285805	0.000207437	0.0021964			SLC25A33	0.293649	0.00274003	0.021085			XIAP	0.294433	0.000478671	0.00506505		GPN1	0.330929	0.00144329	0.010994		TRAV12-3	0.362733	0.0252092	0.278681
VCPIP1	0.285783	0.000207685	0.00219621			STIP1	0.293437	0.00276038	0.0212218			SH2D1A	0.294205	0.000483771	0.00511247		PSMA3	0.330768	0.00145151	0.0110515		CCNI	0.362377	0.0253635	0.27964
MCTP2	0.285781	0.000207711	0.00219508			OTUD1	0.293425	0.00276154	0.021221			TRAPPC8	0.294195	0.000483988	0.0051115		RPP14	0.330743	0.00145279	0.0110511		NCK1	0.362184	0.0254473	0.280192
TMEM159	0.285778	0.000207736	0.00219394			RNF219	0.293382	0.00276576	0.0212238			TAF15	0.294119	0.000485704	0.00512636		C5orf42	0.330526	0.00146394	0.0111308		TRAM1	0.36212	0.0254751	0.28031
ZNF611	0.285726	0.000208314	0.00219865			ZNF541	0.293188	0.0027846	0.0213585			RAB5A	0.294063	0.000486968	0.00513643		CLEC4D	0.330338	0.00147364	0.0111942		RP11-140L24.4	0.361962	0.025544	0.28051
STAMBP	0.285724	0.000208345	0.00219758			TMEM38B	0.293103	0.00279288	0.0214022			TRMT5	0.294039	0.000487513	0.0051389		BIRC6	0.330206	0.00148049	0.0112309		KLHL7	0.361909	0.0255674	0.280209
EXOC1	0.285553	0.000210257	0.0022093			CCDC186	0.293076	0.00279547	0.0213923			B3GNT4	0.293927	0.000490054	0.0051624		HIPK3	0.330192	0.00148125	0.0112263		HNRNPA3	0.361903	0.0255697	0.280049
MKRN2	0.285364	0.00021239	0.0022303			CLTC	0.293061	0.00279693	0.0213936			CEP350	0.293898	0.000490701	0.00516265		RCN2	0.329938	0.00149456	0.0113168		TCEB1	0.361685	0.0256655	0.280356
RHOB	0.285291	0.000213223	0.0022362			ELL2	0.292894	0.00281334	0.0214992			RNF111	0.293801	0.000492926	0.00518277		TRAPPC8	0.329757	0.00150408	0.0113785		COPG2	0.361608	0.025699	0.280537
ETF1	0.285252	0.00021366	0.00223795			KLHL9	0.292858	0.00281685	0.0215162			HSPA6	0.293676	0.000495795	0.00520302		FAM174B	0.329737	0.00150515	0.0113814		DUSP11	0.361534	0.0257314	0.280706
MICALCL	0.285152	0.00021481	0.00224716			C1QTNF3	0.292857	0.00281698	0.0215073			HSPA1B	0.293614	0.00049721	0.00521126		ZFY	0.329718	0.00150616	0.0113838		PPP2R2D	0.361386	0.0257966	0.280678
TMTC3	0.285129	0.000215066	0.00224842			ZNRF2	0.292747	0.0028278	0.0215402			SLC24A2	0.293534	0.000499072	0.00522416		CAND1	0.329556	0.00151476	0.0114227		GIMAP1-GIMAP5	0.361318	0.0258267	0.280821
EIF2S1	0.28511	0.000215286	0.0022493			PPP4R3A	0.292693	0.00283306	0.0215604			SSR1	0.292795	0.000516415	0.00539548		HACL1	0.329511	0.00151714	0.0114355		GAP43	0.361311	0.0258297	0.280485
SLC24A2	0.285049	0.000215996	0.00225387			CSE1L	0.292673	0.0028351	0.021566			FAM196B	0.292758	0.000517303	0.00540135		SIN3A	0.329387	0.00152374	0.0114696		PAK6	0.361093	0.0259259	0.281161
INMT-FAM188B	0.285007	0.000216474	0.00225743			PATJ	0.29267	0.00283533	0.0215579			COX6B2	0.292751	0.000517478	0.00539978		ODC1	0.329316	0.00152757	0.0114828		MBTPS2	0.360685	0.0261071	0.282571
PNPLA8	0.284963	0.000216988	0.00225996			RP11-108O10.8	0.292411	0.00286111	0.0216742			ATE1	0.292746	0.000517602	0.00539766		OTUD1	0.329192	0.00153422	0.0115223		AKAP7	0.360522	0.0261797	0.282986
ZFYVE26	0.28474	0.000219575	0.00227973			SYS1	0.292131	0.00288916	0.0218268			TRAPPC2B	0.292599	0.000521118	0.00542749		SDE2	0.329152	0.00153637	0.011528		RBM4	0.360073	0.0263801	0.284041
CKS2	0.284725	0.000219754	0.00228016			FARP2	0.292058	0.00289654	0.0218727			RAB7A	0.2925	0.000523502	0.00544206		ZKSCAN2	0.329088	0.00153984	0.0115488		LRRC20	0.36004	0.0263952	0.284019
CLDN12	0.284588	0.000221363	0.00229398			TOP2B	0.291915	0.00291097	0.0219217			ADIPOR2	0.292458	0.000524517	0.00544918		DCAF1	0.329078	0.00154036	0.0115423		ECT2	0.359903	0.0264564	0.284492
ZNF10	0.284567	0.000221615	0.00229515			SLAIN2	0.291888	0.00291364	0.0219218			RNF38	0.292426	0.000525295	0.00545385		NAF1	0.329042	0.0015423	0.0115463		MFSD9	0.359884	0.0264652	0.284402
REPS2	0.284442	0.000223092	0.00230756			CLASP1	0.291796	0.00292305	0.0219826			MTRNR2L3	0.292332	0.000527591	0.00547425		FOPNL	0.328981	0.0015456	0.0115554		SERTAD1	0.359804	0.0265011	0.284603
ANKRD13C	0.284381	0.000223825	0.0023137			SDHAF2	0.291733	0.0029294	0.0220103			MCEMP1	0.292317	0.000527952	0.00547456		TPBG	0.328974	0.00154598	0.011553		GAREM1	0.359659	0.0265664	0.284751
B3GNT4	0.284362	0.000224049	0.00231457			DENND4A	0.291416	0.00296186	0.0222341			NFE2L1	0.292229	0.0005301	0.00548997		BCL10	0.328863	0.00155203	0.0115773		EFCAB11	0.359653	0.0265694	0.284598
MBNL2	0.284357	0.000224105	0.0023137			ZNF484	0.291375	0.00296611	0.0222458			FXR1	0.292227	0.000530157	0.00548712		DNAJB11	0.328842	0.00155317	0.0115806		MS4A7	0.359634	0.0265778	0.284505
KMT5A	0.284228	0.000225644	0.00232524			AGPAT5	0.290954	0.00300972	0.0225117			UBAP2	0.292199	0.000530842	0.00549079		VPS41	0.328773	0.0015569	0.0115928		SIRPB1	0.359631	0.0265791	0.284335
C9orf47	0.284156	0.00022652	0.00233282			ZNF561	0.290768	0.00302923	0.022627			KIFAP3	0.292131	0.000532508	0.00550457		RAD54L2	0.328768	0.00155722	0.0115899		MTRF1	0.358938	0.0268933	0.287139
IGKV4-1	0.28412	0.000226953	0.00233437			SENP1	0.29067	0.00303953	0.0226732			PGM2	0.291909	0.000537983	0.00555424		CCNYL1	0.328762	0.00155753	0.0115818		PLSCR1	0.358663	0.0270191	0.28774
PPP2R1B	0.284077	0.00022747	0.00233824			LDHAL6B	0.290618	0.00304497	0.0227036			NRIP3	0.291694	0.000543324	0.00560239		SEC63	0.328691	0.00156142	0.0116055		CSPG4	0.357875	0.0273817	0.291041
VAPA	0.283943	0.000229097	0.00235059			GPATCH2	0.290536	0.00305363	0.0227272			PDLIM5	0.291668	0.000543967	0.00560554		CYB5B	0.32869	0.00156144	0.0116005		CEP41	0.357703	0.0274612	0.291698
POLR1A	0.28383	0.000230471	0.00236322			PPP2R2D	0.290505	0.00305694	0.0227416			ECM2	0.291583	0.00054612	0.00561724		UTRN	0.328627	0.0015649	0.0116105		GCNT3	0.357525	0.0275438	0.292388
ZNF891	0.283809	0.000230734	0.00236445			PIK3CG	0.290459	0.00306183	0.0227678			RAB2A	0.29152	0.000547703	0.00563002		SOAT1	0.328598	0.00156651	0.0116173		BBS9	0.357362	0.0276197	0.292819
PEG10	0.28378	0.000231083	0.00236657			RBPJ	0.290447	0.00306305	0.0227667			VPS13B	0.291475	0.000548835	0.00563466		TRAPPC11	0.328587	0.0015671	0.0116165		PPP3CB	0.357344	0.027628	0.292718
ZNF557	0.283761	0.000231317	0.0023675			ZMPSTE24	0.290407	0.00306729	0.022788			WDR20	0.291288	0.000553579	0.00567632		CCDC182	0.328513	0.00157114	0.0116412		UBXN2A	0.357343	0.0276288	0.29254
FAM49B	0.283661	0.000232552	0.00237867			ZCCHC10	0.290337	0.00307474	0.022833			ELOVL3	0.291262	0.000554229	0.00567947		TACC1	0.328404	0.00157718	0.0116755		LY96	0.357319	0.0276396	0.292468
ATOH8	0.283642	0.000232785	0.00237958			ATP6V1B2	0.290324	0.00307612	0.022833			TRPV3	0.291174	0.000556475	0.00569897		HELLS	0.328385	0.00157821	0.0116779		PLPP2	0.357166	0.0277114	0.29304
MMADHC	0.28361	0.000233179	0.00238214			RRP15	0.290008	0.0031099	0.0230219			SPC25	0.291069	0.000559172	0.00571246		ABCF1	0.328151	0.00159118	0.0117634		ACTR3	0.357132	0.0277271	0.293019
FAM135A	0.283556	0.000233855	0.00238609			TRAV21	0.289776	0.00313497	0.0231764			HCCS	0.291062	0.000559342	0.00571067		HBS1L	0.328011	0.001599	0.0118106		PRPF18	0.35712	0.027733	0.292894
KLF5	0.283518	0.000234328	0.00238946			HIPK3	0.289749	0.00313786	0.0231874			ZNF571	0.291009	0.000560716	0.00572117		ANKRD44	0.327917	0.00160426	0.0118336		RP11-345J4.5	0.357065	0.0277583	0.292788
UBE2A	0.283482	0.00023477	0.00239249			SLK	0.28965	0.00314865	0.0232567			ABHD5	0.290985	0.000561327	0.00572036		PLEKHD1	0.327879	0.00160641	0.0118442		ZYG11B	0.356994	0.0277915	0.292952
CLEC4D	0.283478	0.000234819	0.00239151			MTMR8	0.289647	0.00314897	0.0232487			THEMIS	0.290969	0.000561742	0.00571754		RHOA	0.32766	0.0016187	0.0119189		KAT7	0.356736	0.0279126	0.293667
VANGL2	0.283474	0.000234879	0.00239065			UHRF2	0.289588	0.00315539	0.0232754			PKNOX1	0.290692	0.000568929	0.00577649		SESN3	0.327509	0.00162727	0.0119501		NCOA3	0.356652	0.0279521	0.293897
POLDIP3	0.283402	0.000235768	0.00239823			CDK14	0.289534	0.00316122	0.023308			CDKN3	0.290566	0.000572235	0.00579584		RGPD5	0.327453	0.00163044	0.0119628		CHDH	0.356649	0.0279538	0.293728
POLR2A	0.283292	0.000237152	0.00240787			SAR1A	0.28953	0.00316172	0.0233013			RAB6A	0.290534	0.000573069	0.00580075		RPA3	0.32743	0.00163173	0.0119617		RBP7	0.356574	0.0279891	0.293912
BIRC2	0.283252	0.000237654	0.00241149			MAPK1IP1L	0.28936	0.00318025	0.0233859			LRRN3	0.29031	0.000578974	0.00585337		SYS1	0.327181	0.00164597	0.0120235		PTP4A1	0.356323	0.0281076	0.294969
AC104981.1	0.283238	0.000237832	0.00241182			MCL1	0.289243	0.00319317	0.0234704			MIOS	0.290184	0.000582318	0.00588358		GNPDA2	0.327176	0.00164625	0.0120202		COG5	0.356151	0.0281886	0.295632
UAP1	0.28314	0.000239072	0.00242291			TXNDC16	0.289101	0.00320875	0.0235536			RAP1A	0.290085	0.000584977	0.00589965		TNFRSF13C	0.327052	0.0016534	0.0120671		PCCA	0.35601	0.0282557	0.296148
WNT5A	0.283127	0.000239239	0.00242311			UTY	0.289071	0.00321216	0.0235682			FCHO2	0.289978	0.000587834	0.00592485		ZNF770	0.327003	0.00165624	0.0120825		PDLIM1	0.355991	0.0282646	0.296055
CDC37L1	0.283092	0.000239679	0.00242461			API5	0.288793	0.00324297	0.0237627			SSH2	0.289865	0.000590873	0.00594463		TFG	0.326997	0.00165657	0.0120796		IVNS1ABP	0.355987	0.0282665	0.295887
NANOS1	0.283058	0.000240115	0.00242753			NOP58	0.288398	0.00328735	0.0240029			SSR3	0.289647	0.000596802	0.00599336		CDKL1	0.326954	0.00165905	0.0120871		EPB41	0.35589	0.0283129	0.296186
SRSF7	0.283033	0.000240434	0.00242928			BPTF	0.288375	0.00328995	0.0240007			ETV3	0.289566	0.000599005	0.00601183		SLAIN2	0.326943	0.00165969	0.0120864		SPATS2	0.355674	0.0284155	0.296696
PROK2	0.282959	0.000241374	0.00243581			KIF20B	0.288148	0.00331573	0.0241356			TET2	0.289406	0.000603418	0.00604879		S1PR3	0.326886	0.00166295	0.0121048		NFAT5	0.355575	0.0284629	0.297004
WTAP	0.282902	0.000242102	0.00244166			EPG5	0.288099	0.00332132	0.024155			DPY19L1	0.289055	0.000613159	0.00613901		CABLES1	0.326744	0.00167122	0.0121544		EXT1	0.355397	0.0285481	0.297518
CCDC113	0.282757	0.000243965	0.00245596			ZNF189	0.287876	0.00334674	0.0242547			PPP2R1B	0.289006	0.000614512	0.00614141		KIF3A	0.32667	0.00167549	0.0121694		USMG5	0.355378	0.0285569	0.297423
DENND4C	0.282728	0.000244343	0.00245827			ARL6IP1	0.287784	0.00335737	0.0243105			KCMF1	0.288972	0.000615465	0.00614352		NUP205	0.326657	0.00167626	0.0121696		CUX1	0.355244	0.0286211	0.297717
CCDC184	0.282637	0.000245525	0.00246567			SMAP1	0.287461	0.00339472	0.0245059			CDS2	0.288833	0.00061939	0.00617154		TMEM38B	0.326355	0.00169399	0.0122822		GTF3C6	0.355138	0.0286723	0.298063
RNF14	0.282631	0.000245597	0.0024649			KIAA1191	0.287343	0.00340851	0.024584			HELB	0.28874	0.000622013	0.00619023		UBE2A	0.326307	0.00169682	0.0122919		PRMT5	0.355135	0.0286739	0.297892
WDR70	0.282501	0.000247297	0.00247746			CEP57	0.287328	0.00341026	0.0245859			NR1D2	0.288715	0.000622733	0.00619367		SPSB1	0.32603	0.0017132	0.0123943		CAPRIN1	0.354997	0.0287399	0.298203
CEP170	0.282466	0.000247757	0.00248056			FUBP3	0.287328	0.00341026	0.0245753			BTRC	0.288649	0.000624582	0.00620833		NRAS	0.325938	0.00171866	0.0124284		APOC4-APOC2	0.35489	0.0287915	0.298178
IGFBP3	0.282403	0.000248581	0.00248581			ZC3HAV1	0.28732	0.00341116	0.024571			PAPOLA	0.288635	0.000624998	0.00620873		FRMD7	0.325882	0.00172203	0.0124473		TAGAP	0.354796	0.0288371	0.297905
DBR1	0.282285	0.000250135	0.00249984			LMBR1	0.287311	0.00341222	0.0245679			C12orf29	0.288633	0.00062506	0.00620563		ERI1	0.325841	0.00172447	0.0124595		TRBV3-1	0.35472	0.0288735	0.298095
BLOC1S5	0.282024	0.000253606	0.00253148			ZNF765	0.287239	0.00342068	0.0246075			HSBP1	0.288553	0.000627323	0.00622437		YTHDC1	0.325586	0.00173977	0.0125427		LDHD	0.35441	0.0290236	0.299272
MOB4	0.281983	0.000254148	0.00253383			MRPS10	0.287194	0.00342595	0.0246347			UBQLN1	0.288499	0.000628871	0.00623599		ZNF484	0.325524	0.00174354	0.0125644		MGAM2	0.35436	0.0290483	0.29934
ROCK1	0.281805	0.000256551	0.00255318			LDLRAD4	0.287007	0.00344785	0.0247064			PCM1	0.288492	0.000629064	0.00623417		RUBCN	0.325507	0.00174453	0.0125661		CTB-54O9.9	0.354199	0.0291266	0.299961
PRPF4	0.281729	0.000257572	0.0025618			MAP3K15	0.286928	0.00345727	0.0247631			STK38L	0.288392	0.000631927	0.0062588		RDX	0.325497	0.00174515	0.0125651		YIPF4	0.35417	0.0291405	0.299918
CXCR4	0.281439	0.000261541	0.00259815			RIN2	0.286846	0.00346692	0.0248001			DNAJC8	0.288314	0.000634192	0.00627748		MAN1A2	0.325475	0.00174647	0.0125691		SEPT8	0.354131	0.0291594	0.299926
ANKRD40	0.281316	0.000263236	0.00261185			NAA35	0.286816	0.00347046	0.0248147			ABCB7	0.288245	0.000636192	0.00629351		RBPJ	0.32544	0.0017486	0.012579		TFDP2	0.353857	0.0292931	0.301113
DNTTIP2	0.281241	0.000264285	0.00261913			MAK16	0.286787	0.00347394	0.0248181			CYCS	0.288164	0.000638515	0.00630144		DIRC2	0.325423	0.00174962	0.0125809		CA3	0.353763	0.0293394	0.301029
CAMKMT	0.28122	0.00026457	0.00261882			NR4A1	0.286782	0.00347451	0.0248115			POC1B	0.288058	0.000641619	0.00632453		TRIP12	0.325319	0.00175593	0.0126207		WTIP	0.353701	0.0293695	0.301151
FAM120B	0.281184	0.000265082	0.00262232			TRAPPC8	0.286611	0.00349491	0.024925			USP46	0.288041	0.000642094	0.00632544		PHTF1	0.325314	0.00175626	0.0126176		NFE2L3	0.353685	0.0293774	0.301046
PTBP2	0.281109	0.000266125	0.00262949			ZNF383	0.286256	0.00353751	0.025153			SEC24A	0.287889	0.000646541	0.00636547		NDUFA5	0.325163	0.00176547	0.0126728		HMGCR	0.3534	0.0295177	0.301736
SF3A1	0.281012	0.000267487	0.0026398			SLC25A36	0.286083	0.00355834	0.0252685			ID1	0.287864	0.00064729	0.00636906		DENND4A	0.325144	0.00176662	0.0126701		RAD51C	0.353184	0.0296239	0.302076
ZBED6	0.280833	0.000270015	0.00266316			DIAPH2	0.286063	0.00356076	0.0252748			UBE2A	0.287852	0.000647632	0.00636864		SLC38A2	0.325132	0.00176736	0.0126699		THG1L	0.352961	0.0297342	0.303015
PANK3	0.280738	0.000271359	0.00267482			HIST1H2BC	0.285961	0.00357322	0.0253524			PSMD11	0.287847	0.000647776	0.00636627		SRRM1	0.325077	0.00177072	0.0126775		SH3YL1	0.352922	0.0297537	0.30284
FOXJ1	0.280735	0.000271406	0.0026737			AK6	0.285946	0.00357506	0.0253546			SERINC1	0.287826	0.000648397	0.00636859		MCTP2	0.325077	0.00177074	0.0126722		FMO1	0.352804	0.029812	0.303248
TENM1	0.280672	0.000272299	0.0026809			CDS2	0.285932	0.00357673	0.0253556			NPIPB3	0.287731	0.000651214	0.00639247		RFWD3	0.324962	0.00177778	0.0127171		CEACAM1	0.352663	0.0298822	0.303589
FCF1	0.280618	0.000273074	0.00268534			AC069063.2	0.285597	0.00361778	0.0255809			C11orf58	0.287713	0.000651738	0.00639004		CREB3L2	0.324908	0.00178111	0.0127354		KCTD19	0.352568	0.0299294	0.303881
LMBRD1	0.280565	0.000273833	0.0026912			EFCAB10	0.285493	0.00363058	0.0256495			FRS2	0.287684	0.000652586	0.00639457		NCOA1	0.3249	0.0017816	0.0127334		LCMT1	0.352547	0.0299396	0.303798
CHMP5	0.280441	0.000275626	0.00270722			MUC6	0.285467	0.00363374	0.0256609			MOB4	0.287661	0.000653274	0.00639752		PATL1	0.324829	0.00178599	0.0127482		MAT2A	0.352547	0.0299398	0.303614
TBC1D5	0.280328	0.000277259	0.00272003			SPDYE6	0.285277	0.00365735	0.0257946			ST3GAL5	0.287654	0.000653475	0.00639571		KBTBD2	0.32471	0.00179334	0.0127952		MIGA1	0.352406	0.0300102	0.303957
PCNA	0.28023	0.000278688	0.00273243			PHF20L1	0.285189	0.00366829	0.0258498			MAT2A	0.287613	0.000654686	0.00639622		AC008074.1	0.324598	0.00180028	0.0128337		IL12B	0.352265	0.0300807	0.304298
UBA5	0.280118	0.000280333	0.00274694			TEX10	0.285073	0.00368281	0.0259189			CCPG1	0.287594	0.000655262	0.00639808		KPNA6	0.324481	0.00180758	0.0128746		FOXP3	0.352118	0.030154	0.304854
GLUD1	0.280024	0.000281711	0.00275554			AC008074.1	0.284904	0.00370394	0.0260345			TSN	0.287449	0.000659596	0.00643281		RAB1A	0.324473	0.00180811	0.0128729		OR5C1	0.352116	0.0301549	0.304676
INPP4B	0.279888	0.000283732	0.00277041			ZNF675	0.284879	0.00370717	0.0260462			SGO1	0.287442	0.00065978	0.00643081		CSNK2A1	0.324455	0.00180923	0.0128643		DCUN1D1	0.352024	0.0302011	0.304958
FBXL17	0.279776	0.000285401	0.00278505			MROH9	0.284645	0.00373663	0.0261533			BRD4	0.287367	0.000662034	0.00644141		TOP2B	0.324334	0.00181677	0.0129012		CR392000.1	0.35194	0.0302435	0.305014
RP5-864K19.6	0.279516	0.0002893	0.00281978			ZNF625-ZNF20	0.284624	0.00373936	0.0261613			CCDC141	0.287355	0.000662407	0.00644126		GTPBP1	0.324275	0.00182047	0.0129164		CYP1A1	0.35192	0.0302534	0.304927
ZNF407	0.279322	0.00029226	0.00284361			SUPT4H1	0.284569	0.00374629	0.0261766			NFE2L2	0.28726	0.000665258	0.00646139		ZMPSTE24	0.324078	0.00183291	0.0129936		WDR70	0.351842	0.0302925	0.305136
ZBTB41	0.279309	0.000292449	0.00284378			SNRNP40	0.284557	0.00374776	0.0261758			GPR137C	0.287186	0.000667476	0.00647913		FBXO5	0.323999	0.00183787	0.0130176		ATRN	0.351667	0.0303808	0.30584
IRS2	0.279291	0.00029272	0.00284474			WRN	0.284481	0.00375746	0.0262325			ZNF267	0.286997	0.000673219	0.00652723		NIPBL	0.323933	0.0018421	0.0130364		DNAH14	0.351643	0.0303929	0.305776
SGK3	0.279248	0.00029338	0.00284949			SPSB1	0.284466	0.00375939	0.0262349			YIPF5	0.286881	0.000676764	0.00654627		FAM210A	0.323805	0.0018502	0.0130826		TENM1	0.351523	0.0304534	0.306013
SLC3A2	0.27921	0.000293973	0.0028519			PARP8	0.284218	0.00379109	0.0264338			TRAT1	0.286721	0.000681689	0.00657471		YY1	0.323603	0.00186318	0.0131518		UBE2K	0.351279	0.0305765	0.307063
ATL3	0.279061	0.000296258	0.0028707			RBMXL1	0.284137	0.00380147	0.0264951			GFI1	0.286685	0.000682806	0.00657782		HSPA9	0.3236	0.00186335	0.0131475		CTNNA3	0.350954	0.0307417	0.307975
PRKCQ	0.279046	0.000296502	0.00287139			SEC63	0.284067	0.00381056	0.026525			DDX50	0.28653	0.000687605	0.00661251		FARP2	0.323542	0.00186708	0.0131681		SLMAP	0.350771	0.030835	0.30835
PTS	0.279044	0.000296529	0.00286997			PLCL2	0.28406	0.00381141	0.0265197			TVP23B	0.286526	0.000687718	0.00660976		API5	0.323463	0.00187214	0.013159		SLX4IP	0.350535	0.0309555	0.308809
NPIPB3	0.278999	0.000297221	0.00287499			FBXL2	0.28396	0.0038244	0.0265878			FBXL17	0.286522	0.000687832	0.00660702		SF3B4	0.323392	0.00187675	0.0131858		ZC3H14	0.350488	0.0309795	0.308862
TRAV1-2	0.278957	0.000297877	0.00287965			GPATCH2L	0.283851	0.00383848	0.0266745			CAST	0.286516	0.000688022	0.00660501		FUBP3	0.32319	0.00188981	0.013272		RRAS2	0.35035	0.0310505	0.309198
UHMK1	0.278809	0.00030018	0.00289684			DDX3X	0.283405	0.00389671	0.0270564			MSL2	0.28642	0.000691022	0.00662613		BCAS3	0.323029	0.00190032	0.0133288		ICAM4	0.350304	0.031074	0.30906
PRDM10	0.278791	0.000300465	0.00289791			CPSF3	0.283319	0.00390804	0.0271237			NANS	0.286417	0.000691115	0.00662318		MCM6	0.32296	0.00190483	0.0133548		IL1RAP	0.350273	0.03109	0.309034
PSMA1	0.278716	0.000301644	0.00290589			TMEM184C	0.283212	0.00392218	0.0272104			SYN1	0.286327	0.000693928	0.00664629		RAB7A	0.32278	0.00191663	0.0134318		NABP1	0.350232	0.0311111	0.309058
RNF138	0.27865	0.000302673	0.00291242			MTMR3	0.283172	0.00392752	0.027236			CHMP5	0.286187	0.000698319	0.00667677		AGPAT5	0.322639	0.00192592	0.0134798		RP11-437B10.1	0.350181	0.0311371	0.308946
MYO5C	0.278515	0.000304821	0.00292968			DBF4	0.282977	0.00395347	0.0273588			ADGRA2	0.286179	0.000698586	0.00667547		HSPA5	0.322524	0.00193351	0.0135215		TRPV2	0.350024	0.0312181	0.309379
AK5	0.278505	0.000304969	0.0029294			TMEM18	0.282943	0.00395801	0.0273787			CUX1	0.286112	0.000700688	0.00668784		USP1	0.322342	0.00194562	0.013589		TLDC1	0.350012	0.0312242	0.309254
NSRP1	0.278422	0.000306295	0.00294043			CDC40	0.282914	0.00396182	0.0273936			CD69	0.286105	0.000700917	0.00668232		NT5C2	0.322265	0.00195081	0.013608		WIPF1	0.349628	0.0314226	0.310476
IKBKAP	0.278377	0.000307009	0.00294388			CDKL1	0.282886	0.00396551	0.0274077			TRAF3	0.286097	0.000701176	0.00668094		IDS	0.322193	0.00195559	0.0136356		SLC5A11	0.349539	0.031469	0.310749
CLEC4E	0.27827	0.000308733	0.00295698			SIN3A	0.28285	0.00397037	0.0274299			RNF138	0.286083	0.0007016	0.00668114		SUPT6H	0.32217	0.00195717	0.0136294		DIAPH2	0.349391	0.0315458	0.311322
ANLN	0.278176	0.000310248	0.00296806			PRDM10	0.282749	0.00398386	0.0275115			CCDC113	0.285873	0.000708281	0.00673315		CDC5L	0.321965	0.00197092	0.0136906		QKI	0.349315	0.0315851	0.311339
KDM1B	0.278085	0.000311712	0.00298034			FRMD7	0.282628	0.00400015	0.0275896			WASF2	0.285506	0.000720091	0.00683364		SCYL2	0.321688	0.00198973	0.0137866		LAMC3	0.349291	0.0315978	0.311094
ATF7	0.278083	0.000311739	0.00297888			OTUD3	0.282544	0.00401153	0.027645			BLOC1S5	0.285401	0.000723503	0.00686209		PI4K2A	0.321616	0.00199462	0.0138031		FCN1	0.349029	0.0317341	0.312065
ACBD7	0.278016	0.000312832	0.00298587			HECTD2	0.282394	0.00403177	0.0277614			LSM1	0.285238	0.00072881	0.00690847		CLASP1	0.321516	0.00200143	0.0138445		NT5DC1	0.348981	0.0317595	0.312129
SREK1	0.277954	0.000313844	0.00299381			ZNF490	0.282376	0.00403428	0.0277671			ZNF750	0.285213	0.000729647	0.00691244		USP53	0.321472	0.00200446	0.0138597		G0S2	0.348961	0.0317699	0.312046
IER3	0.27794	0.000314072	0.00299426			KIN	0.282367	0.00403543	0.0277635			ABHD13	0.285165	0.000731224	0.00692343		BCAS2	0.321469	0.00200469	0.0138555		PINX1	0.34884	0.0318329	0.312295
PNRC1	0.277903	0.000314681	0.00299834			CCSER2	0.282125	0.00406848	0.0279676			NR3C1	0.28516	0.000731364	0.0069208		ME2	0.321444	0.00200638	0.0138614		GOLGA8K	0.348816	0.0318455	0.312233
HSP90B1	0.277889	0.000314909	0.00299707			BCL10	0.282122	0.00406891	0.027959			PROX1	0.285068	0.000734408	0.00694167		SLC25A36	0.321432	0.00200718	0.0138611		AC069063.2	0.348553	0.031984	0.31322
BAG5	0.277683	0.000318299	0.00302412			GAREM1	0.282078	0.00407492	0.027977			FBXO5	0.285016	0.000736131	0.00695398		TSPYL2	0.321407	0.00200891	0.0138673		APBB1IP	0.348552	0.0319841	0.313036
CDC40	0.277591	0.000319814	0.00303503			TIMM10B	0.282026	0.00408194	0.0280021			BAZ1B	0.284942	0.000738585	0.00696921		EPG5	0.321346	0.00201314	0.0138906		CBL	0.348466	0.0320298	0.313298
ELMO1	0.27759	0.000319828	0.00303342			KPNA6	0.281977	0.00408868	0.028025			TSPYL6	0.284919	0.000739328	0.00697225		POLK	0.321297	0.00201647	0.0139021		PTEN	0.348457	0.0320342	0.313156
TMEM56	0.277442	0.000322297	0.00305509			SLC35F6	0.281962	0.0040908	0.028028			ZYG11B	0.284866	0.000741088	0.00698487		ZNF845	0.321237	0.00202064	0.0139076		PLEKHG4	0.348399	0.0320648	0.31327
STX11	0.277251	0.000325513	0.00308204			CREB3L2	0.281931	0.004095	0.0280452			NAIP	0.284768	0.000744372	0.00700784		ZNF383	0.320978	0.00203857	0.0139961		SSBP3	0.348122	0.0322111	0.314329
ADAMTSL4	0.277073	0.000328527	0.00310702			SLC12A2	0.281905	0.00409856	0.0280579			EZH2	0.284685	0.000747155	0.00702605		LMBR1	0.32089	0.00204469	0.0140323		LACTB2	0.348091	0.0322275	0.313934
UBA2	0.276983	0.00033005	0.00311965			SEC22B	0.281871	0.00410334	0.0280791			ANGPTL3	0.284632	0.000748924	0.0070347		PNRC2	0.320567	0.00206735	0.0141585		RDH10	0.347853	0.0323537	0.314423
VRK2	0.276972	0.000330241	0.00311968			PSME4	0.281709	0.00412568	0.0281737			EEA1	0.28458	0.000750667	0.0070391		APOL6	0.320564	0.00206755	0.014154		THBS3	0.347831	0.0323652	0.314351
GTF3C3	0.276906	0.000331376	0.00312683			VPS13C	0.281585	0.00414289	0.0282679			PRNP	0.284555	0.000751526	0.00703918		PMM2	0.320512	0.00207124	0.0141676		FMNL3	0.347397	0.0325963	0.31567
ARL4C	0.27651	0.000338234	0.00318067			RGPD5	0.281465	0.00415959	0.0283585			UBE2Z	0.284519	0.000752722	0.0070464		C9orf47	0.320451	0.00207558	0.0141914		RTKN2	0.347384	0.032603	0.31555
RUNX1	0.276337	0.000341267	0.00320555			MFSD14A	0.281432	0.00416422	0.0283784			BCAP29	0.284481	0.000754017	0.00705453		MFSD2A	0.320403	0.00207896	0.0142087		WWC1	0.347306	0.0326451	0.315773
TAF1B	0.276287	0.000342152	0.00321022			RNF6	0.281381	0.00417123	0.0284145			PKN2	0.284414	0.000756272	0.00707163		ARPP19	0.320324	0.00208453	0.014235		ZNF506	0.347171	0.0327174	0.316103
ARID1B	0.276148	0.000344618	0.00323153			NUP50	0.281349	0.00417583	0.0284224			YWHAG	0.284127	0.000766064	0.00714705		NAA30	0.320174	0.0020952	0.0142784		HNMT	0.347088	0.0327617	0.316347
ZNF638	0.275977	0.000347671	0.00325646			MSL2	0.281334	0.00417788	0.0284247			ZC3H14	0.284115	0.000766468	0.00714277		KAT5	0.32004	0.00210479	0.014326		PLCL1	0.346968	0.0328262	0.3166
TMEM167A	0.275914	0.000348794	0.00326329			RPP14	0.281281	0.00418536	0.0284639			SLC35F5	0.28409	0.000767348	0.00714696		SON	0.319879	0.00211637	0.0143813		IQSEC2	0.346853	0.0328878	0.317009
UVRAG	0.275775	0.000351311	0.00327944			ZNF770	0.281268	0.00418709	0.0284523			EIF5	0.284001	0.000770407	0.00716738		CPD	0.319849	0.0021185	0.0143839		PAK1IP1	0.346527	0.0330634	0.318147
MAGT1	0.275608	0.000354346	0.00330218			TLR4	0.281171	0.00420074	0.0285099			TCERG1	0.283858	0.000775334	0.00719302		UTP20	0.31975	0.00212563	0.0144205		TMEM182	0.346444	0.0331084	0.31821
PDCD4	0.275573	0.000354992	0.00330633			REPS1	0.281086	0.00421273	0.0285679			WDR7	0.283838	0.000776023	0.00719538		SNRNP40	0.319728	0.00212726	0.0144257		CCDC113	0.346266	0.0332049	0.318582
EDAR	0.275445	0.000357326	0.0033262			SERPINB2	0.281052	0.00421752	0.0285887			RNF219	0.283436	0.000790095	0.00732175		CEP135	0.319695	0.00212965	0.0144242		TYW1B	0.34618	0.0332518	0.318663
HMGXB4	0.275381	0.000358515	0.0033354			SPTY2D1	0.281028	0.00422086	0.0285996			TBC1D31	0.283342	0.00079345	0.00734052		NIPA2	0.31967	0.00213142	0.0144302		MAB21L2	0.346099	0.0332953	0.318895
GPR18	0.275309	0.000359836	0.00334393			GTF2B	0.281001	0.00422468	0.0286138			BIRC2	0.28321	0.000798139	0.00737977		RPL7L1	0.319633	0.00213411	0.0144425		KIAA1328	0.346039	0.0333282	0.318842
NAPG	0.275222	0.00036146	0.0033515			HACD3	0.280829	0.00424906	0.0287436			CERS5	0.283124	0.00080118	0.00740376		PSMB2	0.319613	0.00213557	0.0144465		URGCP-MRPS24	0.34595	0.0333764	0.31875
ASPM	0.275161	0.000362587	0.00335819			NRAS	0.280733	0.00426284	0.0288251			TMEM56	0.283108	0.000801773	0.00740511		ZBTB9	0.319598	0.00213663	0.0144478		EIF4A1	0.345874	0.0334182	0.318965
NNT	0.275087	0.000363979	0.0033692			ISG20L2	0.280711	0.0042659	0.0288222			NDUFA6	0.283046	0.000803967	0.00742124		CHRNA1	0.319553	0.00213996	0.0144644		PRDX1	0.345737	0.0334927	0.319309
TGIF1	0.275001	0.000365579	0.00338022			SPATA5	0.280667	0.00427221	0.0288531			MAN2A1	0.282882	0.0008099	0.00747184		UBE2W	0.319248	0.00216223	0.0145971		ADH4	0.345728	0.0334974	0.318986
STYX	0.274919	0.000367131	0.00339079			UBE2G1	0.280622	0.00427856	0.0288842			VAPA	0.282878	0.000810046	0.00746902		LRIG2	0.31914	0.00217012	0.0146205		DPP4	0.345718	0.0335029	0.318855
TERF1	0.274918	0.000367156	0.00338913			MAGT1	0.280559	0.00428762	0.02891			SARAF	0.282667	0.000817675	0.00753517		YWHAG	0.318743	0.00219952	0.0148065		UBXN2B	0.345631	0.0335508	0.319128
RBM12	0.274566	0.000373851	0.00344326			SEMA3G	0.280505	0.00429538	0.0289387			SPTLC1	0.282648	0.000818373	0.0075374		CEP70	0.318392	0.00222585	0.0149534		ABCC4	0.345379	0.0336888	0.320073
VPS33A	0.274368	0.000377655	0.00347636			POLR2D	0.280441	0.00430459	0.028989			FCF1	0.282542	0.000822233	0.00756875		ZNF189	0.318387	0.00222622	0.0149498		TRDMT1	0.345291	0.0337366	0.320343
MSMO1	0.274333	0.000378326	0.0034806			MARK4	0.280317	0.00432238	0.0290733			SLC36A4	0.282541	0.000822271	0.0075649		SSR3	0.318323	0.00223104	0.01497		BRSK2	0.345234	0.033768	0.320457
MRPL30	0.274314	0.000378712	0.00348222			PLEKHB2	0.280206	0.00433855	0.0291466			TP53BP2	0.282444	0.000825852	0.00759362		MOB1B	0.31815	0.0022441	0.0150516		TIAF1	0.345147	0.0338159	0.320728
CD3E	0.274311	0.000378764	0.00348077			FBXL13	0.280192	0.00434058	0.0291484			PIGY	0.282444	0.000825853	0.00758942		ZC3H14	0.318129	0.00224572	0.0150563		APOBEC4	0.344933	0.0339341	0.321297
GOLT1B	0.274174	0.000381435	0.0034956			POLR2K	0.28019	0.00434082	0.0291382			DENND4C	0.282422	0.000826631	0.00759235		KCTD9	0.317987	0.00225649	0.0151224		SEC31A	0.344697	0.0340645	0.322347
TCF4	0.274106	0.000382765	0.00350586			POLR2B	0.280106	0.00435298	0.0291962			ANKRD44	0.282406	0.00082724	0.00759373		DHX29	0.317961	0.00225849	0.0151297		PHACTR2	0.3445	0.0341739	0.322645
CD40LG	0.274056	0.000383744	0.00351288			TDG	0.280057	0.00436007	0.0292319			TRIB1	0.282353	0.000829177	0.0076073		LNPEP	0.317912	0.00226228	0.0151428		GOSR2	0.344446	0.0342039	0.322745
COX6B2	0.273882	0.000387167	0.00354031			SQLE	0.280057	0.00436008	0.0292201			TTC25	0.282281	0.000831856	0.00761921		PDPK1	0.317855	0.00226657	0.0151654		SIL1	0.344399	0.0342299	0.322806
ATF3	0.273735	0.000390097	0.0035612			YTHDF2	0.280049	0.00436131	0.0292165			CXCL17	0.282184	0.000835448	0.00764789		RSBN1L	0.317851	0.00226692	0.0151616		DKK3	0.344393	0.034233	0.322651
FAM134B	0.273728	0.000390248	0.00356061			RFWD3	0.279971	0.00437262	0.0292568			ZFAND5	0.28218	0.000835589	0.00764495		SBNO1	0.317844	0.00226745	0.0151591		LMO7	0.344184	0.0343497	0.323016
ATP13A3	0.273585	0.000393097	0.00358463			TMEM168	0.279896	0.00438355	0.0293181			SNX13	0.282137	0.0008372	0.00765546		CTLA4	0.317448	0.00229796	0.0153444		ITGB1	0.344162	0.0343619	0.322947
TBC1D31	0.273564	0.000393518	0.00358649			DDX46	0.279873	0.00438696	0.0293172			TMEM245	0.282074	0.000839536	0.00767258		TAX1BP1	0.317363	0.00230455	0.0153822		UBE2D1	0.344137	0.0343755	0.322709
ANKRD36	0.273484	0.000395145	0.00359934			UBAC2	0.279785	0.0043999	0.0293681			KIAA0368	0.281881	0.000846775	0.00773021		NOL9	0.317147	0.00232142	0.0154886		TLR2	0.343486	0.0347401	0.325394
AC069063.2	0.273476	0.000395298	0.00359875			SUB1	0.279718	0.00440964	0.0294213			GFM1	0.281751	0.000851665	0.00776629		USP33	0.31714	0.00232191	0.0154856		ATIC	0.343469	0.0347497	0.325299
DNAJB6	0.273358	0.000397688	0.00361455			MAFB	0.279495	0.00444251	0.0295691			ATP1B2	0.281736	0.000852253	0.00776736		CYLD	0.317088	0.00232603	0.0155069		NR6A1	0.343428	0.034773	0.325333
MAP1LC3B2	0.27326	0.000399681	0.00362868			CCNYL1	0.279447	0.00444968	0.0296049			SLC38A1	0.281669	0.000854785	0.00778188		AFTPH	0.317069	0.00232748	0.0155041		SNX6	0.343412	0.034782	0.325234
CTR9	0.273227	0.000400347	0.00363274			OSBPL11	0.279343	0.00446512	0.0296957			RILPL2	0.281589	0.00085783	0.00780531		RAD1	0.316901	0.00234068	0.0155794		AIF1	0.343393	0.0347929	0.325152
TMEM68	0.273222	0.000400452	0.0036317			TTC21B	0.279153	0.00449344	0.0298242			AFF3	0.281353	0.000866828	0.00787852		CH507-42P11.8	0.316765	0.00235144	0.0156448		MANEA	0.343325	0.0348311	0.325143
MTMR6	0.273176	0.000401392	0.00363624			PFKFB3	0.279135	0.00449603	0.0298294			OTUD4	0.28132	0.000868107	0.00788582		DIAPH2	0.316688	0.00235755	0.0156603		IL20	0.343002	0.0350135	0.326661
DOCK11	0.273123	0.000402498	0.00364227			PLEKHD1	0.279064	0.00450676	0.0298887			LRP2BP	0.281306	0.000868642	0.00788635		FAM122A	0.316579	0.00236618	0.015705		TBCK	0.342991	0.0350197	0.326535
CTDSPL2	0.272996	0.000405096	0.00366178			NUP98	0.27902	0.00451327	0.0299079			NPIPB11	0.281236	0.000871339	0.00790218		PROSER3	0.316578	0.00236627	0.0156993		SERINC3	0.342828	0.035112	0.327028
ARPP19	0.272953	0.000405988	0.00366785			C3orf33	0.278725	0.00455772	0.0301783			COQ10B	0.281193	0.000873005	0.00791295		USP38	0.316557	0.00236794	0.0157041		IMPA1	0.342709	0.0351795	0.327288
ALCAM	0.272869	0.000407729	0.00368156			CHRNA1	0.278709	0.00456015	0.0301823			AGTPBP1	0.28106	0.000878144	0.00795083		NEPRO	0.316507	0.00237194	0.015718		TMEM68	0.342523	0.0352855	0.328089
EMC2	0.272746	0.000410303	0.00369473			SLIRP	0.278692	0.00456266	0.0301868			IQGAP3	0.281037	0.000879065	0.00795482		EXOG	0.316448	0.00237668	0.0157368		DGAT2	0.342128	0.0355115	0.328898
ASUN	0.27274	0.000410421	0.00369379			RAB7A	0.278632	0.0045718	0.0302352			MAP1A	0.281025	0.000879509	0.00795015		ANKRD12	0.316401	0.00238041	0.0157552		FLG2	0.342087	0.0355349	0.328932
SP3	0.272724	0.000410757	0.0036948			RP11-544M22.13	0.278571	0.00458116	0.030273			CTNND1	0.280997	0.000880624	0.00795154		CHD2	0.316381	0.00238201	0.0157595		SLC2A3	0.342031	0.0355667	0.329042
EIF4E	0.272548	0.000414453	0.00371795			NR3C1	0.278497	0.00459239	0.0302988			HSPA4L	0.280941	0.000882788	0.0079624		GMPS	0.316325	0.00238648	0.0157828		MZT1	0.341809	0.0356943	0.32967
TMX2	0.272347	0.000418726	0.00375019			DCAF1	0.278368	0.00461209	0.0303803			PIM2	0.280899	0.000884447	0.00796868		NEMF	0.316314	0.00238737	0.0157824		FBN2	0.341699	0.0357577	0.329704
RFX3	0.272265	0.00042047	0.00376174			CCDC43	0.278223	0.00463422	0.0304776			SLC4A4	0.280849	0.000886385	0.00798181		USF3	0.316191	0.00239725	0.0158414		LARS	0.341667	0.0357761	0.32969
TMEM155	0.272258	0.000420609	0.00376095			TTC17	0.278213	0.00463577	0.0304636			GPD2	0.280828	0.000887213	0.00798492		ARMCX3	0.316096	0.00240492	0.0158857		WDPCP	0.341638	0.0357925	0.329291
UGGT1	0.272238	0.000421044	0.00376281			BZW1	0.278015	0.00466638	0.0305919			MOSPD1	0.280624	0.000895251	0.00804851		VMP1	0.315949	0.00241683	0.0159326		MSC	0.3414	0.0359304	0.329827
U51561.1	0.272171	0.000422477	0.00377358			TRGV10	0.277964	0.00467419	0.0306189			RNF6	0.280474	0.000901227	0.00809784		MTM1	0.315708	0.00243646	0.0160301		WARS2	0.341342	0.0359635	0.329583
CFAP54	0.272074	0.000424574	0.00378823			MFSD2A	0.277954	0.00467573	0.0306169			ZNF543	0.280451	0.000902146	0.0081017		DCUN1D3	0.315612	0.00244426	0.0160559		HDAC2	0.341209	0.0360408	0.330109
PRPF38A	0.272046	0.000425186	0.00379164			WDR82	0.277909	0.0046827	0.0306504			TBK1	0.28034	0.000906555	0.00813247		ACKR4	0.315595	0.00244568	0.0160588		RIBC2	0.341112	0.0360971	0.330259
SUCLG2	0.272026	0.000425619	0.00379346			PTPRC	0.2778	0.00469964	0.0307248			SRP68	0.280299	0.000908222	0.00814302		NSUN2	0.315564	0.00244822	0.0160691		NAP1L5	0.34097	0.0361797	0.330649
SMG1	0.272018	0.000425781	0.00379082			METTL10	0.27774	0.00470902	0.0307619			BRMS1L	0.280203	0.000912066	0.00816864		PDE4B	0.315462	0.00245662	0.0161116		MRPS31	0.340939	0.0361973	0.330628
ACTR10	0.271983	0.000426542	0.00379556			NIPBL	0.277645	0.00472375	0.0308216			FANCM	0.279847	0.000926515	0.00828461		SLC12A2	0.315379	0.00246345	0.0161435		KDM1B	0.340847	0.0362512	0.330937
MAN2A1	0.271907	0.000428188	0.00380408			CHD2	0.277622	0.00472744	0.0308336			RPA3	0.279627	0.000935529	0.00835168		CD163	0.315167	0.00248101	0.0162457		YWHAQ	0.340824	0.0362644	0.330693
CNTN2	0.271562	0.000435757	0.00386924			SF3B4	0.277586	0.00473298	0.0308576			OR13C9	0.279618	0.00093589	0.0083504		TUBE1	0.315114	0.00248539	0.0162616		PRR4	0.340764	0.0362994	0.330648
OLFML3	0.271552	0.000435972	0.00386907			PTPRJ	0.277551	0.00473856	0.0308818			ZRSR1	0.279571	0.000937832	0.00836322		CD83	0.315114	0.0024854	0.0162552		PPP3R1	0.340594	0.0363986	0.331187
MSI2	0.271036	0.000447523	0.00395464			PLRG1	0.277539	0.00474043	0.0308818			PPP1R15B	0.279542	0.00093902	0.00836931		MED12	0.314938	0.00250007	0.0163382		PHKB	0.34049	0.0364594	0.331558
PABPC3	0.270848	0.000451794	0.00397751			MTR	0.277498	0.0047468	0.0308868			MID1	0.279406	0.000944668	0.00841059		SQLE	0.314915	0.00250196	0.0163441		INPP5F	0.340402	0.036511	0.331663
TMEM154	0.270792	0.000453087	0.00398678			LNX1	0.277361	0.00476839	0.0309908			LCTL	0.279284	0.000949759	0.0084423		TSG101	0.314802	0.0025115	0.0163871		ACTR2	0.340336	0.0365499	0.331471
NDFIP2	0.270738	0.000454332	0.00399137			SYNJ1	0.277296	0.00477852	0.0310322			TMEM50A	0.279256	0.000950948	0.00844834		POLDIP3	0.314729	0.00251761	0.0164205		DLG2	0.340326	0.0365555	0.33134
STAT3	0.270735	0.000454384	0.00398971			FBXL17	0.277061	0.00481585	0.0312135			PSMB2	0.279248	0.000951268	0.00844665		OTUD3	0.314619	0.00252684	0.0164677		TMEM126A	0.340233	0.0366103	0.331293
SYNJ1	0.2706	0.000457492	0.00400427			COPB2	0.276833	0.00485222	0.0314001			STX19	0.279021	0.000960783	0.00852199		ARHGAP15	0.314508	0.00253622	0.0165029		SETSIP	0.340034	0.0367273	0.331989
TUBA1A	0.270589	0.000457768	0.00400245			SLC25A12	0.276807	0.00485633	0.0314144			LARP7	0.278874	0.000967011	0.00856806		ATG5	0.314497	0.00253722	0.0165029		VGLL4	0.340011	0.0367407	0.331929
ZNF165	0.27046	0.000460747	0.00402637			CRISPLD2	0.276752	0.00486513	0.0314467			ALG13	0.2788	0.000970171	0.00859146		RGS1	0.314427	0.00254316	0.016522		CSNK1G1	0.339813	0.0368578	0.332805
FAM105A	0.270458	0.000460792	0.00402464			PDPK1	0.276743	0.00486651	0.0314434			NPEPPS	0.278748	0.000972386	0.00860188		GNE	0.314363	0.00254852	0.0165504		CYP2R1	0.339781	0.0368765	0.332793
OSBPL11	0.270434	0.000461354	0.00402742			DHX29	0.276648	0.00488186	0.031518			RRP12	0.278635	0.000977221	0.00864003		B3GNT2	0.314328	0.00255158	0.0165573		PTRHD1	0.339757	0.0368907	0.332739
USP53	0.27031	0.000464246	0.00405054			G0S2	0.276588	0.00489148	0.0315555			AMD1	0.278527	0.000981887	0.00867666		KIF27	0.314257	0.00255761	0.0165899		TIPARP	0.339716	0.0369146	0.332774
ZHX1-C8orf76	0.270259	0.000465448	0.00405889			SAFB2	0.276573	0.0048939	0.0315588			PHIP	0.278495	0.000983257	0.00868412		SURF4	0.314159	0.00256597	0.0166311		ELMO1	0.33951	0.0370367	0.333512
TOB2	0.270225	0.000466246	0.0040637			PPP2R5C	0.276564	0.00489534	0.0315558			EXOC6B	0.278475	0.000984093	0.00868688		SMCHD1	0.314142	0.00256746	0.0166343		PTAFR	0.3395	0.0370427	0.333385
YWHAE	0.270155	0.000467899	0.00407597			MARCH6	0.276441	0.00491521	0.0316715			ELMO1	0.278424	0.000986305	0.00870176		TMEM51	0.314084	0.00257236	0.0166465		FBXO42	0.339447	0.0370742	0.333486
DR1	0.269848	0.000475209	0.00413312			ARHGAP26	0.276437	0.00491585	0.0316633			TTN	0.27842	0.000986486	0.00869872		SIK3	0.313893	0.00258883	0.0167465		TMX2	0.339379	0.0371143	0.333485
RP11-345J4.5	0.269649	0.000479977	0.00417021			BTG2	0.276424	0.00491806	0.0316653			SOS1	0.278353	0.000989369	0.00871951		C3orf33	0.313878	0.00259012	0.0167483		ZNF614	0.339263	0.0371835	0.333744
KIF18A	0.269487	0.000483912	0.00419999			APOL6	0.276407	0.0049208	0.0316583			CEP135	0.278345	0.00098975	0.00871822		PHACTR4	0.313835	0.00259384	0.0167593		KLRG1	0.339096	0.037283	0.334275
TRAPPC9	0.269451	0.000484798	0.00420547			RPP30	0.276271	0.0049428	0.0317628			ZFYVE26	0.278229	0.000994774	0.00875782		GAB1	0.313796	0.00259723	0.0167746		GPR18	0.33874	0.0374956	0.335455
SERINC1	0.269448	0.000484864	0.00420385			PARD6B	0.276246	0.00494687	0.0317766			TGIF1	0.278175	0.000997119	0.0087738		TRPV3	0.313792	0.00259756	0.0167702		IGLJ3	0.338728	0.0375025	0.335335
PIGY	0.269354	0.000487154	0.00421929			TIMM23B	0.27621	0.0049528	0.0318024			BIRC6	0.27806	0.00100217	0.00880892		ADGRE2	0.313784	0.00259822	0.016768		ITGAV	0.338648	0.0375504	0.335582
PLAT	0.269201	0.000490919	0.00424967			RBSN	0.276127	0.00496633	0.0318769			NECTIN1	0.277914	0.00100859	0.00885595		ADRA2B	0.3137	0.00260557	0.0167957		CAPZA2	0.338518	0.0376287	0.33592
CLCN3	0.269073	0.000494083	0.00427482			TMX3	0.276103	0.00497025	0.0318897			BORCS5	0.277861	0.00101094	0.0088718		NEU1	0.313658	0.00260919	0.0168125		MIB1	0.338504	0.0376371	0.335814
ZNF331	0.269055	0.000494545	0.00427435			ADRA2B	0.276006	0.00498609	0.0319542			CRYM	0.277855	0.00101122	0.00886962		ATL2	0.313371	0.00263419	0.0169406		SLC25A4	0.338347	0.0377317	0.335934
ANGPTL2	0.26905	0.000494666	0.00427317			NKAP	0.275969	0.00499217	0.0319684			MRPL42	0.277755	0.00101562	0.00889877		ZNF675	0.313337	0.00263716	0.0169532		PKIB	0.3383	0.0377595	0.336001
SNAI1	0.268986	0.000496251	0.0042824			ME2	0.275943	0.00499647	0.0319712			GPR89A	0.277687	0.00101866	0.00891127		TRMO	0.31326	0.00264394	0.0169902		CXCL17	0.338284	0.0377691	0.335725
TOMM70	0.268804	0.000500825	0.00431063			ZBTB20	0.275821	0.00501649	0.0320746			RP11-38C17.1	0.277642	0.00102068	0.00891951		CYB5D1	0.31325	0.00264482	0.0169893		HSPA2	0.338087	0.0378882	0.336242
SMARCA2	0.268766	0.000501763	0.00431646			TDRD3	0.275818	0.00501706	0.0320658			ACTR6	0.277545	0.00102499	0.00894768		CD46	0.31317	0.00265189	0.0170214		CDC73	0.338084	0.0378901	0.33608
ZNF813	0.268548	0.000507279	0.00435713			NEMF	0.275704	0.00503584	0.032161			ZC3H13	0.277503	0.00102688	0.00895949		PPP2R5C	0.313156	0.00265316	0.017023		SMKR1	0.338055	0.0379075	0.336053
HIST1H4C	0.26852	0.000508	0.00436105			CCDC182	0.275699	0.00503669	0.032154			PARG	0.277447	0.00102939	0.00897666		PDXDC1	0.313054	0.00266213	0.0170541		CFH	0.337849	0.0380322	0.336618
HSPA5	0.268507	0.000508334	0.00436166			PSMD5	0.275684	0.00503914	0.0321573			PIP5K1B	0.277409	0.00103111	0.0089822		CXorf56	0.312989	0.00266789	0.0170844		DCLRE1A	0.337802	0.0380606	0.33651
CPEB4	0.268476	0.000509129	0.00436622			LNX2	0.275599	0.00505317	0.0321972			AC026248.1	0.277073	0.00104634	0.00909572		MANEA	0.31292	0.00267401	0.017117		GVQW2	0.337671	0.03814	0.337032
METTL9	0.26826	0.000514653	0.00441131			PGGT1B	0.275597	0.00505354	0.0321871			CLDN19	0.276937	0.00105256	0.00913542		TMEM87B	0.312846	0.00268059	0.0171459		C11orf63	0.337612	0.0381756	0.336987
PDCD11	0.268201	0.000516193	0.00441994			TGM3	0.275482	0.00507266	0.0322841			KLHL15	0.276783	0.00105966	0.00918743		SERPINB2	0.31278	0.00268647	0.0171702		SETBP1	0.337603	0.0381814	0.33668
FAM110C	0.268181	0.000516695	0.00442195			WDR75	0.27541	0.0050847	0.0323359			SPDYE5	0.276635	0.0010665	0.00924185		RBMXL1	0.312679	0.00269547	0.0172078		RP4-576H24.4	0.337584	0.0381929	0.336602
SLC23A2	0.268123	0.000518217	0.0044281			SOAT1	0.275166	0.00512545	0.0325575			SET	0.276574	0.00106934	0.00926169		AP1G1	0.312639	0.00269907	0.0172241		ATP6V1B2	0.337276	0.0383803	0.338074
LLPH	0.268115	0.000518422	0.00442758			TAGAP	0.275144	0.00512921	0.0325689			RUNX1	0.276547	0.00107061	0.00926784		CASP3	0.312562	0.00270598	0.0172549		TRBV7-6	0.337122	0.0384746	0.338724
CCNB1	0.268103	0.000518721	0.00442785			EXOG	0.274999	0.00515357	0.032686			GPN3	0.276523	0.00107176	0.00927287		YWHAE	0.312555	0.00270664	0.0172525		IFNA4	0.337083	0.0384983	0.338572
TOP1	0.268063	0.000519759	0.00443442			TMEM165	0.274895	0.00517125	0.032773			POLR2A	0.276464	0.0010745	0.0092918		PSMD5	0.312299	0.00272969	0.017386		CAB39	0.337022	0.0385354	0.338719
SPEF2	0.267973	0.0005221	0.00445209			ENC1	0.274878	0.00517405	0.0327782			FRYL	0.276343	0.00108015	0.00933084		CASP7	0.312076	0.00274988	0.0174877		KLRC1	0.336789	0.0386785	0.339436
ZNF236	0.267939	0.00052301	0.00445757			TRBV12-3	0.274638	0.00521497	0.0330122			TRAPPC10	0.27626	0.00108405	0.00935964		SYNJ1	0.312053	0.00275201	0.0174946		TMEM56	0.336779	0.0386847	0.339311
LOXL2	0.267936	0.000523081	0.00445587			METTL21A	0.274604	0.00522076	0.0330362			TAB2	0.276159	0.00108884	0.00938639		MORF4L1	0.311994	0.00275738	0.0175085		RMND1	0.336768	0.0386915	0.33919
AFF3	0.267923	0.000523405	0.00445635			NCOA1	0.274493	0.00523961	0.0330923			PPHLN1	0.276152	0.00108918	0.00938443		MEF2D	0.311883	0.00276754	0.0175461		SCLT1	0.336564	0.0388166	0.339748
CEP135	0.267837	0.000525668	0.00447331			CABLES1	0.274469	0.00524374	0.0331057			LOXL2	0.275926	0.00109991	0.00946696		FOSL1	0.311825	0.0027729	0.0175733		FAM213A	0.336226	0.0390258	0.340858
HSBP1	0.267806	0.000526476	0.00447788			MAP4K5	0.274339	0.00526618	0.0331968			H3F3A	0.27569	0.00111126	0.00955474		ZNF3	0.311712	0.00278329	0.0176055		OLA1	0.336183	0.0390522	0.34073
ADM	0.2678	0.000526642	0.004477			UBE2E1	0.274227	0.00528542	0.0332422			MGAM	0.275586	0.00111628	0.00958299		TBC1D15	0.311495	0.00280328	0.0177184		TUBB	0.336157	0.0390686	0.340693
MAP2K1	0.267542	0.000533478	0.00452118			ZNF280C	0.274151	0.00529851	0.0332992			OGFOD1	0.275531	0.00111895	0.00958111		PPP4R1	0.311303	0.00282113	0.0178245		GDI2	0.336068	0.0391237	0.340814
FAM76A	0.267463	0.000535581	0.00453668			CPVL	0.274064	0.00531367	0.0333691			FEZ2	0.275499	0.00112051	0.00958451		ZNF280C	0.311207	0.00283014	0.0178541		REEP1	0.335997	0.0391673	0.340836
CAAP1	0.26743	0.000536479	0.00454197			STT3B	0.274051	0.00531592	0.0333706			AGO2	0.275327	0.00112891	0.00964145		HDAC2	0.311192	0.00283151	0.017856		STX8	0.335791	0.0392953	0.341591
IDS	0.267402	0.000537213	0.00454586			SBNO1	0.274021	0.00532119	0.033391			STAU1	0.275264	0.00113198	0.00965773		AP000295.9	0.311116	0.00283857	0.0178869		DNAH11	0.335758	0.0393156	0.341588
ANAPC1	0.267218	0.000542181	0.00458556			UBE2Q2	0.273832	0.00535402	0.0335462			EXT2	0.275141	0.00113802	0.00968924		CDC40	0.311009	0.00284869	0.017937		RAB40AL	0.335709	0.0393465	0.341677
PTPRM	0.267083	0.000545834	0.00460939			TRBV23-1	0.273821	0.00535603	0.0335461			IGSF6	0.275138	0.00113819	0.00968575		PITHD1	0.310727	0.00287527	0.0180837		AEBP2	0.335671	0.0393701	0.341703
RBBP5	0.267012	0.000547763	0.00462097			TRIP12	0.273753	0.00536782	0.0335945			HSPA1A	0.275125	0.0011388	0.00968594		ACTR2	0.310671	0.00288059	0.0180965		GAR1	0.335517	0.0394663	0.342179
CXorf56	0.266973	0.000548851	0.00462308			TNFRSF10D	0.273698	0.00537747	0.0336422			DYNLT3	0.275081	0.001141	0.00969967		KANK1	0.310605	0.00288683	0.0181289		DYNLL1	0.335514	0.0394677	0.342012
H3F3B	0.266472	0.000562716	0.00473024			MARCH3	0.273538	0.00540561	0.0337927			DEPDC5	0.275032	0.00114338	0.00971493		SNRPG	0.310443	0.00290236	0.0181988		C3orf80	0.335427	0.0395226	0.34213
ATP6V0A2	0.266375	0.000565437	0.00474829			CNOT7	0.273504	0.0054116	0.0337919			CCDC81	0.274958	0.00114708	0.00974135		HERC1	0.310434	0.0029032	0.0181972		SCFD2	0.335386	0.0395477	0.341989
DAB2IP	0.266276	0.000568208	0.00476915			IWS1	0.273339	0.00544083	0.0339488			DYRK1A	0.274907	0.00114963	0.00975299		MAGT1	0.310425	0.00290407	0.0181958		PDS5A	0.335358	0.0395657	0.341967
HTATSF1	0.266272	0.00056834	0.00476783			REL	0.273303	0.0054471	0.0339623			HTT	0.274898	0.00115007	0.00975172		GAREM1	0.31041	0.00290546	0.0181976		NPL	0.335256	0.0396291	0.342157
IFNAR1	0.266183	0.000570838	0.00478637			GPNMB	0.273243	0.00545777	0.0340033			ZWILCH	0.27483	0.00115344	0.00977534		FAM129B	0.310313	0.00291482	0.0182424		SPOPL	0.335243	0.0396376	0.342053
SPTLC1	0.266151	0.000571768	0.00479174			SMCHD1	0.273237	0.00545893	0.0339849			NUP35	0.274676	0.00116114	0.00983552		RGPD3	0.310288	0.00291721	0.0182436		POGZ	0.335176	0.0396796	0.342236
COX10	0.266019	0.000575527	0.00482081			EFTUD2	0.273231	0.0054599	0.0339782			ETF1	0.274595	0.00116521	0.00986501		SLF1	0.310237	0.00292209	0.0182603		PDE8B	0.335168	0.0396842	0.342098
ZNF217	0.265912	0.000578587	0.00484399			TMEM68	0.273192	0.00546694	0.0340092			INSIG1	0.274527	0.00116864	0.00988389		POMP	0.310205	0.00292519	0.0182728		CEP70	0.335163	0.0396879	0.341952
NANS	0.265904	0.000578812	0.00484342			TBC1D5	0.273126	0.00547859	0.0340689			KLF10	0.274478	0.00117115	0.00990004		HSF5	0.310169	0.00292863	0.0182874		HYKK	0.334946	0.0398241	0.342769
TMEM135	0.265899	0.000578962	0.00484223			CCDC36	0.273111	0.00548124	0.0340598			MSX1	0.274421	0.00117403	0.00990925		AHI1	0.31016	0.00292947	0.0182857		MVB12B	0.334847	0.039886	0.342945
AC006026.1	0.265678	0.000585327	0.00489052			CACNA2D3	0.273046	0.00549289	0.0341066			TMEM263	0.274397	0.00117524	0.00991442		SUB1	0.310086	0.00293668	0.0183238		LPIN2	0.334827	0.0398987	0.342876
CTBS	0.265652	0.000586101	0.00489206			MT-ND6	0.273004	0.00550034	0.0341401			WSB2	0.274312	0.00117957	0.00994583		POLR2K	0.310049	0.0029402	0.0183389		SMS	0.334808	0.0399107	0.342801
TVP23B	0.265533	0.00058957	0.00491605			SCAMP1	0.272993	0.00550233	0.0341268			XPR1	0.274232	0.00118367	0.00996517		PHF5A	0.310006	0.00294437	0.018358		ATOX1	0.334675	0.0399946	0.343166
SRSF6	0.265378	0.000594119	0.004949			RALGAPB	0.272971	0.00550628	0.0341385			ARG2	0.274212	0.00118465	0.00996334		RRAGC	0.309928	0.00295192	0.0183843		ZNF697	0.334547	0.0400752	0.343502
LITAF	0.264947	0.000606902	0.00503522			PHACTR4	0.272913	0.00551671	0.0341648			ACSM6	0.274202	0.00118519	0.00996278		CDK14	0.30984	0.00296049	0.0184169		DDX60	0.334497	0.0401072	0.343598
PRIM2	0.264711	0.000614046	0.00508684			GBAS	0.272724	0.00555063	0.0343364			ETV5	0.274185	0.00118604	0.00996488		KIN	0.309798	0.00296461	0.0184356		ZNF843	0.334468	0.0401253	0.343576
PPP1R15A	0.26468	0.000614964	0.00508936			SLC16A1	0.272707	0.00555374	0.0343428			IDS	0.274043	0.00119334	0.0100161		EIF2A	0.309788	0.00296556	0.0184346		LARS2	0.334448	0.0401381	0.34333
MYO3A	0.264642	0.00061612	0.00509638			SUPT6H	0.272653	0.00556351	0.0343903			ANXA10	0.274018	0.00119463	0.0100167		BTG2	0.309733	0.0029709	0.0184608		CCDC81	0.334402	0.0401674	0.343403
SLC4A10	0.264483	0.000621005	0.00512399			LY75-CD302	0.272651	0.00556386	0.0343668			SCUBE3	0.274013	0.00119488	0.0100137		KIR2DL4	0.309636	0.00298043	0.0184923		TRAT1	0.334267	0.0402528	0.343601
BTBD7	0.264452	0.000621946	0.00512919			RHOV	0.2726	0.00557307	0.0344109			IFNA5	0.273927	0.00119934	0.010046		IMMT	0.309463	0.00299734	0.0185694		EDA	0.334244	0.0402674	0.343549
C21orf91	0.264422	0.00062287	0.00512915			ATP1A1	0.272517	0.00558816	0.0344655			DDX3X	0.273921	0.00119964	0.0100435		STT3B	0.309433	0.00300029	0.0185807		SRGAP2B	0.333671	0.0406319	0.345946
ATXN7	0.26439	0.000623841	0.00513204			MCM6	0.272488	0.00559341	0.0344851			PRPF38A	0.273809	0.00120543	0.0100869		NUP188	0.309422	0.00300139	0.0185806		DPH6	0.33354	0.0407158	0.346482
TGFBR2	0.26418	0.000630353	0.0051779			JAK2	0.272415	0.00560663	0.0345409			HSPE1	0.273735	0.00120929	0.0101039		RNF20	0.309298	0.00301366	0.0186426		CYBRD1	0.333315	0.0408602	0.346819
RAP1A	0.263997	0.000636061	0.00521444			THOC2	0.272365	0.00561577	0.0345715			PSMA1	0.27351	0.00122109	0.010187		TNRC6A	0.309217	0.0030217	0.0186784		RBP1	0.333292	0.0408747	0.34641
CTD-2116N17.1	0.26397	0.000636893	0.00521867			PRKACG	0.272351	0.0056183	0.0345742			SH3RF3	0.273502	0.00122147	0.0101851		MRPL30	0.309212	0.00302211	0.018667		TLK1	0.33322	0.0409213	0.346627
JUN	0.263744	0.00064404	0.00526942			TACC1	0.272321	0.00562384	0.0345954			CCDC47	0.273498	0.00122169	0.0101818		SGPL1	0.309038	0.0030395	0.0187604		NT5C2	0.333178	0.0409482	0.346678
FBXO11	0.263734	0.000644349	0.00526934			HBS1L	0.272271	0.00563285	0.0346379			TMEM170A	0.273456	0.00122392	0.0101901		TLE4	0.308725	0.00307079	0.0189253		H2AFX	0.33314	0.0409729	0.34671
MNDA	0.263682	0.000645994	0.00528018			ZKSCAN5	0.272223	0.00564171	0.0346795			ZMYM6	0.273415	0.00122608	0.010203		NANS	0.308456	0.0030979	0.0190711		RPA4	0.332894	0.0411313	0.347164
SH2D1A	0.263672	0.000646303	0.00528011			CD83	0.272152	0.00565468	0.0347464			CBFB	0.27327	0.00123372	0.0102562		RHOV	0.308442	0.00309936	0.019073		ACVR1	0.332777	0.041207	0.347625
NPBWR2	0.263601	0.000648575	0.00529344			BCAS2	0.272079	0.00566815	0.0348163			METTL2A	0.273009	0.00124766	0.0103306		SLBP	0.308374	0.00310622	0.0191081		PBX3	0.332748	0.0412258	0.347606
WNK1	0.26347	0.000652774	0.00531985			FAM168B	0.272064	0.00567078	0.0348195			AC069063.2	0.272962	0.00125017	0.0103463		RNF2	0.308287	0.00311515	0.0191488		CYCS	0.332739	0.0412314	0.347477
PIAS1	0.263425	0.000654225	0.00532905			C3orf58	0.272051	0.00567333	0.0348222			FAM131B	0.272827	0.00125746	0.0104014		LY75-CD302	0.30824	0.00311992	0.0191639		CHD9	0.33243	0.0414316	0.348454
CTD-3214H19.4	0.263373	0.000655889	0.00533998			TLE4	0.271942	0.00569334	0.0349062			KIFC1	0.272789	0.00125948	0.0104129		PSMD1	0.308168	0.00312726	0.0191947		NLRP12	0.332398	0.0414524	0.348453
C9orf131	0.263201	0.00066144	0.00537724			ETNK1	0.271848	0.00571072	0.0349739			CD28	0.272785	0.00125973	0.0104098		TOR1AIP1	0.307936	0.00315108	0.0193266		TSNAX-DISC1	0.332255	0.0415457	0.348706
TMEM87B	0.26311	0.000664419	0.00539882			R3HCC1L	0.271825	0.00571488	0.0349865			ZUFSP	0.27272	0.00126325	0.0104284		ZNF43	0.307666	0.00317897	0.0194833		OR6B2	0.332207	0.0415765	0.348787
GALC	0.263032	0.000666972	0.00541424			PIGN	0.271723	0.00573386	0.0350767			GADD45A	0.272639	0.00126763	0.0104594		ADGRE5	0.307612	0.00318456	0.0195103		HIST2H2AA4	0.332158	0.0416083	0.348878
MAGED4B	0.262962	0.000669248	0.00543005			AL360294.1	0.27172	0.00573433	0.0350666			SOCS4	0.272619	0.00126876	0.0104635		MTMR8	0.307594	0.00318637	0.0195142		KCNE1	0.332021	0.0416979	0.349452
AACS	0.262929	0.000670337	0.00543623			RCN2	0.271705	0.00573727	0.0350717			USP36	0.272587	0.00127046	0.0104723		PLCL2	0.307556	0.00319038	0.0195315		STAG1	0.332009	0.0417057	0.34934
SON	0.262701	0.0006779	0.00549487			PRCC	0.271534	0.00576898	0.0352265			ZMYM5	0.272425	0.00127936	0.0105142		DHCR7	0.307507	0.00319549	0.0195483		ARHGAP5	0.331937	0.0417529	0.349559
RP11-80H18.3	0.262562	0.000682519	0.00552151			BBIP1	0.271485	0.00577825	0.0352571			C1orf43	0.272417	0.00127978	0.0105125		TRA2A	0.307462	0.00320017	0.0195553		SLC23A1	0.331892	0.0417824	0.349629
FAM83H-AS1	0.262403	0.000687846	0.00555645			ATP5S	0.271408	0.00579249	0.035318			MOCOS	0.272365	0.00128265	0.0105256		UBXN7	0.307462	0.00320021	0.0195483		FARS2	0.331839	0.041817	0.349742
NME8	0.262342	0.000689917	0.00556775			TRMO	0.271217	0.00582837	0.0354714			CNTN2	0.272294	0.00128656	0.0105473		FAM206A	0.30744	0.0032025	0.0195551		TPST2	0.331728	0.0418897	0.349997
SRFBP1	0.262329	0.000690336	0.00556842			HTR2B	0.271166	0.00583811	0.0355177			DIP2B	0.27225	0.00128899	0.0105619		CLEC7A	0.307374	0.00320941	0.0195828		HERPUD2	0.331705	0.0419048	0.34977
NFE2L1	0.262289	0.00069172	0.00557687			MAK	0.271108	0.00584896	0.0355445			PDXDC1	0.272071	0.00129888	0.0106377		KIF16B	0.307368	0.00320996	0.019579		DOCK10	0.3311	0.0423025	0.351495
OTUD4	0.262281	0.000691973	0.00557619			RNF2	0.270987	0.00587182	0.0356703			SLC23A2	0.271964	0.00130483	0.0106811		GALNT3	0.307337	0.00321326	0.0195919		ADGRD1	0.330862	0.0424599	0.352272
RAB2A	0.262198	0.0006948	0.00559625			PTP4A2	0.27089	0.00589025	0.0357561			GTF2E2	0.271699	0.00131975	0.010798		PPP1R2	0.307333	0.00321361	0.0195868		SLC20A2	0.330845	0.0424715	0.352192
IER5	0.262172	0.000695685	0.00560066			SMARCC1	0.270831	0.00590162	0.035812			WDR70	0.271691	0.0013202	0.0107963		MASTL	0.307302	0.00321694	0.0195999		RELL1	0.330768	0.042522	0.352435
HCCS	0.262161	0.000696067	0.00560101			TNFRSF13C	0.270728	0.00592126	0.0359048			ING3	0.271678	0.00132091	0.0107968		NRF1	0.307268	0.00322044	0.019614		HIST1H3D	0.330733	0.0425455	0.352453
CABP4	0.262015	0.000701055	0.00563293			TMX2	0.270706	0.00592533	0.0359032			ANGPTL1	0.271634	0.0013234	0.0108064		TEX30	0.30725	0.00322235	0.0196184		NPM1	0.33072	0.0425542	0.352348
BRMS1L	0.26197	0.000702576	0.00564242			MCMBP	0.270578	0.00594992	0.036039			AGPS	0.271574	0.00132682	0.010829		DDX46	0.307207	0.00322685	0.0196242		INO80D	0.330696	0.04257	0.352128
ZZZ3	0.261753	0.000710087	0.00569997			ZNF557	0.270495	0.00596585	0.0360827			PDCD4	0.27154	0.00132876	0.0108395		TM9SF1	0.307181	0.0032296	0.0196337		RNFT2	0.33059	0.0426407	0.35236
ZNF146	0.261507	0.000718653	0.00575757			TGFBR2	0.270481	0.00596854	0.0360858			CSDE1	0.271412	0.00133604	0.0108936		NPEPPS	0.307156	0.00323228	0.0196428		CLEC4F	0.330531	0.0426801	0.35251
RAB11FIP1	0.261485	0.000719428	0.00576099			CSNK2A1	0.270458	0.00597303	0.0360998			BTBD18	0.271382	0.00133775	0.0109021		UBE2G1	0.307154	0.00323241	0.0196364		SYNCRIP	0.330434	0.0427446	0.352515
CLK1	0.26148	0.000719613	0.0057569			POLR1C	0.270359	0.005992	0.036188			RAB23	0.271269	0.00134419	0.0109438		CCDC9	0.307094	0.00323882	0.0196609		TLR7	0.330433	0.042745	0.352343
EIF5B	0.261449	0.000720691	0.00576275			IPP	0.270349	0.00599392	0.0361864			TRAPPC11	0.271192	0.00134863	0.0109746		C3orf58	0.306933	0.00325582	0.0197424		TESPA1	0.330317	0.0428225	0.352806
CDS2	0.261397	0.000722534	0.00577469			UTRN	0.270241	0.00601492	0.0362867			C1GALT1	0.271099	0.001354	0.0110129		PIP5KL1	0.306819	0.00326795	0.0198086		TMEM245	0.330273	0.0428519	0.352873
GPBP1	0.261384	0.000722986	0.00577552			ACTR3	0.270219	0.00601906	0.0362985			WTAP	0.271091	0.00135443	0.0110056		CDC42SE2	0.30675	0.0032752	0.0198453		LRRC37A3	0.330016	0.0430237	0.35376
RUNDC3B	0.261277	0.00072677	0.00580015			ZNF813	0.270167	0.0060292	0.0363199			STK17A	0.271049	0.00135689	0.0110201		ZNF329	0.306746	0.00327565	0.0198408		CMTM3	0.330016	0.0430237	0.353584
KIF16B	0.261266	0.000727137	0.00580029			ACER3	0.270106	0.00604101	0.0363779			SIK3	0.271046	0.00135704	0.011016		SEL1L	0.306691	0.00328148	0.0198616		PARP16	0.329992	0.0430397	0.35354
KIF11	0.261167	0.000730673	0.00582569			KYAT3	0.270041	0.00605369	0.0364409			GPR176	0.27097	0.00136143	0.0110354		MAFF	0.306617	0.00328945	0.0198735		CD3G	0.329901	0.0431006	0.35369
TMEM144	0.261019	0.000735948	0.0058621			TUBE1	0.269998	0.00606217	0.0364655			FIP1L1	0.27096	0.00136207	0.0110351		CD209	0.306616	0.00328957	0.019867		CALHM3	0.329884	0.0431121	0.353609
USP38	0.260841	0.00074236	0.00590749			IGHV3-15	0.269962	0.00606918	0.0364944			OLFML3	0.270947	0.00136278	0.0110355		TMEM18	0.306491	0.00330294	0.0199332		PDK1	0.329776	0.0431841	0.354024
POLR3B	0.260779	0.000744599	0.00591962			NAF1	0.269929	0.00607548	0.0365058			PPID	0.270882	0.00136658	0.0110609		CPSF3	0.306417	0.00331094	0.0199742		SPON1	0.329724	0.0432196	0.35414
PHIP	0.260713	0.00074699	0.00593578			ZNF567	0.269657	0.00612893	0.0367869			SP2	0.270725	0.00137573	0.0111186		GNL3L	0.306296	0.00332395	0.0200235		PWWP2A	0.329654	0.0432667	0.35435
SIRPB1	0.260662	0.000748856	0.0059449			DIRC2	0.269612	0.00613787	0.0368005			ANKRD45	0.270564	0.00138523	0.011179		LYZ	0.30629	0.00332462	0.0200203		ST3GAL5	0.329652	0.0432678	0.354185
ZNF330	0.260463	0.00075615	0.00599418			ATL3	0.26957	0.00614603	0.0368362			ZNF217	0.270541	0.0013866	0.0111846		CSF2RA	0.306241	0.00332983	0.0200443		WRB	0.329485	0.0433798	0.354575
PAPD7	0.26046	0.000756241	0.00599203			TM9SF2	0.26945	0.00616973	0.0369648			MTCH2	0.270487	0.00138974	0.0112045		HERPUD1	0.306169	0.00333766	0.0200769		DTD2	0.329446	0.0434065	0.354618
CNOT2	0.260448	0.000756698	0.00599279			KIAA1551	0.26944	0.00617178	0.0369637			CCNB1	0.27044	0.00139254	0.0112216		CLTC	0.306128	0.00334212	0.0200891		BLM	0.329411	0.0434302	0.354637
LPGAT1	0.260427	0.000757462	0.00599597			OSBPL9	0.269428	0.00617421	0.0369649			USP37	0.270431	0.00139308	0.0112205		TTC21B	0.306066	0.00334887	0.0201224		POU5F2	0.329231	0.0435516	0.355453
UPF2	0.260347	0.000760419	0.00601362			ACTR10	0.269289	0.0062017	0.0370893			TIPARP	0.270407	0.00139453	0.0112267		ATR	0.306057	0.00334985	0.0201137		NREP	0.329182	0.0435847	0.355548
RNF41	0.260298	0.000762234	0.00602511			SLC30A5	0.269278	0.00620393	0.0370892			FZD7	0.270338	0.00139863	0.0112543		PRCC	0.305995	0.00335659	0.0201395		ETFA	0.329137	0.0436152	0.355622
TAB2	0.260284	0.000762722	0.00602609			FOSL1	0.269188	0.00622182	0.0371425			CDC5L	0.27032	0.00139966	0.0112571		RPN1	0.305848	0.00337264	0.0201992		OTUD1	0.329103	0.0436385	0.355637
TMEM170A	0.260251	0.000763976	0.00603312			UBE2A	0.268935	0.00627265	0.0373921			SIN3A	0.270299	0.00140092	0.0112618		SF3A1	0.305697	0.00338919	0.0202764		NAA15	0.328901	0.0437749	0.356222
CLEC16A	0.260239	0.000764412	0.00602793			SDHB	0.268682	0.00632351	0.0376546			SEC61A2	0.270106	0.0014125	0.0113329		LSM14A	0.305657	0.0033935	0.0202948		SUMF1	0.32885	0.0438101	0.356334
SLC5A3	0.260228	0.000764824	0.00602831			TTN	0.268571	0.0063462	0.0377625			TRBV4-2	0.270045	0.00141612	0.0113509		LRRC18	0.305628	0.00339672	0.0202994		LPO	0.328667	0.0439344	0.356994
DYSF	0.260155	0.000767542	0.00604398			USP53	0.268545	0.0063514	0.0377799			LMAN1	0.270007	0.00141842	0.0113583		NBEAL1	0.305153	0.00344936	0.0205621		ASH2L	0.328452	0.0440809	0.357658
DENND5B	0.260109	0.000769233	0.00605442			NSUN2	0.268449	0.00637096	0.0378418			APC	0.269953	0.00142169	0.011379		C9orf152	0.304982	0.00346853	0.020654		WLS	0.328385	0.0441269	0.357681
TRBV4-1	0.26008	0.000770337	0.00605735			GNG2	0.268415	0.00637787	0.0378557			ATP6V1C1	0.269915	0.00142395	0.0113916		BAZ1B	0.304804	0.00348851	0.020758		SYT8	0.328289	0.0441922	0.358034
RP11-140L24.4	0.260008	0.00077301	0.00607548			OR5C1	0.268344	0.00639243	0.0379286			NANOS1	0.269848	0.00142803	0.0114187		PLN	0.30476	0.00349353	0.0207805		SLC27A3	0.328192	0.0442588	0.358399
CCDC47	0.259988	0.000773774	0.0060786			CAND1	0.268177	0.00642655	0.0381037			OSBPL9	0.269746	0.00143422	0.0114627		ZC3H11B	0.304441	0.00352967	0.0209653		VIM	0.328183	0.044265	0.358274
SPAST	0.259903	0.000776987	0.00610095			MAP3K4	0.268162	0.00642976	0.0381091			MKRN2	0.269719	0.00143586	0.0114702		VEGFA	0.304401	0.00353422	0.0209848		HHIPL1	0.328042	0.0443614	0.358529
TSPYL6	0.259883	0.000777742	0.00610398			PPP4R1	0.268152	0.00643171	0.038107			LPAR6	0.269691	0.00143758	0.0114784		CREM	0.304323	0.00354307	0.0210223		CDC25A	0.327707	0.0445917	0.359513
RASL11B	0.259873	0.000778107	0.00610395			MMS22L	0.268137	0.00643485	0.038112			EMG1	0.269658	0.0014396	0.0114891		TMEM236	0.304248	0.00355175	0.0210587		EOGT	0.327536	0.0447098	0.359764
AC026248.1	0.25973	0.000783531	0.00614069			TGFBR1	0.267934	0.00647672	0.0383326			NSD1	0.26961	0.00144255	0.011507		PRDM10	0.304204	0.0035567	0.0210805		AQP9	0.327476	0.0447513	0.359748
SPOCK1	0.259653	0.000786462	0.00615783			DENND4C	0.26788	0.00648775	0.0383704			TRAV12-2	0.269568	0.00144509	0.0115107		ZNF317	0.30416	0.00356177	0.0210955		SPIRE2	0.327448	0.0447708	0.359731
TRAV26-1	0.259625	0.000787504	0.00616307			WBP4	0.267848	0.00649447	0.0383827			TCF4	0.269485	0.00145022	0.011546		ZC3H11A	0.304128	0.00356551	0.0211025		USP54	0.327428	0.0447845	0.359492
HIST2H2BF	0.259557	0.000790096	0.00618044			TMEM209	0.267601	0.00654577	0.0386307			WDR66	0.269434	0.00145333	0.0115652		LRRC70	0.304089	0.00356996	0.0211138		CAMSAP2	0.327263	0.0448985	0.359884
ITGA6	0.259385	0.000796698	0.0062262			SLC39A9	0.267563	0.00655378	0.0386505			SRPK1	0.269396	0.00145569	0.0115784		C15orf65	0.304061	0.00357313	0.0211024		ASTE1	0.327182	0.0449547	0.359986
USP36	0.259347	0.000798163	0.00623471			POMP	0.267536	0.00655938	0.0386697			RNF157	0.269354	0.00145832	0.0115937		U2SURP	0.304036	0.00357601	0.0211119		FAM72A	0.327152	0.0449758	0.35998
HERPUD1	0.259142	0.000806145	0.0062852			SLC8A1	0.267452	0.00657703	0.03876			CMTM6	0.269342	0.00145901	0.0115936		KLHL9	0.304016	0.00357842	0.0211185		HENMT1	0.327037	0.0450558	0.360446
FP325331.1	0.259089	0.000808187	0.00629815			TRAPPC10	0.267369	0.00659447	0.0388076			U51561.1	0.269274	0.00146322	0.011616		TOB2	0.303529	0.00363495	0.0213988		COQ10B	0.32702	0.0450675	0.360366
POLK	0.258965	0.000813079	0.0063333			PSMD1	0.267146	0.00664144	0.0390285			SLC25A36	0.269227	0.00146617	0.0116338		TEX10	0.303339	0.00365715	0.0215065		YES1	0.326942	0.0451213	0.360448
PLEKHA5	0.258875	0.000816604	0.00635179			SMNDC1	0.267115	0.00664799	0.0390254			TMEM165	0.269178	0.00146921	0.0116524		ACBD3	0.303115	0.00368363	0.0216392		METTL15	0.326734	0.0452664	0.361085
TERF2	0.258825	0.000818583	0.0063642			TGS1	0.267112	0.00664856	0.0390149			NUFIP2	0.269061	0.00147649	0.0116933		CNOT7	0.303089	0.00368674	0.0216498		NOA1	0.326698	0.0452919	0.361114
CCPG1	0.258734	0.000822184	0.00638919			CHCHD7	0.267102	0.00665067	0.0390135			ATXN7	0.269008	0.00147983	0.0117142		NOP56	0.302973	0.00370049	0.0217228		PROX2	0.326646	0.0453279	0.361227
THRAP3	0.258493	0.000831815	0.00645797			MYH11	0.267023	0.00666758	0.039085			NDE1	0.269005	0.00147998	0.0117097		CSF3	0.302894	0.00370992	0.0217473		NEK7	0.326459	0.0454583	0.362092
VAPB	0.258471	0.000832668	0.00646157			TAX1BP1	0.266999	0.00667249	0.0390999			SNX10	0.268932	0.00148457	0.0117404		TIGD7	0.302709	0.00373199	0.0218535		TNFSF8	0.326341	0.0455413	0.362579
NOL8	0.258466	0.000832871	0.00646011			LPAR6	0.266877	0.00669863	0.0392115			KLRG2	0.268905	0.00148628	0.0117483		CHD6	0.302521	0.00375453	0.0219777		ZNF630	0.326254	0.0456023	0.36289
S100A10	0.258434	0.000834156	0.00646705			RGS1	0.266594	0.00675905	0.0394815			AKAP9	0.268863	0.00148892	0.0117636		EFTUD2	0.302499	0.00375716	0.0219854		ABLIM1	0.326077	0.0457269	0.363532
OSBPL8	0.258372	0.000836659	0.00647736			SCYL2	0.266479	0.00678383	0.0395704			GALC	0.268815	0.00149193	0.0117818		ARHGAP26	0.302418	0.00376693	0.0220347		USP41	0.325895	0.0458547	0.364199
ZNF443	0.258364	0.000836975	0.00647678			TMEM245	0.266404	0.00679998	0.0396366			USP38	0.268779	0.00149423	0.011783		SLC25A44	0.302309	0.00378013	0.0220964		NCCRP1	0.325884	0.0458627	0.364088
ANKRD29	0.258087	0.000848241	0.00655477			ABCF1	0.266367	0.006808	0.0396415			SGPL1	0.268746	0.00149632	0.0117883		CNIH1	0.302029	0.00381422	0.0222406		KIAA1324	0.325851	0.0458855	0.364094
ZNF804A	0.258067	0.000849066	0.00655809			TFG	0.266362	0.00680911	0.039634			NME9	0.268665	0.00150144	0.0118174		PLRG1	0.301847	0.00383647	0.0223233		TBC1D31	0.325727	0.0459733	0.364441
MFSD6	0.258019	0.000851014	0.00656701			CD14	0.266357	0.00681009	0.0396258			TMEM126A	0.268613	0.00150473	0.0118377		TRAV21	0.301731	0.00385064	0.0223821		TXN	0.325671	0.0460131	0.364234
ZMYM5	0.257997	0.000851899	0.00657077			ZNF267	0.266317	0.00681879	0.0396486			C9orf131	0.268575	0.00150715	0.0118455		PFKFB3	0.301721	0.00385196	0.0223819		TCTN3	0.325577	0.0460795	0.364585
ANKRD42	0.257812	0.000859514	0.00662026			SETSIP	0.266303	0.00682189	0.0396387			BUD31	0.268523	0.00151051	0.0118662		SRSF2	0.30158	0.00386938	0.0224674		TC2N	0.325481	0.0461473	0.364773
PCM1	0.257728	0.00086302	0.00664417			YWHAG	0.266181	0.00684823	0.0397639			GABPA	0.268407	0.00151794	0.0119133		HNF1A	0.301465	0.00388362	0.0225342		TMCO1	0.32545	0.0461692	0.364772
PRND	0.257555	0.000870224	0.0066903			VPS4B	0.266067	0.00687317	0.0398668			DNAL1	0.268289	0.00152546	0.0119497		ACVR1B	0.301435	0.00388733	0.02254		KLB	0.325286	0.0462854	0.365342
TRIP4	0.257485	0.000873138	0.00670959			TCF4	0.266052	0.00687648	0.039872			CASC4	0.268271	0.00152667	0.0119535		IGSF6	0.301396	0.0038922	0.0225603		RPP40	0.325203	0.0463449	0.365637
CRIPT	0.257435	0.000875257	0.00672275			TMEM236	0.266	0.0068877	0.0398952			N4BP2	0.268234	0.00152905	0.0119665		MAP4K5	0.30138	0.00389416	0.0225559		GADD45G	0.325147	0.0463846	0.365602
QSER1	0.25743	0.000875468	0.00671815			WDR20	0.265868	0.00691653	0.0400202			YIPF6	0.268082	0.00153886	0.0120262		FMR1	0.301355	0.00389727	0.022566		UQCRC2	0.325143	0.0463873	0.365449
UFSP2	0.257365	0.000878188	0.00673277			ARPP19	0.265808	0.00692977	0.0400828			UBA2	0.267969	0.0015462	0.0120778		TRBV23-1	0.301318	0.00390182	0.0225845		FAM174B	0.325127	0.0463987	0.365365
KCMF1	0.257319	0.000880158	0.00673852			SLBP	0.265755	0.00694145	0.0401363			CABLES1	0.26795	0.00154748	0.0120822		TCF4	0.301176	0.00391963	0.0226638		CDK20	0.3251	0.0464176	0.36534
ADNP	0.257247	0.000883182	0.00675854			ATG14	0.265709	0.00695155	0.0401807			RBM23	0.26793	0.00154877	0.0120865		ICAM1	0.301043	0.0039362	0.0227279		PCMTD2	0.324631	0.0467526	0.366931
PLEKHA2	0.257225	0.000884129	0.00676267			NCOA4	0.265573	0.00698158	0.040298			PPFIBP1	0.267924	0.00154914	0.0120837		RBM34	0.300825	0.00396373	0.0228629		SPATA6	0.324609	0.0467685	0.366881
TAF2	0.257208	0.000884834	0.00676494			TPBG	0.26523	0.00705768	0.0406664			TGFBR3	0.267712	0.00156304	0.0121749		KIAA1551	0.300772	0.00397035	0.0228931		RANBP9	0.32437	0.0469399	0.367878
TEX10	0.257111	0.000888966	0.00679026			CAAP1	0.265226	0.00705863	0.0406577			RGS1	0.267708	0.00156332	0.0121714		ITPR2	0.30071	0.00397829	0.0229309		TTC26	0.324269	0.0470124	0.368271
ABCA9	0.257059	0.000891204	0.00680421			FANCC	0.265207	0.00706277	0.0406674			SH2B3	0.267592	0.00157098	0.0122138		DNA2	0.300682	0.00398187	0.0229435		BTBD7	0.324186	0.0470724	0.368567
MID1	0.257047	0.000891707	0.00680492			MAN1A1	0.265131	0.00707993	0.0407379			ZNF813	0.267527	0.00157525	0.0122413		NRARP	0.300654	0.00398532	0.0229554		CCDC191	0.323999	0.0472069	0.369446
CFAP97	0.257026	0.000892621	0.00680875			USP1	0.264933	0.00712433	0.0409222			S100A12	0.267527	0.00157528	0.0122358		HNRNPAB	0.300544	0.00399935	0.0230042		TOMM22	0.323766	0.0473757	0.370067
HAUS2	0.256981	0.000894516	0.00681693			MT-ND5	0.264918	0.00712763	0.0409128			G2E3	0.267318	0.00158923	0.0123326		MAK	0.3005	0.00400493	0.0230203		VENTX	0.323741	0.0473936	0.370032
CDYL	0.256966	0.000895184	0.00681888			KIF3A	0.264884	0.00713531	0.0409427			ZNF557	0.267247	0.00159398	0.012352		CDC42EP3	0.300486	0.0040068	0.0230231		DNAJA1	0.323725	0.0474052	0.369948
UBE4A	0.256945	0.000896079	0.00681942			CATSPERG	0.264802	0.00715382	0.0410347			VAPB	0.267224	0.00159546	0.0123578		RAP2A	0.300382	0.00402006	0.0230833		HIST1H2BG	0.323444	0.0476086	0.371011
ZBTB43	0.256915	0.000897351	0.00682597			ICAM1	0.264662	0.00718536	0.0411729			SOAT1	0.267065	0.00160618	0.0124349		IL5	0.30029	0.0040318	0.0231267		ARMC9	0.323129	0.047838	0.371924
PRNP	0.256755	0.000904283	0.00686924			MASTL	0.264642	0.0071899	0.0411846			IPP	0.266913	0.0016165	0.0124914		ZNF627	0.300226	0.00403998	0.0231575		FEZ2	0.323089	0.0478676	0.371805
PHTF1	0.256732	0.000905268	0.00687356			SRR	0.264631	0.0071926	0.0411716			UBE4A	0.266868	0.00161956	0.0125034		ATP1B3	0.300197	0.00404376	0.0231712		BCAP29	0.323072	0.0478795	0.371549
GALK2	0.256695	0.000906887	0.00687955			PPP1R2	0.264242	0.00728126	0.0416072			CTDSPL2	0.266797	0.00162435	0.0125346		WDR76	0.300192	0.00404443	0.023167		NXPE4	0.323069	0.0478819	0.371393
SIRT1	0.256652	0.000908749	0.00689051			ZNF155	0.26414	0.00730475	0.0416983			RCN1	0.266752	0.00162748	0.0125529		PARD6B	0.300021	0.00406645	0.023261		TAS2R19	0.322894	0.0480099	0.372037
NEK11	0.256642	0.000909192	0.00689072			CDC5L	0.264011	0.00733449	0.041796			FBXO21	0.266707	0.00163052	0.0125705		TMEM245	0.299737	0.00410326	0.0234472		PDSS2	0.322777	0.0480954	0.372526
C1orf52	0.256534	0.000913876	0.00692305			KIR2DL4	0.263989	0.00733941	0.0417953			FAM69A	0.266418	0.00165044	0.0127063		ZNF222	0.299726	0.00410468	0.0234472		VWA8	0.322743	0.0481206	0.372547
RANBP17	0.256522	0.000914408	0.00692391			USF3	0.263888	0.00736282	0.0418998			JOSD1	0.266277	0.00166017	0.0127634		USP22	0.299656	0.00411386	0.0234835		RRP12	0.322694	0.0481563	0.372649
KIFC1	0.25647	0.000916699	0.00693492			ALKBH1	0.263816	0.00737948	0.0419657			SNX6	0.266136	0.00167	0.0128331		CCDC36	0.299386	0.00414926	0.0236611		KIAA0391	0.322614	0.0482152	0.372931
PPID	0.256462	0.000917039	0.00693432			EIF3L	0.26369	0.00740893	0.0420466			STIP1	0.266094	0.00167293	0.0128437		GABARAPL1	0.299207	0.00417288	0.023763		STRN3	0.322581	0.0482388	0.372939
ACER3	0.25633	0.000922836	0.00697497			ZHX1-C8orf76	0.263655	0.00741694	0.0420776			CCT2	0.265902	0.00168646	0.0129235		ASGR2	0.299012	0.00419875	0.0239021		NRBF2	0.322504	0.048296	0.373033
RNF38	0.256295	0.000924402	0.00698362			RPL7L1	0.263552	0.007441	0.0421852			BRWD1	0.265865	0.00168905	0.0129374		TMEM165	0.298951	0.00420694	0.0239405		JAML	0.322463	0.0483255	0.373086
C1GALT1	0.25625	0.000926399	0.00699552			CSF3	0.263521	0.00744838	0.0422126			RBM4	0.265841	0.00169077	0.0129446		FP325331.1	0.298766	0.00423163	0.0240562		TMEM169	0.322357	0.0484041	0.373519
NR3C1	0.256238	0.000926923	0.00699628			UTP20	0.263384	0.00748052	0.0423513			HHIPL2	0.265768	0.00169594	0.0129722		DNTTIP2	0.298718	0.00423799	0.0240676		GNAI1	0.32231	0.0484385	0.37361
TNKS2	0.256229	0.000927339	0.00699623			PNRC2	0.26337	0.00748367	0.0423546			BCAS2	0.265694	0.00170117	0.0130002		TUBGCP3	0.298589	0.00425536	0.0241497		RASGRP4	0.322301	0.0484451	0.373487
WASF1	0.256111	0.000932571	0.0070293			TIGD7	0.263261	0.00750926	0.0424559			ZNF652	0.26564	0.00170507	0.0130239		EPHB2	0.298374	0.00428439	0.0242562		SKA2	0.322228	0.0484989	0.373728
ITFG1	0.255967	0.000939003	0.00707135			PPM1D	0.263202	0.00752323	0.0425059			KDM1B	0.265576	0.00170961	0.0130526		TMEM168	0.29837	0.00428489	0.0242508		SPDYE2	0.32216	0.0485489	0.373939
YIPF5	0.25586	0.000943802	0.00709458			LDB2	0.263039	0.00756187	0.042666			EIF4E	0.26537	0.00172439	0.0131594		SAFB	0.297939	0.00434365	0.0245498		NCOA4	0.321982	0.0486802	0.374602
DDX50	0.255858	0.000943891	0.00709203			NEK1	0.263032	0.00756361	0.0426612			DNMT1	0.265322	0.00172783	0.0131735		TOPORS	0.297796	0.0043633	0.024644		ALDH5A1	0.321975	0.0486857	0.37447
CDC5L	0.255732	0.000949611	0.00712854			NEPRO	0.262985	0.00757456	0.0426939			DOCK2	0.265196	0.00173694	0.0132369		IGHV3-15	0.297766	0.00436748	0.0246508		NPDC1	0.321944	0.0487089	0.374475
LRIG1	0.255601	0.000955539	0.00716979			CFAP61	0.262935	0.00758663	0.0427474			AC009022.1	0.265182	0.00173798	0.0132387		STX11	0.297755	0.00436899	0.0246509		AP5S1	0.321824	0.0487975	0.374809
NR1D2	0.255439	0.000962954	0.00721562			SLCO3A1	0.262769	0.00762616	0.0429117			FAM172A	0.265071	0.00174606	0.0132819		CNEP1R1	0.297726	0.00437291	0.0246563		UFM1	0.321697	0.048892	0.375012
TAGAP	0.255396	0.000964922	0.00722709			C15orf65	0.262698	0.00764312	0.0429634			FARP2	0.265018	0.00174992	0.0132991		THAP5	0.297613	0.00438856	0.0247276		SRFBP1	0.321672	0.0489104	0.374979
SLC35F5	0.255334	0.000967786	0.00724199			MED12	0.262545	0.00767973	0.0431106			NNT	0.264927	0.00175655	0.0133372		POU1F1	0.297604	0.00438977	0.0247261		SLC25A16	0.32165	0.048927	0.374933
FAM177A1	0.255303	0.000969214	0.00724941			ZNF124	0.262383	0.00771883	0.0433007			PLAT	0.264885	0.00175962	0.0133483		SPDYE1	0.297563	0.0043955	0.0247415		AP2B1	0.321566	0.0489888	0.37506
AKAP11	0.255302	0.000969265	0.00724651			FAM210A	0.262363	0.00772378	0.0433138			ACTR10	0.264683	0.0017745	0.0134427		PSTK	0.297459	0.00440991	0.0248142		DPH3	0.32152	0.0490234	0.374978
TDP1	0.255277	0.0009704	0.00724845			RAB1A	0.262201	0.00776299	0.0434601			NKRF	0.26451	0.00178735	0.0135339		MARCH8	0.297456	0.00441026	0.0248077		MTA3	0.321392	0.0491185	0.375532
IQGAP3	0.255149	0.000976362	0.00727985			SGPL1	0.26219	0.00776566	0.0434604			KRAS	0.2645	0.00178808	0.0135332		TUBB2B	0.297453	0.00441079	0.0248023		TRIM2	0.321369	0.0491355	0.375488
MAL	0.255114	0.000977986	0.00728868			CDC42EP3	0.262149	0.00777565	0.0434869			CCDC173	0.26449	0.00178879	0.0135324		RAB18	0.297432	0.00441365	0.02481		MSRB1	0.321277	0.0492041	0.375666
FRYL	0.25506	0.000980482	0.007304			USP34	0.262137	0.00777843	0.0434878			MFSD11	0.264459	0.00179113	0.0135439		NCL	0.297227	0.00444227	0.024937		SIAE	0.320928	0.0494649	0.376962
PTP4A2	0.255024	0.000982159	0.00730991			PRMT9	0.262111	0.00778487	0.0434797			STAMBP	0.26431	0.00180227	0.0136157		CEP76	0.297176	0.00444944	0.0249602		CHMP5	0.320902	0.0494849	0.376941
CERS5	0.254915	0.000987249	0.00733461			UBXN7	0.261993	0.00781351	0.0435956			CELF4	0.264208	0.00180993	0.0136549		QPCT	0.297169	0.00445034	0.0249569		TRPM7	0.320702	0.0496347	0.377908
MAP7D3	0.254894	0.000988255	0.00733879			GTPBP8	0.261947	0.00782482	0.043644			PRKAG1	0.264177	0.00181224	0.0136536		MLXIPL	0.297105	0.00445938	0.0249906		TRAV8-6	0.320648	0.0496752	0.378043
ELP3	0.254837	0.000990936	0.00735211			NDFIP1	0.261899	0.00783648	0.0436649			KCTD4	0.264068	0.00182044	0.013703		FBXL2	0.297066	0.00446484	0.0250128		EFCAB10	0.320627	0.0496908	0.377988
STK3	0.2548	0.000992682	0.00736176			NAA30	0.261853	0.00784777	0.0437131			MCTP2	0.26405	0.00182181	0.013707		SPIN1	0.297064	0.00446515	0.0250061		ZNF138	0.320349	0.0499003	0.379059
CEP350	0.254726	0.000996172	0.00738434			ODC1	0.261594	0.00791159	0.0440094			PNMAL2	0.264038	0.00182277	0.013708		RBMS3	0.296977	0.00447726	0.0250654		EXOC4	0.320315	0.049926	0.37908
CASC4	0.254691	0.000997845	0.00739343			TRAV8-1	0.261545	0.00792369	0.0440619			KLF6	0.26402	0.0018241	0.0137118		WDR48	0.29685	0.00449526	0.0251407		NUP62CL	0.319961	0.0501942	0.380594
MEF2A	0.254678	0.000998453	0.00739462			VEGFA	0.26127	0.00799186	0.0443516			TOR1AIP1	0.263991	0.00182628	0.0137158		C1QTNF3	0.296653	0.00452315	0.025271		CABP4	0.319951	0.0502016	0.380475
SLC25A12	0.254627	0.00100088	0.00740594			ZKSCAN2	0.261218	0.00800471	0.0443486			MALT1	0.26394	0.00183018	0.0137326		A2ML1	0.29653	0.00454068	0.0253433		MAPKAP1	0.31984	0.0502859	0.380766
USP3	0.254521	0.00100595	0.00743683			PRPF4	0.261137	0.00802508	0.0444169			ANGPTL2	0.263909	0.00183256	0.0137317		WTH3DI	0.296477	0.00454822	0.0253769		CNST	0.319782	0.0503293	0.380573
TMEM184C	0.254504	0.00100674	0.00743939			CLDN19	0.2611	0.00803424	0.0444527			RP11-80H18.3	0.263879	0.00183483	0.0137363		DHX15	0.296381	0.00456195	0.0254277		GLRX3	0.319772	0.0503371	0.380457
CRYM	0.254491	0.00100736	0.00744059			SF3A1	0.260946	0.00807287	0.0446217			KDSR	0.263582	0.00185761	0.0138881		CCP110	0.296348	0.00456675	0.0254289		SRGAP2C	0.319726	0.0503721	0.380549
FCN1	0.254484	0.0010077	0.00743982			THAP9	0.260939	0.00807467	0.0446168			ACSL3	0.263573	0.00185831	0.0138807		CHMP1B	0.296284	0.00457591	0.0254541		TMEM70	0.319554	0.0505031	0.381364
LSM12	0.254377	0.00101283	0.00747433			PSMG2	0.260937	0.00807523	0.044605			DDX46	0.263559	0.00185931	0.013882		CHCHD7	0.296147	0.00459561	0.0255209		FRY	0.31953	0.0505213	0.381328
KAT2B	0.254365	0.00101339	0.00747513			IGHA1	0.260843	0.00809886	0.0447206			PLEKHB2	0.263511	0.00186309	0.0138976		DAB2IP	0.296076	0.00460589	0.0255608		TMEM168	0.319525	0.0505253	0.381184
HNRNPK	0.25432	0.00101557	0.00748457			DPP8	0.260805	0.00810845	0.0447437			C12orf76	0.263321	0.00187782	0.013976		UGGT1	0.296057	0.00460855	0.025567		SGMS2	0.319195	0.0507775	0.382564
UBE3D	0.254315	0.00101582	0.00748307			TSG101	0.260739	0.00812506	0.0448204			HNRNPK	0.263256	0.00188283	0.0140007		PIK3CG	0.296012	0.00461509	0.0255947		CREB1	0.319001	0.0509255	0.383504
SIRPG	0.254259	0.00101851	0.00749958			RGPD3	0.260737	0.00812543	0.0448076			AREG	0.263103	0.00189484	0.0140774		TTN	0.295941	0.00462542	0.0256263		ID2	0.318984	0.0509392	0.383259
UHRF2	0.254054	0.00102846	0.00755937			YTHDC1	0.260693	0.00813661	0.0448543			KLHL20	0.263038	0.00189995	0.0141027		NEK1	0.295898	0.00463161	0.0256434		MRPS17	0.318946	0.050968	0.383128
TMBIM6	0.253976	0.00103229	0.00757742			KBTBD2	0.260663	0.00814427	0.0448816			ANKRD42	0.262977	0.00190471	0.0141317		C11orf58	0.295766	0.00465088	0.0257415		PDCD4	0.318933	0.0509781	0.38303
ARID2	0.253969	0.00103262	0.00757651			ARMCX3	0.260658	0.00814552	0.0448735			EMC2	0.262974	0.00190497	0.0141273		EIF2B2	0.295761	0.00465147	0.0257362		DSC2	0.318768	0.0511046	0.383458
AZI2	0.253832	0.00103935	0.0076124			AP1G1	0.26059	0.00816284	0.044954			POLB	0.262956	0.0019064	0.0141316		NKX3-1	0.295572	0.00467918	0.0258549		LRRN4	0.318764	0.0511078	0.383308
TRAV8-1	0.253818	0.00104001	0.00761385			MTM1	0.26056	0.00817038	0.0449806			APOOL	0.26294	0.00190765	0.0141345		DPP8	0.29556	0.00468086	0.0258556		ELOVL3	0.318718	0.0511435	0.383056
ZNF267	0.253803	0.00104075	0.00761253			RPF2	0.260311	0.00823367	0.0452238			LITAF	0.262936	0.00190795	0.0141304		TERF1	0.295387	0.00470634	0.025979		C10orf55	0.318713	0.0511471	0.38291
RAB7A	0.253664	0.00104763	0.00765275			SLF1	0.26031	0.00823393	0.0452102			TBC1D5	0.262921	0.00190916	0.0141331		SPATA5	0.295352	0.00471143	0.0259984		FAM63A	0.318634	0.0512079	0.383019
SNX14	0.253633	0.00104919	0.00765735			SELK	0.26025	0.00824933	0.0452797			NSUN2	0.262841	0.00191543	0.0141732		PCGF5	0.295289	0.00472075	0.0260412		ZNF131	0.318468	0.0513362	0.383632
RGCC	0.253628	0.00104944	0.00765584			ARHGAP19-SLIT1	0.260226	0.00825558	0.045284			LRPPRC	0.262829	0.0019164	0.014174		TRIM28	0.295227	0.00472996	0.0260746		ZNF57	0.318444	0.0513542	0.383593
INTS7	0.253504	0.00105558	0.00769724			NR2C2	0.260211	0.0082594	0.0452749			FSD1L	0.262741	0.00192341	0.0142195		FAM53C	0.294923	0.00477512	0.0262886		CCNK	0.31836	0.0514194	0.383907
DENND1B	0.253483	0.00105664	0.0077016			CNEP1R1	0.260174	0.00826891	0.0453121			SPAG9	0.262733	0.00192401	0.0142176		CSNK1G1	0.29491	0.00477696	0.0262899		TAF12	0.318147	0.0515839	0.384788
GLIS3	0.253479	0.00105685	0.00769968			TXNL1	0.26014	0.0082777	0.0453452			SACM1L	0.262643	0.00193121	0.0142581		ACTR10	0.294905	0.00477769	0.0262852		HIGD1A	0.318128	0.0515985	0.384551
RNF11	0.253239	0.0010689	0.00778065			ZBTB9	0.259944	0.00832818	0.0455916			SRGAP1	0.262519	0.00194114	0.0143058		MAP1LC3B2	0.294861	0.00478436	0.0262957		CREBL2	0.318084	0.0516332	0.384636
TAS2R46	0.253167	0.00107254	0.00780373			TBC1D15	0.259837	0.00835586	0.045713			GJB6	0.26245	0.0019467	0.0143404		LEO1	0.294697	0.00480884	0.026404		C9orf85	0.317872	0.0517973	0.385512
CLDN23	0.253083	0.00107678	0.00783115			RNF20	0.259763	0.00837507	0.0457878			MGA	0.262427	0.00194849	0.0143472		UBE2Q2	0.294498	0.00483887	0.0265513		XPNPEP3	0.317859	0.0518078	0.385417
BTG3	0.253079	0.00107702	0.00782944			MORF4L1	0.259731	0.00838331	0.0458026			NEK5	0.262366	0.00195342	0.0143772		PPP2R2D	0.29449	0.00484003	0.0265488		RFESD	0.317858	0.0518085	0.385249
EIF4B	0.253012	0.00108042	0.00784383			PTGES3	0.259701	0.0083911	0.04583			BCO2	0.262322	0.00195696	0.0143904		QTRT2	0.294462	0.00484431	0.0265635		FRS3	0.317834	0.0518273	0.385216
SH3RF3	0.252928	0.0010847	0.00787145			UPF2	0.259635	0.00840824	0.0458934			CTCFL	0.262143	0.00197146	0.0144714		SLC35F6	0.29443	0.00484911	0.026581		WDR7	0.317814	0.0518427	0.385157
RBSN	0.252911	0.0010856	0.00787449			GOLT1B	0.259618	0.00841256	0.0459018			B4GALT1	0.262024	0.00198121	0.01453		CREG1	0.294346	0.00486182	0.0266331		PTPN9	0.317609	0.0520021	0.385995
HBEGF	0.252863	0.00108802	0.0078852			SNW1	0.259609	0.008415	0.0459			TRAV36DV7	0.261925	0.00198933	0.0145767		GSK3B	0.294195	0.00488483	0.0267414		ZNF311	0.317518	0.0520733	0.386351
FOCAD	0.252703	0.00109631	0.00793828			CYP2F1	0.259583	0.00842184	0.045907			TRAPPC9	0.261877	0.00199323	0.0145924		LNX2	0.294148	0.0048919	0.0267624		PTTG2	0.317476	0.0521059	0.386246
UBQLN1	0.252618	0.00110066	0.00796285			ZNF845	0.259397	0.00847041	0.0461263			SIDT1	0.261753	0.00200341	0.0146475		WDR20	0.293967	0.00491963	0.0268964		FRAT1	0.317447	0.0521288	0.38607
VDAC2	0.2526	0.00110164	0.00796642			ZC3H11B	0.259385	0.00847358	0.0461284			BATF2	0.261552	0.00202011	0.0147565		CEP57	0.293923	0.00492627	0.026906		PXN	0.317245	0.0522867	0.386893
NBEA	0.252567	0.00110336	0.00797537			INSM1	0.259327	0.00848887	0.0461812			STT3B	0.26137	0.00203525	0.0148344		KCTD20	0.293843	0.00493863	0.0269557		TRAV8-2	0.317238	0.0522923	0.386762
FRMD7	0.252558	0.00110382	0.00797524			PITHD1	0.259183	0.00852655	0.0463406			IRF8	0.261208	0.00204883	0.0149006		FNBP4	0.29384	0.00493906	0.0269492		AK3	0.317232	0.0522968	0.386623
RFK	0.252444	0.00110977	0.00801473			ERLEC1	0.258861	0.00861207	0.0467593			PHTF1	0.260847	0.00207946	0.0150968		HSP90B1	0.293729	0.00495612	0.0270334		MCU	0.317045	0.0524435	0.387535
C4orf19	0.252315	0.00111648	0.00805616			CDC37L1	0.258759	0.00863912	0.0468908			MSI2	0.260829	0.00208103	0.015095		RBM48	0.293594	0.00497696	0.0271381		MMP24	0.316887	0.0525681	0.388109
PIBF1	0.252168	0.00112424	0.00810158			AIM1	0.25861	0.00867896	0.0470762			ATP6V1A	0.260797	0.00208371	0.0151078		SLC30A9	0.293559	0.00498242	0.027159		NUS1	0.316787	0.0526462	0.388166
MECOM	0.25214	0.00112573	0.00810877			DBT	0.258561	0.00869198	0.0471313			MELK	0.260769	0.00208613	0.0151187		ITPR1	0.293509	0.00499015	0.0271921		RP11-96L14.7	0.316775	0.0526563	0.388068
FAM172A	0.252097	0.00112803	0.0081218			TMEM150B	0.258423	0.00872915	0.0473019			PPP4R1	0.260566	0.00210361	0.0151988		MAP3K4	0.293455	0.00499849	0.0272286		RGSL1	0.316738	0.0526853	0.388109
C15orf65	0.252044	0.00113083	0.00813846			LEO1	0.258384	0.00873972	0.0473282			ZC3H7A	0.260465	0.00211232	0.0152485		GPR183	0.29342	0.00500393	0.0272403		TP53INP2	0.316681	0.0527302	0.388267
CTNNB1	0.252001	0.00113314	0.00814798			SRRM1	0.258344	0.00875037	0.0473704			R3HDM1	0.260429	0.00211543	0.0152577		CD274	0.293274	0.0050268	0.0273379		SETX	0.316653	0.052752	0.388254
TTLL5	0.251922	0.00113734	0.0081746			TNRC6A	0.258329	0.00875451	0.0473774			ZCCHC9	0.260233	0.00213247	0.0153471		ZNF561	0.293205	0.00503744	0.0273778		TAS2R20	0.316544	0.0528384	0.388718
VPS37A	0.251907	0.00113811	0.00817663			TEX30	0.25825	0.00877594	0.0474313			PTBP2	0.260207	0.0021347	0.0153498		POP4	0.292993	0.00507083	0.0275321		CAMK4	0.31647	0.0528969	0.388803
ANGPTL1	0.251725	0.00114792	0.00823992			CEBPZ	0.25821	0.00878662	0.0474736			TMEM68	0.260034	0.00214992	0.0154392		TM9SF2	0.292962	0.00507571	0.0275406		IGBP1	0.316461	0.0529039	0.388682
KCTD9	0.2515	0.00116009	0.0083129			ZNF131	0.258139	0.00880598	0.0475162			USP13	0.259912	0.00216066	0.0155028		NEDD1	0.292937	0.00507955	0.0275524		TBC1D7	0.316418	0.0529375	0.388756
ACAT1	0.251422	0.00116437	0.00833274			RAB10	0.258109	0.00881394	0.0475436			CRKL	0.25988	0.00216349	0.015503		CAAP1	0.292846	0.00509393	0.0276123		LTN1	0.316337	0.0530019	0.389057
OR5B21	0.251413	0.00116485	0.00833255			DNAJB11	0.258103	0.00881575	0.0475379			SLC25A33	0.259708	0.00217878	0.0156058		GLMN	0.29284	0.00509484	0.0276081		SIK1	0.316216	0.0530982	0.389418
RSRC1	0.251403	0.00116538	0.00833277			NRARP	0.258089	0.00881952	0.0475427			KAT2B	0.259611	0.00218738	0.0156539		ADGRA2	0.292707	0.00511594	0.0276953		NEMP2	0.316132	0.0531648	0.389734
PPP1R12B	0.251221	0.00117539	0.00839709			RPS6KC1	0.258048	0.0088305	0.0475555			ARCN1	0.259458	0.00220117	0.0157389		SLC30A5	0.292634	0.00512749	0.0277307		SERPINB1	0.316104	0.0531864	0.38972
UBE2D4	0.251192	0.00117696	0.00840106			CASP3	0.257978	0.00884968	0.0476278			WDPCP	0.259344	0.0022114	0.0158052		RPS6KC1	0.292592	0.00513425	0.0277491		ATXN3	0.316089	0.0531986	0.389464
LETM2	0.251188	0.00117721	0.0083992			CASP7	0.257862	0.00888135	0.0477517			HTATSF1	0.259319	0.00221368	0.0158011		HTR2B	0.292467	0.00515406	0.027838		RPS28	0.316044	0.0532345	0.389555
TRAV12-2	0.251108	0.0011816	0.00842693			SLC2A3	0.257848	0.00888505	0.0477561			IL7R	0.259002	0.00224246	0.0159584		PAXBP1	0.29242	0.00516155	0.0278694		LMTK3	0.315956	0.0533039	0.389891
C5orf51	0.251015	0.00118677	0.00846014			UBXN2B	0.257847	0.00888538	0.0477423			MAP7D3	0.258862	0.00225528	0.0160152		RB1CC1	0.29238	0.00516807	0.0278773		FUCA2	0.315916	0.053336	0.389609
EIF5A2	0.250881	0.00119426	0.00850991			MLXIPL	0.257805	0.00889685	0.0477885			KMT2E	0.258444	0.00229393	0.0162339		MAPK1	0.292306	0.00517991	0.0279229		GJC3	0.315887	0.0533592	0.389435
ZBTB1	0.250814	0.00119798	0.00852901			FAM206A	0.25778	0.00890373	0.0478099			RBSN	0.258359	0.00230193	0.0162836		UTY	0.292268	0.005186	0.0279467		ASAH2	0.315838	0.0533982	0.389377
ZNF24	0.250799	0.00119881	0.00853131			DPYD	0.257775	0.00890506	0.0478016			YTHDF2	0.258353	0.00230251	0.0162808		ACER3	0.292236	0.00519113	0.027947		KAZALD1	0.315783	0.053442	0.389353
PSMA3	0.250789	0.00119938	0.00853168			TRMT5	0.2577	0.00892575	0.0478506			LSM14A	0.258257	0.00231152	0.0163375		PATJ	0.292037	0.00522311	0.0280918		USP53	0.315705	0.053504	0.389291
LPAR1	0.250788	0.00119947	0.00852863			XPO1	0.257698	0.00892625	0.0478377			DNTTIP2	0.25818	0.00231876	0.0163817		RP13-512J5.1	0.292033	0.00522383	0.0280866		WDR4	0.315574	0.0536091	0.389713
TAS2R14	0.250787	0.00119953	0.00852541			ACSL3	0.257685	0.00892988	0.0478417			LIG4	0.258154	0.00232113	0.0163914		POM121C	0.291401	0.00532682	0.0285015		MIER1	0.315416	0.0537355	0.390289
CELF4	0.250737	0.00120231	0.00853418			POLR3A	0.257647	0.00894028	0.047882			VEZF1	0.258146	0.00232194	0.0163902		CATSPERG	0.29137	0.00533185	0.0285192		TBC1D5	0.315411	0.0537392	0.390145
RPN1	0.250716	0.00120349	0.00853891			BCL2A1	0.257546	0.00896801	0.048015			SC5D	0.258054	0.0023306	0.0164303		OSBPL9	0.291311	0.00534159	0.028562		NEUROD2	0.315402	0.0537466	0.390028
RCN1	0.250707	0.00120402	0.00853897			C9orf152	0.257449	0.00899477	0.0481427			C5orf15	0.258025	0.00233336	0.0164427		DPM1	0.291161	0.0053664	0.028667		SLC25A32	0.315397	0.0537503	0.389884
NFIL3	0.250697	0.00120455	0.00853911			GALNT3	0.257391	0.00901075	0.0481971			VHL	0.257961	0.00233943	0.0164715		KLHL24	0.291026	0.0053888	0.0287403		TMOD3	0.315271	0.0538513	0.390275
ZNF527	0.250656	0.00120688	0.00854828			MAFF	0.257126	0.00908456	0.0484979			KCNQ5	0.257947	0.00234078	0.016474		NXF1	0.291023	0.00538924	0.0287334		IKZF3	0.315178	0.0539262	0.390647
NDUFA6	0.250442	0.00121898	0.00860827			CREG1	0.257009	0.00911721	0.0486251			CLEC16A	0.257888	0.00234636	0.0165062		CD302	0.290992	0.0053944	0.0287516		CD33	0.315062	0.0540191	0.390977
UBE2R2	0.250435	0.00121943	0.00860771			ATP1B3	0.256976	0.00912637	0.0486426			NCAPG	0.257824	0.00235251	0.0165425		C7orf49	0.290984	0.00539575	0.0287495		AWAT1	0.314813	0.0542201	0.391576
SSH2	0.25041	0.00122082	0.0086102			MYO16	0.256943	0.0091356	0.0486605			ZNF709	0.257783	0.00235638	0.0165627		BMP2K	0.290966	0.00539873	0.0287469		PTBP2	0.31481	0.0542222	0.391421
CENPF	0.250321	0.00122593	0.00864254			HSPA9	0.256932	0.00913879	0.0486619			FAM64A	0.257349	0.00239817	0.016835		WBP4	0.290939	0.00540318	0.0287521		DYNLRB2	0.314803	0.0542275	0.391289
ZCCHC8	0.250214	0.00123206	0.00867841			UBA6	0.256871	0.00915592	0.0486904			QKI	0.257283	0.00240464	0.0168732		TMX2	0.29093	0.00540476	0.0287421		DNAJA4	0.314798	0.0542319	0.39115
C18orf32	0.2502	0.00123286	0.00868034			VEZF1	0.256844	0.00916327	0.0487139			RALA	0.257242	0.00240863	0.0168869		GNG2	0.290869	0.00541492	0.0287684		ACTR3C	0.314682	0.0543254	0.391483
PPAT	0.250167	0.00123474	0.00868992			ITPR1	0.256701	0.00920365	0.0488971			TERF1	0.257189	0.00241379	0.0169087		HIST1H2BC	0.290813	0.00542428	0.0287997		MTHFD1L	0.314607	0.0543861	0.39141
KLHL32	0.250092	0.0012391	0.00871318			ASCC3	0.256669	0.00921257	0.0489289			PRKCE	0.257144	0.00241816	0.0169322		SNIP1	0.29046	0.00548352	0.0290397		SKIV2L2	0.314526	0.0544515	0.39171
TATDN1	0.250045	0.0012418	0.00872841			PI4K2A	0.256604	0.00923107	0.04898			GABARAPL1	0.25693	0.00243924	0.0170726		SDHAF2	0.290096	0.00554519	0.0293007		GPM6A	0.314299	0.0546355	0.392522
CTAGE1	0.249932	0.00124838	0.00877095			LRRC70	0.256508	0.00925817	0.0490766			ADAMTS17	0.256923	0.00243987	0.0170698		INSM1	0.290072	0.00554919	0.0293125		TOR1AIP2	0.314222	0.0546978	0.392629
CWC27	0.249822	0.00125478	0.00880849			TADA2A	0.25632	0.00931161	0.0492968			UGT8	0.256913	0.00244086	0.0170695		MAN1A1	0.289939	0.00557191	0.0294137		SOGA1	0.314216	0.0547032	0.392498
SPR	0.249684	0.00126288	0.00885033			NEDD1	0.256284	0.0093219	0.0493197			NOL9	0.256896	0.0024426	0.0170673		GBAS	0.289919	0.0055753	0.0294128		SLC5A9	0.31419	0.0547241	0.392477
MBD5	0.249644	0.00126527	0.00886331			TSPYL2	0.256278	0.00932359	0.0492971			ZZZ3	0.256809	0.00245121	0.0170986		GHITM	0.289869	0.00558392	0.0294208		ATP5S	0.314179	0.054733	0.392372
H3F3A	0.249609	0.00126733	0.00887402			NPEPPS	0.256205	0.00934429	0.0493908			MGME1	0.256762	0.00245584	0.0171237		CHP1	0.289756	0.00560327	0.0295134		MMS22L	0.314045	0.0548421	0.392814
CASP3	0.249516	0.00127279	0.00890094			CTLA4	0.256131	0.00936545	0.0494869			SRSF7	0.256596	0.00247234	0.0172242		TDRD3	0.289601	0.00563008	0.0296358		UGCG	0.313873	0.0549823	0.393477
CABLES1	0.249429	0.001278	0.00892603			CH507-42P11.8	0.256115	0.00937005	0.0494954			NETO2	0.256548	0.00247717	0.0172434		ERICH6B	0.289449	0.00565633	0.0297267		PLEKHA3	0.313861	0.0549914	0.393373
ANGPTL7	0.249323	0.00128428	0.00896615			RBM34	0.256086	0.00937853	0.0495244			GALNT2	0.256383	0.00249375	0.0173442		ECD	0.289357	0.00567227	0.029801		EIF2A	0.313611	0.0551958	0.394664
PPP1R10	0.249257	0.00128823	0.00898615			CCSAP	0.256008	0.00940095	0.0495795			DESI2	0.256296	0.00250252	0.017376		TRIM31	0.289224	0.00569546	0.0299134		FOXJ3	0.313516	0.0552738	0.394881
SCAF11	0.249246	0.00128888	0.00898688			CD209	0.256007	0.00940124	0.0495653			KIF20B	0.256241	0.00250802	0.0174069		MRPS10	0.289175	0.005704	0.0299487		DPY30	0.313507	0.0552809	0.394761
KLHL15	0.249239	0.00128929	0.00898597			SEL1L	0.255999	0.00940357	0.0495618			SETD9	0.256158	0.00251644	0.0174434		METTL9	0.28907	0.00572232	0.0300259		WNT5B	0.313457	0.0553222	0.394886
CMTM6	0.249188	0.0012924	0.00900008			FTH1	0.255988	0.00940669	0.0495625			SAR1B	0.256137	0.00251856	0.0174507		NFASC	0.289045	0.00572682	0.0300399		EMC2	0.313358	0.055403	0.395122
TMEM168	0.249162	0.00129394	0.00900321			CREM	0.255937	0.00942128	0.0496235			PTPN1	0.255949	0.00253776	0.0175544		KLHL2	0.288973	0.0057394	0.0300964		TRAF3IP2	0.313355	0.0554054	0.394969
CD83	0.249144	0.00129503	0.00900702			CHP1	0.255927	0.00942409	0.0496226			LSM12	0.255938	0.00253884	0.0175473		RBM8A	0.28888	0.00575576	0.0301631		GPR21	0.313327	0.0554282	0.394962
UTP11	0.249079	0.00129892	0.00903026			ADAM12	0.255865	0.00944193	0.0497007			KLHL28	0.255681	0.00256522	0.0177074		MAT2A	0.28869	0.00578932	0.0303006		MSRA	0.313286	0.0554625	0.395036
GJB6	0.249066	0.00129975	0.00903225			PDSS1	0.255762	0.00947191	0.0497794			NCOA1	0.255627	0.00257086	0.0177389		UBAP1	0.288602	0.00580493	0.0303631		GRIFIN	0.313248	0.0554934	0.395086
SLC7A5	0.249049	0.00130075	0.00903164			ACBD5	0.25572	0.00948388	0.0498107			TMEM241	0.255586	0.00257505	0.0177605		KIAA0825	0.288513	0.00582071	0.0304072		FXR1	0.313157	0.0555678	0.395276
OGFOD1	0.248956	0.00130639	0.009067			AP000295.9	0.255704	0.00948845	0.0498189			NBN	0.255584	0.00257525	0.0177544		CPVL	0.288352	0.00584931	0.0305182		CSGALNACT2	0.313104	0.0556119	0.39525
KIF13B	0.248922	0.00130847	0.00907381			SLC38A2	0.255613	0.00951497	0.0499423			ZNF680	0.255544	0.00257942	0.0177758		FAM199X	0.288202	0.00587627	0.0306202		TMEM99	0.312887	0.055791	0.396013
NCOA1	0.2489	0.00130981	0.00907928			CEP76	0.25561	0.0095157	0.0499303			UBE2N	0.25537	0.00259751	0.0178707		PDZD8	0.28802	0.00590887	0.030761		ZNF487	0.312784	0.0558754	0.396272
PSMD11	0.248736	0.00131981	0.00914482			WDR89	0.255579	0.00952474	0.0499619			CABP4	0.255341	0.00260054	0.0178767		CRK	0.287973	0.00591737	0.0307956		TMX1	0.312497	0.0561131	0.397448
DCUN1D4	0.248723	0.0013206	0.00914643			CCT6A	0.255556	0.00953142	0.0499653			KDELR3	0.255116	0.00262413	0.0180015		GSPT1	0.287943	0.00592271	0.0308137		ATG4C	0.312486	0.056122	0.397341
TOR1AIP1	0.248663	0.0013243	0.00916821			USP38	0.255413	0.00957321	0.0501685			NUMB	0.255008	0.0026356	0.0180577		SLC2A3	0.287923	0.00592645	0.0308138		DMKN	0.312457	0.0561461	0.397342
TRAV9-2	0.248647	0.00132525	0.00916715			TAS2R42	0.255392	0.00957936	0.0501848			HOMER1	0.255007	0.0026357	0.0180509		ZNF461	0.287798	0.0059491	0.0309122		TMEM253	0.312453	0.0561494	0.397195
ZNF280C	0.248582	0.00132924	0.00918705			RRAGC	0.255287	0.00961017	0.0502826			UBL3	0.254935	0.00264334	0.0180883		KDSR	0.287742	0.00595916	0.0309547		CECR1	0.312448	0.0561533	0.397053
GTDC1	0.248575	0.00132969	0.00918635			NFASC	0.255223	0.00962874	0.0503479			ZNF695	0.254857	0.00265159	0.0181373		TVP23B	0.287696	0.00596754	0.0309788		KIF11	0.311834	0.0566646	0.400156
CNIH1	0.248569	0.00133006	0.00918509			SNRPG	0.255091	0.00966763	0.0505035			RAB11FIP1	0.254819	0.00265561	0.0181573		SEC22B	0.28769	0.00596866	0.0309749		MAP1LC3B	0.311691	0.0567839	0.400827
RNF6	0.248555	0.00133094	0.0091873			KCNMB3	0.255051	0.00967937	0.0505488			ARHGAP12	0.254782	0.00265952	0.0181765		FILIP1L	0.287622	0.00598093	0.0310192		DEPDC5	0.311441	0.0569938	0.401624
IL5	0.248437	0.0013382	0.00923355			MIER3	0.255014	0.00969015	0.0505892			REL	0.254758	0.00266217	0.0181871		MOB1A	0.287521	0.00599937	0.0310953		LCORL	0.311372	0.0570519	0.401863
KRT23	0.248432	0.00133855	0.00923215			TNIP3	0.254996	0.00969571	0.0505863			ZNF292	0.254639	0.00267486	0.0182437		SMURF1	0.287442	0.00601389	0.0311608		MAP1LC3B2	0.311317	0.0570978	0.402015
SIPA1L3	0.248414	0.00133964	0.00923196			TRAPPC11	0.254968	0.00970387	0.050613			RNF145	0.254629	0.00267588	0.0182432		ZEB1	0.287417	0.00601851	0.031175		CCK	0.311231	0.0571704	0.401843
C1orf43	0.248375	0.00134207	0.00924486			YY1	0.254962	0.00970558	0.0506059			RPN1	0.25462	0.00267694	0.0182429		AL136097.1	0.287387	0.00602394	0.0311934		OMA1	0.311207	0.0571907	0.401815
CYTH1	0.248358	0.00134314	0.00924841			POM121C	0.25477	0.00976245	0.0507745			ITFG1	0.254538	0.00268569	0.0182874		RPP30	0.287346	0.0060315	0.0312228		DOCK3	0.311044	0.0573275	0.402605
AP2B1	0.248317	0.00134568	0.00925434			CCP110	0.254563	0.00982429	0.0510001			PDCL	0.254462	0.00269392	0.0183359		SRSF12	0.287261	0.00604704	0.0312837		NUP35	0.31084	0.0574999	0.403474
CPA5	0.248205	0.0013527	0.00929489			RAD1	0.254445	0.00985951	0.0511508			FAM120B	0.254365	0.00270436	0.0183919		NDUFAF4	0.287226	0.00605346	0.0312973		FOXN2	0.310652	0.0576584	0.404072
APBB1IP	0.248137	0.00135698	0.00931269			AL137860.1	0.254406	0.00987127	0.0511798			ANKHD1	0.254358	0.00270511	0.0183894		UPF2	0.287185	0.00606102	0.0313266		ASF1A	0.310527	0.0577645	0.404473
C8orf88	0.248045	0.00136275	0.0093446			ZNF670	0.25439	0.00987607	0.0511726			NUP160	0.254259	0.00271591	0.0184477		CWC22	0.287089	0.00607881	0.031399		PLET1	0.310367	0.0579008	0.404743
LRPPRC	0.247999	0.00136567	0.00935295			ATL2	0.25435	0.00988796	0.0511702			USP9X	0.254218	0.00272035	0.0184627		HAUS8	0.287045	0.00608689	0.0314309		PHTF1	0.310225	0.0580214	0.405074
PATL1	0.247885	0.0013729	0.0093947			GTF2F2	0.254336	0.00989201	0.0511751			CCDC184	0.254167	0.00272592	0.0184929		CFAP61	0.286923	0.00610944	0.0315277		AKAP5	0.310096	0.0581309	0.405496
SARAF	0.247874	0.00137355	0.00939532			TMEM9B	0.254264	0.00991386	0.0512562			RBM17	0.254066	0.00273691	0.0185371		PPP2CB	0.28683	0.00612685	0.0316077		HNF1A	0.31007	0.0581531	0.40548
CHAC2	0.24784	0.0013757	0.00940611			CHMP1B	0.254058	0.00997586	0.0515445			NFAT5	0.254065	0.00273699	0.0185301		CNOT9	0.286701	0.00615088	0.031702		NFIL3	0.310015	0.0582003	0.405297
SGTB	0.247805	0.00137795	0.00941762			ITSN2	0.254045	0.00997979	0.0515488			EFCAB10	0.254031	0.00274074	0.0185479		ZNF765	0.28656	0.00617715	0.0317485		ATF3	0.309777	0.0584033	0.406369
SERBP1	0.247803	0.00137809	0.00941466			JOSD1	0.253924	0.0100165	0.0516901			AATK-AS1	0.253986	0.00274573	0.0185665		HSPA14	0.286508	0.00618691	0.0317789		PRND	0.309724	0.0584488	0.406344
RUFY1	0.247709	0.00138406	0.00943989			SON	0.253852	0.0100384	0.0517546			GK	0.25396	0.00274854	0.0185779		UHRF1BP1L	0.286492	0.00618992	0.0317845		COMMD8	0.309623	0.0585355	0.406777
MFSD11	0.247696	0.00138493	0.00944194			HNRNPAB	0.25369	0.0100878	0.0519609			RABGEF1	0.253953	0.00274937	0.0185759		PABPC3	0.286187	0.00624747	0.031971		APPL1	0.309524	0.0586207	0.407027
SERTAD1	0.247658	0.00138734	0.0094467			CXorf56	0.253662	0.0100965	0.0519894			ATAD1	0.253919	0.00275306	0.0185857		IP6K1	0.286148	0.00625481	0.0319987		SUCLA2	0.309523	0.0586211	0.406859
FAM84B	0.247559	0.00139374	0.00948249			PATL1	0.253527	0.0101378	0.052121			CASK	0.253912	0.00275385	0.0185834		MTF1	0.285907	0.00630067	0.0321835		IFRD1	0.309418	0.0587111	0.407313
CXCL17	0.247529	0.00139562	0.00949136			NFKBIZ	0.253501	0.0101458	0.0521458			CAMKMT	0.253828	0.00276304	0.0186378		SAMD8	0.285873	0.00630724	0.0321973		P4HA1	0.3094	0.0587268	0.407251
OSBP	0.247482	0.00139867	0.00950821			SLC25A44	0.253498	0.0101469	0.0521354			NDUFB3	0.253722	0.00277479	0.0186943		TMEM62	0.285854	0.0063109	0.032206		PDLIM5	0.309174	0.0589215	0.40826
RP11-468E2.1	0.247441	0.00140134	0.00952247			ZNF486	0.253275	0.0102154	0.0524548			C15orf65	0.253698	0.0027775	0.0186973		AMZ2	0.285844	0.00631263	0.0322049		EIF4A2	0.308952	0.0591132	0.409417
BRWD1	0.247346	0.0014075	0.00954862			DCUN1D3	0.253225	0.0102308	0.0525013			NAV2	0.253665	0.00278117	0.0187144		DDX20	0.285727	0.00633514	0.0322999		PON2	0.308716	0.0593166	0.410482
CAST	0.247217	0.0014159	0.0095938			SCNN1B	0.253176	0.010246	0.0525143			WDFY3	0.253472	0.00280268	0.0188515		MARCH3	0.285717	0.00633703	0.0322996		ELP3	0.308615	0.0594048	0.410749
NFE2L2	0.247152	0.00142017	0.0096188			NRF1	0.253164	0.0102498	0.0525176			ZNF331	0.253399	0.00281079	0.0188984		ZNF562	0.285527	0.00637362	0.0324262		DTNB	0.308598	0.0594196	0.41068
SGO1	0.247126	0.00142186	0.00962633			FCF1	0.253093	0.0102719	0.0525658			PIKFYVE	0.253374	0.00281361	0.018902		NFKBID	0.285223	0.00643231	0.0326745		VPS35	0.308544	0.0594659	0.410828
ITK	0.246972	0.00143196	0.00968681			NKX3-1	0.253074	0.0102779	0.0525475			ZNF236	0.253244	0.00282823	0.0189848		SCAMP1	0.285148	0.006447	0.0327291		ZNF844	0.308487	0.0595153	0.410998
CTCFL	0.246917	0.00143557	0.0097033			VWA8	0.252886	0.0103362	0.0527644			TRIM23	0.25323	0.00282976	0.0189874		SMARCC1	0.284889	0.00649751	0.0329351		MTPN	0.308441	0.0595551	0.411102
ACTR6	0.246853	0.00143982	0.00972408			ODF3	0.252816	0.0103582	0.0528606			BICD1	0.253214	0.0028316	0.018992		GNL2	0.284888	0.00649781	0.0329265		RND1	0.308175	0.0597869	0.412186
MARC1	0.246832	0.00144124	0.00972972			RPN1	0.252788	0.0103669	0.0528883			RPAP3	0.252898	0.00286753	0.0191941		ASCC3	0.284841	0.00650696	0.0329627		SLC22A18	0.30803	0.0599136	0.412373
CFH	0.246824	0.00144178	0.00972937			FAM122A	0.252762	0.0103752	0.0528979			SS18	0.25285	0.002873	0.019223		PHIP	0.284539	0.00656646	0.033254		WTH3DI	0.307922	0.0600079	0.41285
VWA8	0.246624	0.00145509	0.0098072			OMD	0.252689	0.010398	0.0529818			NUP153	0.252816	0.00287684	0.0192332		FOXK2	0.284537	0.0065669	0.0332461		TRBV18	0.307763	0.0601468	0.413634
MOB1B	0.246624	0.0014551	0.00980327			MRPS18A	0.252673	0.0104029	0.0529907			CCR6	0.252791	0.00287977	0.0192449		REPS1	0.284372	0.00659963	0.0333812		ERVW-1	0.307598	0.0602917	0.414287
PAIP1	0.246604	0.00145641	0.00980812			HSPA5	0.252624	0.0104184	0.052988			FAM222A	0.252738	0.00288579	0.0192696		ZNF131	0.284363	0.00660143	0.0333801		BDP1	0.307329	0.0605282	0.415567
SCUBE3	0.246595	0.00145703	0.00980831			RAP1GDS1	0.252561	0.0104381	0.0530229			BCL6	0.252715	0.00288839	0.0192792		PPP1R15A	0.284349	0.00660402	0.033383		LNPK	0.307321	0.0605352	0.415443
JOSD1	0.246545	0.00146039	0.00982693			SASS6	0.252521	0.010451	0.053072			CCRL2	0.252653	0.00289558	0.0193194		KIF18A	0.284245	0.00662478	0.0334777		SPECC1L-ADORA2A	0.307157	0.0606794	0.41626
ASH2L	0.246514	0.00146251	0.00982921			EXOC2	0.252478	0.0104645	0.0531246			IVNS1ABP	0.252641	0.00289701	0.0193212		FAM120B	0.284237	0.00662636	0.0334755		SLC29A3	0.307012	0.0608074	0.416965
RGS2	0.246374	0.00147192	0.00988847			MOB1B	0.2524	0.0104891	0.0532167			C9orf3	0.252511	0.00291191	0.019405		OR2W3	0.284174	0.00663906	0.0335089		CNIH1	0.306731	0.0610561	0.418497
NCAPG	0.246245	0.00148068	0.00994327			DNA2	0.252396	0.0104902	0.0532062			PRKCI	0.252447	0.00291941	0.019447		PPRC1	0.284036	0.00666661	0.0336377		BUD31	0.306522	0.0612416	0.419075
HNRNPM	0.246188	0.00148459	0.00996544			THAP5	0.252342	0.0105073	0.0532441			HNRNPM	0.252436	0.0029207	0.0194478		LYRM2	0.28378	0.00671812	0.0338667		TTC19	0.306519	0.0612441	0.418919
OSBPL9	0.246181	0.00148506	0.00996457			MAPK1	0.252327	0.010512	0.0532515			RBM33	0.252377	0.00292757	0.0194857		NFKBIZ	0.283576	0.00675939	0.0340437		NDUFB3	0.306367	0.0613797	0.419499
AKR1C2	0.246049	0.00149407	0.0100129			GNL2	0.252102	0.0105835	0.0535644			DLGAP5	0.252376	0.00292765	0.0194785		RP11-108O10.8	0.28355	0.00676461	0.0340596		TMPRSS11D	0.306325	0.0614165	0.419578
ARG2	0.246023	0.00149583	0.0100206			SYT8	0.252069	0.0105942	0.0536024			RARS2	0.252246	0.00294274	0.0195475		SLC25A26	0.283438	0.0067875	0.0341541		PCDH9	0.306225	0.0615063	0.419672
SLC25A4	0.246008	0.00149692	0.0100239			ISY1	0.252001	0.010616	0.0536959			TGFBR2	0.252243	0.00294318	0.0195425		XBP1	0.283367	0.00680185	0.0342159		GCNT7	0.30622	0.0615102	0.419526
RRAGC	0.246003	0.00149724	0.010022			B3GNT2	0.251948	0.0106327	0.0537476			UPF3B	0.252242	0.0029433	0.0195355		ZC3H13	0.283365	0.00680229	0.0342077		CRLF3	0.306139	0.061583	0.419676
PCNX4	0.245964	0.00149989	0.0100356			PRPF18	0.251894	0.0106502	0.0538197			KLHDC4	0.252204	0.00294768	0.0195567		PDSS1	0.283281	0.00681946	0.0342836		NCALD	0.306066	0.0616476	0.419944
ZNF845	0.245953	0.00150068	0.0100369			TREM1	0.251878	0.0106553	0.0538126			QSER1	0.252158	0.00295308	0.0195847		NPIPB5	0.283228	0.00683034	0.0343071		DHX32	0.305844	0.0618467	0.421127
GPBP1L1	0.245865	0.00150673	0.0100732			NIPA2	0.251766	0.0106911	0.053977			CLIP1	0.252122	0.0029573	0.019597		SKIL	0.283201	0.00683598	0.034325		CYB5D1	0.305829	0.0618598	0.421043
TRBV27	0.245862	0.00150692	0.0100705			TUBB2B	0.251634	0.0107339	0.0541105			PUS3	0.252103	0.0029595	0.0196037		NASP	0.283138	0.00684879	0.0343685		TMEM35B	0.305739	0.0619401	0.421071
SEH1L	0.245818	0.00151001	0.010087			KCTD9	0.251418	0.0108037	0.0543633			KCTD9	0.252071	0.00296335	0.0196057		ETNK1	0.283138	0.00684879	0.0343581		CD164	0.305729	0.0619491	0.420959
OLR1	0.245807	0.00151077	0.010084			CBFB	0.251408	0.010807	0.0543635			ZNF627	0.252066	0.00296391	0.0196015		EGR4	0.282918	0.00689414	0.0345333		SEC23A	0.305721	0.0619566	0.420837
TCEB3CL	0.245747	0.00151494	0.0101037			LYRM2	0.251389	0.0108131	0.0543776			DARS	0.252063	0.00296425	0.019596		SLU7	0.2829	0.00689793	0.0345418		SLC4A1AP	0.305695	0.0619802	0.420825
KIF23	0.245668	0.00152041	0.010132			MLH1	0.251372	0.0108184	0.0543877			FAM133B	0.251749	0.00300142	0.019818		SYCE2	0.28284	0.00691024	0.034593		CEP44	0.305503	0.0621527	0.42165
ATP1A1	0.245625	0.00152342	0.0101439			HSP90AB1	0.251365	0.0108207	0.0543829			STYX	0.251562	0.00302369	0.0199491		SLIRP	0.282824	0.00691351	0.0345989		COMMD10	0.305496	0.0621585	0.421517
CDC25A	0.245575	0.00152694	0.0101632			UGGT1	0.251358	0.0108232	0.0543788			SNX2	0.251552	0.00302493	0.0199493		XPO1	0.282822	0.00691399	0.0345908		DDAH1	0.305358	0.0622829	0.422188
ING3	0.245467	0.00153451	0.0102054			MED14	0.251032	0.0109297	0.0547973			DENND5B	0.251546	0.00302559	0.0199458		ASNSD1	0.282808	0.00691679	0.0345944		TRBV19	0.305093	0.0625218	0.42346
RHOH	0.245382	0.00154047	0.0102327			SYTL3	0.250983	0.0109458	0.0548614			PIK3C2A	0.251467	0.00303512	0.0199847		UBE2R2	0.282649	0.00694997	0.0347394		MTPAP	0.304985	0.0626195	0.423949
RANBP2	0.245296	0.00154653	0.0102565			ME1	0.25097	0.0109498	0.054865			FZD5	0.251248	0.00306148	0.0201263		CRISPLD2	0.282548	0.00697081	0.0348015		STK17B	0.304933	0.0626667	0.424095
DIO1	0.245213	0.00155244	0.0102875			ERICH6B	0.250823	0.0109984	0.055025			GNG13	0.251224	0.0030644	0.0201375		SDHB	0.282311	0.00702041	0.035028		PLSCR4	0.304619	0.0629508	0.42567
DNAH2	0.24489	0.00157551	0.0103987			RABEP1	0.250759	0.0110194	0.0550304			TMEM154	0.251062	0.00308414	0.0202511		AREL1	0.281995	0.00708703	0.0353072		SMYD2	0.304595	0.0629725	0.425642
WBP4	0.244832	0.00157974	0.0104142			SPECC1L	0.250569	0.0110824	0.0553284			SPTBN1	0.251056	0.00308485	0.0202478		ZNF667	0.28197	0.0070923	0.0353122		ERO1A	0.304575	0.0629905	0.425591
ZHX2	0.244758	0.00158509	0.0104412			B3GAT2	0.250529	0.0110956	0.0553278			TTI2	0.251033	0.00308769	0.0202584		PRKCI	0.281944	0.00709785	0.0353292		TLR8	0.304523	0.0630384	0.42574
FIP1L1	0.244674	0.00159112	0.0104725			ANKRD42	0.250359	0.0111521	0.0555592			CASD1	0.251004	0.00309122	0.0202735		GTF2A1	0.281775	0.00713371	0.0354757		IRS1	0.304483	0.0630743	0.425809
RNASE4	0.244529	0.00160171	0.0105339			CD244	0.250354	0.0111539	0.0555517			ZC3H11B	0.250979	0.00309423	0.0202852		ZBTB6	0.28174	0.00714132	0.0354923		BRD2	0.304396	0.0631533	0.425822
BCL11B	0.244498	0.00160402	0.0105407			FAM105A	0.250281	0.0111783	0.0556564			KIF13B	0.250962	0.00309634	0.020283		FBXO8	0.281667	0.00715678	0.0355584		DARS2	0.304393	0.0631566	0.425671
OTOA	0.24449	0.00160456	0.01054			YWHAE	0.25028	0.0111785	0.0556404			C12orf50	0.250907	0.00310306	0.020319		ELOVL4	0.281615	0.00716783	0.0356026		CKAP2	0.304013	0.063503	0.427484
MAP3K1	0.244483	0.00160505	0.0105391			COG6	0.250239	0.0111925	0.0556932			PTPRC	0.250891	0.00310496	0.0203233		COMMD2	0.281597	0.00717165	0.035611		RHOA	0.303906	0.0636009	0.427969
SSFA2	0.24437	0.00161337	0.0105812			SRSF5	0.250044	0.0112577	0.0559169			TAF4B	0.25085	0.00311006	0.0203487		UBAC2	0.281574	0.00717657	0.0356247		CRYBB1	0.303905	0.0636019	0.427801
INSIG1	0.24433	0.00161634	0.0105881			PAPD5	0.249827	0.0113311	0.0562478			SPDYE16	0.250827	0.00311284	0.0203508		BNIP1	0.281491	0.00719437	0.0356703		SIGLEC12	0.303889	0.0636163	0.427725
PTGER2	0.244312	0.00161767	0.0105926			NSG1	0.249815	0.0113351	0.0562509			RPRD1B	0.250789	0.00311757	0.0203737		DCTN6	0.281428	0.00720797	0.035727		COG7	0.303863	0.0636407	0.427715
SCFD2	0.244243	0.00162272	0.0106214			EIF2B2	0.249568	0.011419	0.0565995			LAPTM4A	0.250769	0.00312002	0.0203817		ZSCAN22	0.281418	0.00721013	0.0357164		SUB1	0.303803	0.0636954	0.427736
SKAP2	0.244173	0.00162794	0.0106472			STX11	0.249563	0.0114207	0.0565907			RAB1A	0.250646	0.00313521	0.0204648		ME1	0.281409	0.00721195	0.0357147		TRBV15	0.303776	0.0637198	0.427726
EZH2	0.24409	0.00163408	0.0106831			CCDC9	0.24947	0.0114524	0.056714			TMEM87A	0.250644	0.00313542	0.020458		MPC2	0.281403	0.00721324	0.0356997		BCL10	0.303757	0.0637371	0.427669
GTF2E2	0.244083	0.00163461	0.0106824			A2ML1	0.249443	0.0114616	0.0567427			OTULIN	0.250578	0.00314359	0.0205033		HAUS6	0.281168	0.00726403	0.0358867		LRRC18	0.303672	0.0638153	0.42802
CD8B	0.244076	0.00163511	0.0106814			PPP2CB	0.249434	0.0114647	0.0567409			PAK1IP1	0.250516	0.00315135	0.0205458		COPS2	0.281067	0.00728584	0.0359516		GTDC1	0.303615	0.0638674	0.428196
RP11-49K24.9	0.244061	0.00163628	0.0106849			ANKRD12	0.249367	0.0114877	0.056804			PTRH2	0.250498	0.0031536	0.0205443		HIVEP1	0.281041	0.00729151	0.0359688		DDX18	0.303486	0.0639863	0.428473
PSME3	0.244014	0.00163979	0.0107036			SLC25A26	0.24934	0.0114969	0.0567987			HAUS2	0.250392	0.0031667	0.0206134		ZFP37	0.281032	0.00729346	0.0359677		AC006386.1	0.303429	0.0640392	0.428481
PKN2	0.244005	0.00164046	0.0107037			MAT2A	0.249272	0.0115202	0.0568965			BAZ2B	0.25038	0.00316828	0.0206156		SASS6	0.280905	0.00732098	0.036082		PPP1CB	0.303423	0.0640439	0.428339
EXT2	0.244002	0.00164068	0.0107009			NUP133	0.249225	0.0115364	0.0569598			PPP1R12A	0.250333	0.00317409	0.0206453		DLG1	0.28087	0.00732867	0.0361091		PAPSS1	0.303415	0.0640521	0.42822
PDCL	0.243921	0.00164671	0.0107361			PID1	0.249101	0.0115789	0.0571525			AC003006.7	0.250269	0.00318219	0.0206898		ZNF292	0.280865	0.0073297	0.0361035		DOCK9	0.303414	0.0640522	0.428048
TMEM132B	0.24388	0.00164981	0.010752			ANXA11	0.249083	0.0115851	0.0571662			CAAP1	0.250216	0.00318879	0.0207002		USP34	0.280863	0.00733018	0.0360951		CELF3	0.303324	0.0641358	0.428261
ATP11B	0.243869	0.00165062	0.0107531			NAPG	0.249013	0.0116092	0.057251			ANKRD36	0.249997	0.00321647	0.0208554		RNF19B	0.280733	0.00735869	0.0362032		CTSS	0.302956	0.0644751	0.429661
KCNQ5	0.243784	0.00165699	0.010786			GPR183	0.248945	0.0116327	0.0573497			KCTD10	0.249985	0.00321788	0.0208564		SFPQ	0.280622	0.00738297	0.0363119		PATJ	0.302909	0.0645185	0.429605
PRMT3	0.243599	0.00167104	0.0108519			HIST1H4C	0.248881	0.011655	0.0574426			GMEB1	0.249941	0.00322355	0.0208768		EIF4E3	0.280608	0.00738591	0.0363155		LOXL2	0.302863	0.0645611	0.429543
C1orf131	0.243529	0.00167638	0.010878			SDE2	0.248811	0.0116794	0.0575287			PPP1R10	0.24987	0.00323256	0.020927		KIF1BP	0.280526	0.00740393	0.0363501		RFK	0.302793	0.0646261	0.429803
TRBV6-6	0.243328	0.00169175	0.0109649			SRSF2	0.248382	0.0118293	0.0580598			RP11-49K24.9	0.249861	0.00323366	0.0209259		MBTD1	0.280511	0.0074073	0.0363559		MED13	0.30275	0.0646659	0.429895
GPSM2	0.243283	0.00169522	0.0109831			ZNF724	0.248302	0.0118574	0.0581459			STK3	0.249808	0.0032404	0.0209532		NDFIP1	0.280424	0.00742646	0.0364284		MCUR1	0.302643	0.0647652	0.430382
GPN3	0.24324	0.00169853	0.0110002			VPS13B	0.24798	0.011971	0.0585817			APPL1	0.249689	0.00325565	0.0210271		SIK1	0.280398	0.00743232	0.0364463		TTI2	0.302564	0.064839	0.430527
STK17A	0.243211	0.00170075	0.0110103			GAR1	0.247891	0.0120027	0.058702			RPAP2	0.249493	0.00328083	0.0211815		MROH9	0.280345	0.00744392	0.03646		PPP2R1A	0.302442	0.0649526	0.431108
FAM198B	0.24321	0.0017008	0.0110063			ZNF433	0.247843	0.01202	0.0587693			PLAUR	0.249247	0.00331263	0.0213452		PPP1R10	0.28033	0.00744716	0.0364651		UQCC1	0.302316	0.0650696	0.431539
NPIPB11	0.243143	0.00170595	0.0110354			FMO3	0.247837	0.0120223	0.0587629			RRN3	0.249096	0.00333236	0.0214473		VWA8	0.280134	0.00749076	0.0366244		C3orf33	0.302261	0.0651206	0.431531
MFSD14A	0.243117	0.00170797	0.0110398			STX6	0.247657	0.0120865	0.0589725			LETM2	0.249025	0.00334164	0.0214903		SLC3A2	0.280075	0.00750386	0.0366776		RPF2	0.302215	0.0651636	0.431471
SAV1	0.243093	0.00170989	0.0110436			MRPL39	0.247449	0.0121609	0.0592132			PRRC1	0.249023	0.00334186	0.0214834		ZPR1	0.279895	0.00754401	0.0368304		SAMD7	0.302009	0.0653562	0.432401
BNIP3L	0.24308	0.00171089	0.0110458			H3F3B	0.24732	0.0122076	0.0594059			SNX18	0.249012	0.00334329	0.0214759		DENND4C	0.279867	0.00755014	0.0368495		HIST1H2BE	0.301822	0.0655311	0.433039
ZC3H13	0.243038	0.00171412	0.011058			TAS2R13	0.247186	0.0122561	0.0595541			GAPVD1	0.248988	0.00334647	0.0214796		SAP130	0.279747	0.00757701	0.0369479		CRMP1	0.301745	0.0656035	0.433344
FCHSD2	0.243022	0.00171538	0.0110575			ZFYVE16	0.247132	0.0122758	0.0596149			PRPF39	0.248957	0.0033505	0.0214889		PRPS1	0.27971	0.00758542	0.0369672		SMAD2	0.301732	0.0656163	0.433256
SOCS4	0.242945	0.00172135	0.0110831			RAE1	0.247086	0.0122924	0.0596783			PTGES3	0.24888	0.0033606	0.021537		ARID2	0.279645	0.00759997	0.0370272		RP11-87C12.2	0.301631	0.0657105	0.433532
EVI2A	0.242931	0.00172246	0.0110858			MTDH	0.246814	0.0123914	0.0600881			GCNT7	0.248836	0.00336645	0.0215578		BCL7B	0.279618	0.00760611	0.0370462		NPIPB3	0.301532	0.0658041	0.433977
FSD1L	0.24287	0.00172727	0.0111125			RAP2A	0.246777	0.0124051	0.0601373			TDP1	0.248813	0.00336955	0.0215693		ANKRD17	0.279377	0.00766062	0.0372788		TAF1L	0.301487	0.0658456	0.434078
DNAJC8	0.242827	0.0017306	0.0111253			HERPUD2	0.246714	0.0124282	0.0602138			IGHG3	0.248753	0.00337745	0.0215948		NKAP	0.279329	0.00767153	0.03731		PDE6H	0.301433	0.0658969	0.434243
MGME1	0.242764	0.00173558	0.011153			XRCC5	0.246676	0.0124419	0.0602451			CYSTM1	0.248555	0.00340367	0.0217457		IL1R1	0.279266	0.00768566	0.0373568		SLC25A40	0.301379	0.0659479	0.434406
CDKN3	0.242764	0.0017356	0.0111488			CYLD	0.246633	0.0124577	0.0602863			PRKAR2A	0.248303	0.0034374	0.0219442		TMEM150B	0.279167	0.00770824	0.0374226		ADM	0.301292	0.0660301	0.434602
KIAA0368	0.242755	0.00173625	0.0111486			HSP90B1	0.246578	0.0124782	0.060368			ZMYM4	0.248078	0.00346786	0.0220961		OPA1	0.279042	0.00773672	0.0375059		RP11-561B11.2	0.301279	0.0660422	0.434509
ARHGAP12	0.242503	0.00175623	0.0112595			AL049794.1	0.246557	0.012486	0.0603877			RHOB	0.248077	0.00346791	0.0220879		ACTRT3	0.278997	0.00774716	0.0375455		BROX	0.301106	0.0662053	0.435236
AP000866.1	0.242469	0.00175893	0.0112724			TERF1	0.246522	0.0124986	0.0604134			CCNY	0.247972	0.00348217	0.0221447		TTC25	0.278942	0.00775962	0.0375619		AVEN	0.300906	0.0663944	0.43596
RARS2	0.24241	0.00176364	0.0112938			ADGRE5	0.246409	0.0125403	0.0605621			IQGAP2	0.247766	0.00351034	0.0223067		PRPF39	0.27873	0.00780844	0.0377541		ATAD2B	0.300785	0.0665093	0.436195
TMEM117	0.242362	0.00176743	0.0113137			ZBTB6	0.246211	0.0126139	0.0608111			CTH	0.247747	0.00351297	0.0223148		FBXL17	0.278636	0.00783019	0.0378151		GZMA	0.300773	0.0665205	0.436096
HSPA6	0.242326	0.00177032	0.0113279			IQGAP1	0.246136	0.0126419	0.0608751			VPS4B	0.247594	0.00353387	0.0224304		ISY1	0.278603	0.00783766	0.0378401		FANCM	0.300771	0.0665228	0.435939
ZPR1	0.242273	0.00177453	0.011346			DIMT1	0.246042	0.0126768	0.0609901			RBM5	0.247542	0.00354115	0.022468		PNMA1	0.278565	0.00784645	0.0378715		RHOT1	0.300633	0.0666529	0.436446
HIVEP1	0.242186	0.00178154	0.011382			TOR1AIP1	0.246006	0.0126901	0.061001			GNE	0.247523	0.00354379	0.0224762		PRDM2	0.278556	0.00784867	0.0378712		CD48	0.300593	0.0666918	0.436528
DPP4	0.242142	0.00178512	0.0114005			ZNF292	0.245887	0.0127347	0.0611976			PSMD14	0.247482	0.00354935	0.0225027		FTH1	0.278536	0.00785329	0.0378825		SAMSN1	0.300518	0.066763	0.436649
TP53BP2	0.242102	0.0017883	0.0114165			RUBCN	0.245765	0.0127805	0.0613819			GNB4	0.247372	0.00356458	0.022582		SEMA3G	0.278372	0.00789136	0.038055		ID1	0.300425	0.0668516	0.437056
ATP2B1	0.241906	0.00180426	0.011505			RAD23B	0.245748	0.012787	0.0613952			FBXO8	0.247367	0.00356535	0.0225783		ALKBH1	0.278206	0.00792995	0.0381966		LZTFL1	0.300265	0.0670032	0.437874
SMYD3	0.241871	0.00180711	0.0115188			C7orf49	0.245728	0.0127945	0.0614137			DENND5A	0.247099	0.00360275	0.0227803		SHF	0.278195	0.00793269	0.0381987		TAS2R46	0.300179	0.0670862	0.438243
CREB3L2	0.241774	0.001815	0.0115601			RELL1	0.245714	0.0127998	0.0614211			YME1L1	0.247005	0.0036159	0.0228459		DRAM1	0.278163	0.0079401	0.0382011		SQLE	0.299923	0.0673305	0.439666
TAS2R30	0.241724	0.0018191	0.0115729			LINGO2	0.245658	0.0128207	0.0615036			CPEB4	0.246963	0.00362182	0.0228746		CCNT1	0.278134	0.00794695	0.0382229		ACSM5	0.299833	0.0674168	0.440056
ZNF543	0.241693	0.00182169	0.0115805			MAP1LC3B2	0.245648	0.0128244	0.0615037			E2F8	0.246836	0.00363981	0.0229795		VBP1	0.278121	0.00794987	0.0382259		C14orf166	0.299777	0.06747	0.44023
POC1B	0.241588	0.00183029	0.0116218			EGR4	0.245631	0.0128309	0.061517			ATG12	0.246822	0.0036418	0.0229745		RLF	0.278115	0.00795125	0.0382214		OLR1	0.299218	0.0680078	0.442692
SLC41A2	0.241564	0.00183228	0.0116299			ANKRD36	0.245543	0.0128642	0.0616408			STX11	0.246707	0.00365808	0.0230685		FBXL3	0.278092	0.00795675	0.0382257		RIC8B	0.299077	0.0681445	0.44306
DSEL	0.241363	0.00184895	0.0117178			PSTK	0.245513	0.0128755	0.0616774			THOC5	0.246698	0.00365941	0.0230681		TMEM50A	0.277942	0.00799186	0.0383276		COL25A1	0.298848	0.0683662	0.444327
MSL2	0.241339	0.001851	0.0117218			GTF2E2	0.245488	0.012885	0.0616693			ERO1B	0.24664	0.00366766	0.0231113		MED19	0.277874	0.0080079	0.0383934		RASSF8	0.298749	0.068462	0.444775
SLC4A4	0.241247	0.00185866	0.0117613			CPSF2	0.245426	0.0129084	0.0617454			DCTN4	0.246587	0.00367514	0.0231496		EIF2AK3	0.277777	0.00803086	0.0384923		PID1	0.298694	0.0685152	0.444597
TGIF2-C20orf24	0.241217	0.00186115	0.0117726			GTPBP1	0.245388	0.012923	0.0617975			ARNT	0.246564	0.00367844	0.0231616		INSIG2	0.277699	0.00804936	0.0385587		IGSF9B	0.298626	0.0685816	0.444853
YTHDF2	0.241094	0.00187147	0.0118108			ACBD7	0.245164	0.0130083	0.0621514			MFSD14A	0.246477	0.00369094	0.0232314		ZNF330	0.277615	0.00806928	0.0386206		CEP72	0.298625	0.0685829	0.444688
CHM	0.241068	0.00187366	0.0118201			PRNP	0.245121	0.0130245	0.0622109			RAB28	0.24642	0.00369914	0.0232743		VPS13C	0.277609	0.00807056	0.0386156		RPH3AL	0.298555	0.0686504	0.444951
RPRD1B	0.241068	0.00187371	0.0118159			HAUS8	0.244998	0.0130718	0.0623471			PCNX4	0.246328	0.00371235	0.0233396		NUBP1	0.277554	0.00808367	0.0386671		ZNF727	0.298513	0.0686912	0.444868
ZC3HAV1	0.240946	0.00188397	0.0118716			GJA9	0.244913	0.0131043	0.0624841			ARL15	0.246275	0.00371996	0.0233786		DNAJB8	0.277538	0.00808738	0.0386737		HSPA5	0.298493	0.0687112	0.444823
CLMN	0.240924	0.00188587	0.0118791			SURF4	0.244858	0.0131256	0.0625316			JPH3	0.246269	0.00372075	0.0233747		MTMR9	0.277535	0.00808813	0.0386661		ZMPSTE24	0.298351	0.0688488	0.445366
SNX10	0.240861	0.00189126	0.0119085			ZNF317	0.244769	0.0131599	0.0626769			RHOH	0.246223	0.00372745	0.0234079		RELL1	0.277256	0.00815483	0.0389176		IGLV3-21	0.298194	0.0690018	0.446181
SLC35A3	0.240802	0.00189622	0.0119352			KIF18A	0.244691	0.0131899	0.0627656			AGAP1	0.246191	0.00373213	0.0234195		SAT1	0.277249	0.00815652	0.0389144		FAM153C	0.298147	0.0690481	0.446306
SAR1B	0.240783	0.00189786	0.011941			THRAP3	0.244632	0.0132127	0.0628199			GTF2H1	0.246101	0.0037452	0.0234926		UFD1L	0.277208	0.00816637	0.0389502		UCHL5	0.298134	0.0690611	0.446216
ATP6V0C	0.24074	0.00190152	0.0119594			ANKUB1	0.244623	0.013216	0.0628175			DNAJC7	0.246024	0.00375638	0.0235449		ASAP1	0.277039	0.00820677	0.0390979		LILRA2	0.298116	0.0690781	0.445978
YME1L1	0.240739	0.00190165	0.0119557			OR2W3	0.244379	0.0133108	0.0631777			C1orf52	0.246021	0.00375678	0.0235385		MYO16	0.276979	0.00822126	0.0391331		NEK6	0.298006	0.069186	0.446327
WFDC2	0.240666	0.00190785	0.0119902			MAP3K5	0.244299	0.0133419	0.0632707			MAN1A2	0.245945	0.00376786	0.0235901		CNTLN	0.276963	0.00822518	0.0391405		QSER1	0.297988	0.0692033	0.446264
PTRH2	0.240651	0.00190914	0.0119937			BTBD7	0.244299	0.0133422	0.0632542			POLR3B	0.245742	0.00379758	0.0237492		ADAMTS6	0.27656	0.00832299	0.0395605		CCDC125	0.297922	0.0692686	0.446512
ANKRD17	0.24064	0.0019101	0.0119952			HPS5	0.244178	0.0133893	0.0634591			CTD-2132N18.3	0.2457	0.00380384	0.0237704		PSMG2	0.276363	0.00837101	0.0397431		ZFP64	0.297848	0.0693402	0.446451
DDX60	0.240533	0.0019193	0.0120347			ALCAM	0.244025	0.0134493	0.0636708			KATNBL1	0.245664	0.00380912	0.0237855		PLK2	0.276185	0.00841469	0.0399162		BIK	0.297783	0.0694047	0.446693
MTA3	0.240296	0.00193982	0.012145			RBMS3	0.243905	0.0134964	0.0638575			CTD-3214H19.4	0.245652	0.0038109	0.0237786		TCF20	0.276103	0.00843488	0.039989		JADE1	0.297681	0.0695046	0.447162
NKRF	0.240168	0.001951	0.0122011			ZNF461	0.243885	0.0135046	0.0638779			RP11-286H14.4	0.245563	0.00382394	0.023842		BTBD7	0.276084	0.00843976	0.0400007		CREB3L3	0.297536	0.0696464	0.447727
RP11-514P8.7	0.240153	0.00195228	0.0122045			FAM120B	0.243829	0.0135266	0.0639638			PSME3	0.24555	0.00382588	0.0238451		DLD	0.275853	0.00849679	0.040225		SPAG16	0.297429	0.0697524	0.448234
UBXN2B	0.240134	0.00195393	0.0122102			RNF14	0.243782	0.013545	0.0640322			MTMR9	0.245546	0.00382644	0.0238397		SF3B3	0.275561	0.00856965	0.0405004		TGFBR2	0.297348	0.069832	0.448051
STT3A	0.240119	0.00195525	0.0122138			KAT5	0.243748	0.0135584	0.0640776			BTG3	0.245463	0.00383882	0.0238988		ADAMTSL4	0.275474	0.00859144	0.0405571		IRAK3	0.29723	0.0699483	0.448623
HSPA4L	0.240061	0.0019604	0.0122368			PHF5A	0.243739	0.0135623	0.0640775			AKAP11	0.245423	0.0038448	0.023927		TMEM214	0.27531	0.00863264	0.04074		TMED5	0.296994	0.070182	0.449425
AOAH	0.239979	0.00196758	0.0122724			C6orf10	0.243322	0.013728	0.0647312			TMX2	0.245416	0.00384584	0.0239245		FBXO45	0.275241	0.00865004	0.0408104		UGGT2	0.296933	0.0702423	0.449464
GTF2B	0.239942	0.00197083	0.012288			MOB1A	0.243203	0.0137756	0.0649187			KIF23	0.245304	0.00386249	0.0240101		PIGA	0.275174	0.00866693	0.0408669		FIBP	0.296882	0.0702924	0.449611
TSHZ3	0.239918	0.00197302	0.012297			RP13-512J5.1	0.243188	0.0137817	0.0649289			FILIP1L	0.245222	0.00387475	0.0240682		RIPK1	0.275103	0.00868485	0.0409281		SIRPD	0.296722	0.0704509	0.45045
GALNT16	0.239857	0.0019784	0.0123259			SLC39A11	0.24305	0.0138371	0.0651713			ARID1B	0.245203	0.0038775	0.0240763		FANCC	0.275006	0.00870954	0.041021		CDKN1A	0.296556	0.070616	0.451158
MTCH2	0.239785	0.00198472	0.0123607			DCTN6	0.242986	0.0138629	0.0652745			SLC30A3	0.245179	0.00388119	0.0240902		RAB10	0.27491	0.00873384	0.0411004		RNF150	0.296491	0.0706805	0.451396
FUT10	0.239716	0.00199085	0.0123895			IRGQ	0.242836	0.0139236	0.0654671			DPY19L4	0.245176	0.00388162	0.0240838		USP42	0.274811	0.00875913	0.0411843		BLOC1S5	0.296285	0.0708856	0.452008
RIOK1	0.23971	0.00199143	0.0123885			UBE2R2	0.242834	0.0139244	0.065452			ATR	0.245111	0.00389141	0.0241264		ZFAND6	0.274781	0.00876682	0.0411971		COL10A1	0.295955	0.0712148	0.453584
CDK1	0.239689	0.00199327	0.0123906			MICAL2	0.242829	0.0139265	0.0654433			TCP11	0.245092	0.00389422	0.0241349		TP53BP1	0.274692	0.00878933	0.0412794		LYZ	0.295945	0.0712253	0.453476
FOXP1	0.239676	0.0019945	0.0123936			ZNF3	0.242793	0.0139413	0.0654945			DPP8	0.245051	0.0039004	0.0241641		CBFB	0.274677	0.00879329	0.0412863		GOLPH3	0.295857	0.0713132	0.453687
PPP2R3A	0.239666	0.0019954	0.0123945			HERC1	0.242622	0.0140107	0.0657831			LRRK2	0.244851	0.00393055	0.0243327		MAB21L1	0.27461	0.00881031	0.0413311		RGS16	0.295768	0.0714031	0.45391
KIF2A	0.239611	0.00200028	0.0124202			GTF2A1	0.24258	0.0140276	0.0658252			GNPDA2	0.244715	0.00395127	0.0244335		AC069063.2	0.274571	0.0088204	0.0413667		PTPN4	0.295657	0.0715135	0.454437
ADSS	0.239603	0.00200101	0.0124201			GHITM	0.242525	0.01405	0.0658554			NEK11	0.244631	0.00396411	0.0244947		TMEM9B	0.274491	0.00884109	0.0414402		DROSHA	0.295657	0.0715144	0.454269
CHD9	0.239518	0.00200861	0.0124532			QTRT2	0.242515	0.0140544	0.0658576			AMMECR1L	0.244536	0.00397859	0.0245658		CHD1	0.274442	0.00885366	0.041464		CENPI	0.295469	0.0717025	0.455289
RNMT	0.239422	0.00201725	0.0124975			TRIM31	0.242384	0.0141078	0.0660145			MIER3	0.244334	0.00400972	0.0247396		NUP54	0.2744	0.0088643	0.0414903		SAP18	0.295379	0.0717935	0.455343
GBAS	0.239415	0.00201791	0.0124969			ADAMTS6	0.242352	0.0141207	0.0660563			PSMA3	0.244244	0.00402359	0.0247974		BBIP1	0.274326	0.00888341	0.041568		MMP19	0.29534	0.0718325	0.455416
NSMCE3	0.239089	0.00204748	0.012661			SF3B3	0.242269	0.0141551	0.0661423			KIF2A	0.244167	0.00403553	0.0248432		GTPBP4	0.274303	0.00888949	0.0415847		ZNF703	0.295246	0.0719276	0.455844
SET	0.239055	0.0020506	0.0126708			ACBD3	0.242196	0.0141849	0.0662628			YPEL4	0.243951	0.00406919	0.0249947		TBC1D5	0.274289	0.00889291	0.0415773		ZNF148	0.295006	0.0721696	0.457203
PAPD4	0.239039	0.00205201	0.0126749			CCDC149	0.242159	0.0142001	0.0662777			ZFP36	0.243725	0.00410475	0.0251852		MED14	0.274185	0.00891998	0.0416803		IPO5	0.294957	0.0722192	0.457168
SLC39A9	0.238923	0.00206271	0.0127314			MCCC2	0.241958	0.0142832	0.0665717			GNB5	0.243651	0.00411638	0.0252471		CCSAP	0.274076	0.00894816	0.0417648		CSNK1G3	0.294914	0.0722635	0.457273
MARK4	0.238919	0.00206304	0.0127287			ACTRT3	0.241917	0.0143004	0.0666331			ABCD3	0.243619	0.0041215	0.0252505		HSP90AB1	0.274029	0.00896055	0.0417991		PLA2G4A	0.294835	0.0723433	0.457429
IL32	0.238918	0.00206319	0.0127249			POU2F1	0.241853	0.014327	0.0667382			GPR18	0.243583	0.00412716	0.0252571		TRMT5	0.273863	0.00900371	0.0419768		ZFHX3	0.29475	0.0724292	0.457797
UCHL5	0.238851	0.00206935	0.0127582			C1GALT1	0.241845	0.01433	0.0667336			EPGN	0.243509	0.00413888	0.0253195		ZNF766	0.273734	0.00903741	0.0421101		GPR183	0.294722	0.0724579	0.457629
KDSR	0.238792	0.00207476	0.0127868			ACVR1B	0.241797	0.0143501	0.0667711			ZSCAN31	0.243507	0.00413916	0.0253118		HIST2H2BE	0.273672	0.00905369	0.0421741		LEKR1	0.294677	0.0725033	0.457741
ADH4	0.238784	0.00207557	0.012787			RIPK1	0.24178	0.0143572	0.066785			ZPR1	0.243336	0.00416653	0.025451		PLAGL2	0.273636	0.00906332	0.0422071		HIST1H2BC	0.29465	0.0725307	0.457565
ACO1	0.238629	0.00208995	0.0128612			ZNF560	0.241742	0.0143729	0.0668207			CRISP3	0.243331	0.00416723	0.0254459		ARNTL	0.273631	0.00906448	0.0422007		OTOGL	0.294582	0.0725996	0.457651
RRN3	0.238624	0.00209043	0.0128594			SYCE2	0.241723	0.0143807	0.0668195			RANBP2	0.243168	0.00419344	0.0255683		GRIP2	0.273568	0.00908111	0.0422662		TCEA1	0.294539	0.0726438	0.457581
LRR1	0.238623	0.0020905	0.0128551			CSNK1G1	0.241627	0.0144209	0.0669497			SLC9C2	0.243099	0.0042045	0.0256262		MRPL39	0.273398	0.00912596	0.0424392		SERPINA1	0.294476	0.0727074	0.457808
FAM131B	0.238559	0.00209643	0.012882			KIF1BP	0.241466	0.0144882	0.0671871			C1D	0.243025	0.00421636	0.0256796		ZNF407	0.273368	0.00913396	0.0424645		MUT	0.29442	0.0727648	0.457821
CCNYL1	0.238557	0.00209664	0.0128785			ZNF440	0.241453	0.0144936	0.0671932			TAS2R43	0.242931	0.00423155	0.0257627		CCDC28A	0.273345	0.00913981	0.0424797		MMP15	0.294358	0.0728276	0.457868
RAB9A	0.238485	0.00210333	0.0129052			DDX50	0.241172	0.0146121	0.067629			YWHAE	0.242922	0.00423315	0.025763		GTPBP8	0.273274	0.00915871	0.0425437		ZDHHC4	0.294328	0.0728577	0.45771
SYNRG	0.238453	0.00210639	0.0129144			C9orf3	0.241164	0.0146153	0.067625			CD2	0.242903	0.00423616	0.0257718		ZNF813	0.273244	0.0091667	0.0425689		MLANA	0.294115	0.0730752	0.458381
ABHD5	0.23844	0.00210755	0.0129167			ZFP37	0.241038	0.0146687	0.0678152			CTAGE1	0.242844	0.00424581	0.025821		NCOA4	0.273189	0.00918124	0.0426244		TRBV28	0.294077	0.0731138	0.458449
ANKRD37	0.238421	0.00210941	0.0129233			UBR5	0.240831	0.0147567	0.0681457			SUPT6H	0.242833	0.00424744	0.0258215		PRMT9	0.273086	0.00920872	0.04274		ZNF407	0.29386	0.0733364	0.459497
EOGT	0.238382	0.00211304	0.012936			PHIP	0.240688	0.0148175	0.0683123			WBP4	0.242827	0.00424854	0.0258187		ZNF433	0.273072	0.00921243	0.0427453		SLF1	0.29382	0.073377	0.459404
C12orf29	0.23836	0.00211508	0.0129437			IL20RB	0.240603	0.014854	0.0684235			ATF3	0.242819	0.00424986	0.0258077		INIP	0.272901	0.00925809	0.042897		CCDC167	0.293742	0.0734574	0.459734
CLSPN	0.238359	0.00211517	0.0129395			AP4E1	0.240525	0.0148872	0.0685574			PLEKHA5	0.242805	0.00425205	0.0258021		PTGES3	0.27285	0.00927187	0.0429489		HIST1H4E	0.293713	0.0734869	0.459744
PPP4R1	0.238312	0.00211959	0.0129569			NASP	0.240442	0.0149232	0.068685			ZNF808	0.2428	0.00425295	0.0257981		KAT6B	0.272767	0.00929392	0.0430029		CSRNP1	0.293702	0.0734982	0.459641
MELK	0.238288	0.00212185	0.0129612			NDUFAF4	0.240421	0.0149322	0.068688			ARIH1	0.242792	0.00425415	0.0257959		TMEM209	0.272745	0.00930008	0.0430074		KIR2DL4	0.293492	0.0737138	0.460641
ZSCAN31	0.238174	0.00213269	0.0130178			HTT	0.240415	0.0149347	0.0686804			RPGR	0.242679	0.00427263	0.025889		TCFL5	0.272708	0.00931	0.0430292		KANK1	0.293429	0.073779	0.460875
DPY19L4	0.238134	0.00213644	0.0130311			INSIG2	0.240391	0.014945	0.0687088			LAX1	0.242658	0.00427599	0.0258999		TMEM68	0.272512	0.00936284	0.0432493		ZDHHC2	0.293427	0.0737807	0.460712
CINP	0.238112	0.00213856	0.0130392			TMEM62	0.240281	0.0149923	0.0688878			BRWD3	0.242648	0.0042777	0.0258914		SLC26A5	0.272486	0.00936987	0.0432697		GMDS	0.293261	0.0739515	0.460736
MMS22L	0.238084	0.00214124	0.0130508			AMZ2	0.240266	0.0149987	0.0688984			NKX3-1	0.24258	0.00428889	0.0259401		TGM3	0.272433	0.00938425	0.0432878		PAQR7	0.29321	0.0740039	0.460889
KIAA1671	0.238016	0.00214776	0.0130809			RSRC1	0.24019	0.0150316	0.0690303			BANP	0.242551	0.00429353	0.0259587		IREB2	0.272377	0.00939925	0.0433449		SLC38A9	0.293148	0.0740681	0.461116
MOSPD1	0.237936	0.00215533	0.0131077			AHI1	0.240158	0.0150456	0.0690755			OR13D1	0.24235	0.00432663	0.0261207		TSTD2	0.272353	0.00940596	0.0433517		SERPINE1	0.293125	0.0740915	0.461088
NDUFB3	0.23793	0.0021559	0.0131063			DOCK4	0.240134	0.0150558	0.0690841			RUBCN	0.242185	0.00435407	0.0262671		SRSF5	0.272315	0.00941612	0.0433744		CDKL3	0.293027	0.0741931	0.461374
CSDE1	0.237906	0.00215825	0.0131158			ZNF329	0.240114	0.0150647	0.0691055			ELP3	0.242154	0.00435911	0.026288		SIAH2	0.272227	0.00944018	0.0434731		TMEM173	0.292946	0.074277	0.461549
TIAM1	0.237783	0.00217002	0.0131825			CRK	0.240098	0.0150716	0.0691181			TBC1D9	0.242081	0.00437141	0.026343		KPNA3	0.272226	0.00944048	0.0434624		PARP8	0.292801	0.0744274	0.462136
KIAA1033	0.237776	0.00217069	0.0131817			LRRN3	0.240074	0.0150819	0.0691464			FOXP1	0.242079	0.00437167	0.026335		PAPD5	0.272007	0.00950026	0.0437012		UBE4B	0.292729	0.0745013	0.462422
COPS2	0.237758	0.00217251	0.013188			PRPS1	0.240023	0.0151043	0.0692105			MRPS18C	0.242063	0.00437439	0.0263418		COX6B2	0.271876	0.00953609	0.0438538		TSPYL6	0.292689	0.0745426	0.462505
GTPBP10	0.237727	0.00217542	0.0132008			LSM14A	0.240021	0.0151051	0.0691951			CCP110	0.242053	0.00437601	0.0263324		ANKUB1	0.271852	0.00954269	0.043872		LCLAT1	0.292651	0.0745825	0.462406
RAB1A	0.237579	0.00218979	0.0132734			NUBP1	0.239851	0.015179	0.0694186			SNAPC1	0.242042	0.00437779	0.0263336		MAP3K5	0.27172	0.00957907	0.044027		RAB6A	0.292585	0.0746505	0.462654
C20orf194	0.237545	0.00219306	0.0132884			FRMD5	0.239687	0.0152507	0.0697079			RNMT	0.241908	0.00440026	0.0264495		SLC7A11	0.271547	0.00962675	0.0442094		MED14	0.292448	0.0747937	0.463022
TFB1M	0.2375	0.00219745	0.0133101			RAB3GAP2	0.239674	0.0152565	0.0697151			ALS2	0.24185	0.00441009	0.026499		GTF2E2	0.271542	0.00962814	0.0442035		OCRL	0.292396	0.074847	0.463006
BCL6	0.237466	0.0022008	0.0133206			RRAS2	0.239599	0.0152897	0.069809			MFN1	0.241754	0.00442623	0.0265863		TMEM248	0.271486	0.00964391	0.0442513		SLC39A9	0.292201	0.0750504	0.463744
CNBP	0.237261	0.00222086	0.0134371			TRIM28	0.23952	0.015324	0.0699079			MTMR8	0.241597	0.00445275	0.0267068		OSBPL11	0.271323	0.00968908	0.0443848		IBA57	0.292163	0.07509	0.463816
SLC44A5	0.237256	0.0022214	0.0134355			LMBRD1	0.239513	0.0153272	0.0699032			FCHSD2	0.24136	0.00449312	0.0269197		PTAFR	0.27132	0.00968999	0.0443645		SDR42E2	0.29211	0.0751451	0.463983
ARL13B	0.2372	0.00222693	0.0134591			ASGR2	0.239497	0.0153341	0.0699156			BUB1	0.241337	0.00449708	0.0269239		CEP350	0.271307	0.00969343	0.0443679		METTL10	0.292102	0.0751542	0.463866
CTSC	0.23716	0.00223089	0.0134732			GNE	0.239477	0.015343	0.0699368			ZNF407	0.241297	0.00450393	0.0269552		MED28	0.270924	0.0098007	0.0447353		FARP1	0.29208	0.075177	0.463834
TRIM23	0.237045	0.00224224	0.0135171			STXBP5	0.239432	0.0153632	0.0700095			CD3D	0.241074	0.00454222	0.0271256		TMF1	0.27085	0.00982152	0.044818		MARCH3	0.291896	0.075369	0.464846
PAPD5	0.236914	0.00225523	0.0135856			UBE2H	0.239351	0.0153988	0.0701522			RRM2	0.241019	0.00455171	0.0271626		APLP1	0.270737	0.00985347	0.0449514		ARHGEF35	0.291865	0.0754019	0.464875
SGPL1	0.236897	0.00225696	0.013591			UHRF1BP1L	0.239331	0.0154075	0.0701728			MMP9	0.240919	0.00456905	0.0272465		C21orf91	0.270694	0.00986573	0.0449825		GPR63	0.291812	0.0754572	0.465043
S1PR2	0.236739	0.00227284	0.0136767			CPD	0.239276	0.0154317	0.0702638			AF111168.1	0.240909	0.00457088	0.0272476		OAT	0.270658	0.00987582	0.0450161		AKNAD1	0.291809	0.0754603	0.464889
ERGIC2	0.236516	0.00229528	0.0138017			AREL1	0.239276	0.0154318	0.0702447			FAM83H-AS1	0.24072	0.00460377	0.0273845		DDX52	0.270639	0.00988119	0.0450282		ASCC3	0.29177	0.0755004	0.464618
TNF	0.236507	0.00229623	0.0138024			TRGC1	0.239009	0.0155504	0.0706294			SRSF6	0.240232	0.00468967	0.0278454		UAP1	0.270567	0.0099018	0.0451097		ARHGEF9	0.291732	0.0755402	0.46469
WDR43	0.236505	0.00229644	0.0137986			CCR5	0.238989	0.0155597	0.070652			PPAT	0.240152	0.00470396	0.0279203		ACBD7	0.270513	0.00991719	0.0451674		HIST1H2AG	0.291721	0.075552	0.46459
TTC25	0.23638	0.0023091	0.0138596			USP22	0.238955	0.0155747	0.0706817			C18orf32	0.240117	0.00471022	0.0279474		KLHL15	0.270512	0.00991742	0.045156		NBPF20	0.291623	0.0756549	0.464877
APPL1	0.236372	0.00230993	0.0138596			FAM199X	0.238917	0.0155917	0.0707198			ARHGAP42	0.240107	0.00471188	0.0279473		ZNF155	0.270498	0.00992125	0.0451611		ZNF365	0.291617	0.0756615	0.464746
TBC1D9	0.23635	0.0023122	0.0138682			SKIL	0.238876	0.01561	0.0707834			GFPT2	0.24002	0.00472745	0.0280296		KYAT3	0.270479	0.0099268	0.0451739		OXSM	0.291611	0.0756676	0.464611
OTUD1	0.236249	0.0023225	0.0139098			ELOVL4	0.238836	0.015628	0.0708264			JMY	0.239947	0.00474057	0.0280872		ZNF124	0.270465	0.00993064	0.0451789		SATB1	0.291475	0.07581	0.465312
BTBD10	0.236204	0.00232715	0.0139326			DNTTIP2	0.238822	0.0156342	0.0708157			TMEM87B	0.239873	0.00475385	0.0281458		FBXO30	0.270342	0.00996591	0.0452772		ZMYND12	0.29138	0.0759105	0.465757
MNAT1	0.236202	0.00232738	0.0139289			IP6K1	0.238783	0.0156517	0.0708754			SEPT3	0.239869	0.00475465	0.0281404		IQGAP1	0.270267	0.00998735	0.0453622		GIMAP4	0.291295	0.0760002	0.466134
SLC25A33	0.236166	0.00233107	0.013946			EIF2S1	0.238694	0.0156915	0.0709978			SLFNL1	0.239748	0.00477637	0.0282589		CD14	0.270249	0.0099924	0.0453727		ABHD3	0.291085	0.0762217	0.46732
SFR1	0.236158	0.00233183	0.0139455			MTPAP	0.238681	0.0156974	0.0710049			SIK1	0.239741	0.00477755	0.0282558		IRGQ	0.270138	0.0100242	0.0455045		CDV3	0.290983	0.0763285	0.467629
ATXN3	0.236151	0.0023326	0.0139451			DPM1	0.238677	0.015699	0.0709925			NBEA	0.239669	0.00479059	0.0283127		KRAS	0.269613	0.0101759	0.0460543		KRTAP16-1	0.29098	0.0763319	0.467476
ZC3H6	0.236133	0.00233444	0.0139511			RAB18	0.238632	0.0157195	0.0710465			SLC39A9	0.239522	0.00481738	0.0284203		TGIF2	0.269559	0.0101914	0.046112		FAM153A	0.290973	0.0763394	0.467349
SPIN1	0.23609	0.00233883	0.0139672			KIDINS220	0.238619	0.0157251	0.0710523			TMEM117	0.239516	0.00481843	0.0284164		CCNT2	0.26955	0.0101942	0.0461119		HSD17B11	0.290889	0.0764284	0.467722
ECD	0.236071	0.00234088	0.0139744			SETD9	0.238561	0.0157512	0.0711509			KIF27	0.239411	0.00483758	0.0285192		AMBRA1	0.269474	0.0102164	0.0461744		IKZF2	0.290753	0.0765717	0.468252
LRRK2	0.236037	0.00234438	0.0139852			GP6	0.238407	0.0158208	0.071407			PDXK	0.239405	0.00483864	0.0285152		CWF19L1	0.269239	0.0102852	0.0463592		THAP9	0.290744	0.0765821	0.468143
SLTM	0.235953	0.00235302	0.0140266			ASAP1	0.238342	0.0158506	0.071483			AMBRA1	0.239245	0.00486793	0.0286675		HECTD2	0.269042	0.0103432	0.0465571		EMB	0.29041	0.0769361	0.469614
CMPK1	0.235876	0.00236103	0.0140693			KRAS	0.238304	0.0158678	0.0715217			NOM1	0.239216	0.00487337	0.0286893		TCEA1	0.268881	0.0103908	0.0467459		NAA30	0.290391	0.0769559	0.469388
RPA3	0.235836	0.00236515	0.0140888			HERPUD1	0.238285	0.0158761	0.0715394			SWAP70	0.239172	0.00488132	0.0287157		GTF2F2	0.268836	0.010404	0.04678		PDZD2	0.290391	0.0769564	0.469219
PLXDC1	0.235804	0.00236858	0.0141042			SAT1	0.238257	0.0158888	0.0715579			AC004813.1	0.239137	0.0048878	0.0287436		PTPRJ	0.268741	0.0104321	0.0468809		RASGRF2	0.290266	0.0770892	0.469683
SNAPC1	0.235764	0.00237275	0.0141239			ZNF562	0.238233	0.0158997	0.0715875			TFB1M	0.239033	0.00490714	0.0288471		ACTR3	0.268611	0.010471	0.0469793		ROBO3	0.29026	0.0770954	0.469548
ZNF140	0.235756	0.0023735	0.0141233			TMEM154	0.238074	0.0159721	0.0717771			KIAA0825	0.23898	0.00491687	0.028894		YBX3	0.268432	0.0105244	0.047155		ARFIP1	0.290244	0.0771128	0.469481
MROH9	0.235552	0.00239495	0.0142203			ECD	0.238071	0.0159734	0.0717634			KIAA0101	0.238909	0.00493001	0.0289507		CEP120	0.268318	0.0105585	0.0472945		CLTC	0.289966	0.0774093	0.470767
GATSL2	0.235539	0.00239631	0.0142233			FBXO5	0.238032	0.0159913	0.0718244			UBA6	0.238473	0.00501168	0.0293159		ZCCHC4	0.268309	0.0105613	0.0472947		OCLM	0.289934	0.0774435	0.470802
BRD4	0.23553	0.00239723	0.0142236			FMR1	0.238006	0.0160035	0.0718594			RIOK1	0.238192	0.00506493	0.0295648		SNX25	0.26829	0.010567	0.0472944		RP11-145E5.5	0.289831	0.0775538	0.4713
SRP68	0.235479	0.00240266	0.0142457			HIST1H2BE	0.237968	0.0160206	0.0718971			ZMYM2	0.238161	0.00507069	0.029588		THAP9	0.268152	0.0106085	0.0474288		PIGK	0.289732	0.0776594	0.471768
TP53INP2	0.235257	0.00242623	0.0143546			CENPN	0.237864	0.0160681	0.0719934			ANAPC1	0.23794	0.00511292	0.0297714		NR2C2	0.268052	0.0106388	0.0475514		UTS2B	0.289662	0.077735	0.472054
SWAP70	0.235256	0.00242636	0.0143502			PTPRG	0.237814	0.0160914	0.0720784			SPAST	0.237912	0.00511831	0.0297923		KCNK4	0.267999	0.0106549	0.0475977		MAF	0.289656	0.0777409	0.471917
NR4A1	0.235249	0.00242707	0.0143493			SLC38A4	0.237791	0.0161017	0.072105			H3F3B	0.237733	0.00515282	0.0299721		ANKRD42	0.267979	0.010661	0.0476121		HIF1AN	0.289444	0.0779683	0.472777
HSP90AB1	0.235208	0.0024315	0.0143703			PDXDC1	0.237644	0.0161694	0.0723496			XRN2	0.237719	0.00515552	0.0299668		PDCL	0.267874	0.0106926	0.0477278		ARHGAP23	0.289335	0.0780857	0.473142
TMEM50A	0.235011	0.00245256	0.0144844			FAM151B	0.237459	0.016255	0.0726734			UTP11	0.237656	0.00516771	0.0300166		LIN52	0.267871	0.0106935	0.0477188		CCDC184	0.289298	0.0781255	0.473211
IGSF9B	0.23501	0.00245269	0.0144801			CHD6	0.237441	0.0162634	0.0726914			WDR76	0.237646	0.0051698	0.0300182		CTPS1	0.267834	0.0107048	0.0477436		FKBP1C	0.289062	0.0783801	0.474406
SNX13	0.234854	0.00246959	0.0145694			HAUS6	0.237359	0.0163012	0.0727624			HIVEP1	0.237632	0.00517238	0.0300226		TMEM242	0.267773	0.0107234	0.0477879		THOC3	0.289027	0.0784171	0.474457
SMC1B	0.234833	0.00247186	0.0145724			FAM53C	0.237329	0.0163153	0.0728054			ZNF527	0.237606	0.00517744	0.0300415		ZNF486	0.267711	0.0107423	0.0478336		TRAM2	0.288979	0.078469	0.474424
MRPL42	0.234774	0.00247819	0.0146046			MYADM	0.237079	0.0164317	0.0732067			SMU1	0.237596	0.00517946	0.0300427		METTL21A	0.26767	0.0107547	0.0478628		ACER3	0.288947	0.0785034	0.474459
RILPL2	0.234725	0.00248356	0.0146258			FAM198B	0.237045	0.0164475	0.0732179			OCLN	0.237563	0.00518583	0.0300691		SETD2	0.267625	0.0107684	0.0479111		TMEM135	0.28883	0.0786307	0.474881
PLSCR1	0.234426	0.00251629	0.0148133			GSPT1	0.236999	0.0164692	0.0732359			SCRN1	0.237557	0.00518696	0.0300651		RTF1	0.267546	0.0107927	0.0479677		MAST4	0.288737	0.0787303	0.475136
SIK3	0.234155	0.00254638	0.0149798			MAFG	0.236935	0.0164992	0.0732904			ASH2L	0.237542	0.00518987	0.0300715		C9orf153	0.267397	0.0108383	0.0481055		ELOVL6	0.288646	0.0788288	0.475384
IFI16	0.234109	0.00255146	0.0150043			PPP1R15A	0.236729	0.0165963	0.0736428			ARL5B	0.23744	0.00520981	0.0301659		ADIPOR1	0.267361	0.0108493	0.0481417		BTRC	0.288565	0.0789172	0.475398
MAN1A2	0.233888	0.00257627	0.0151341			MBTD1	0.236605	0.0166546	0.0737826			SLC35E1	0.237439	0.00520997	0.0301562		IFNB1	0.267288	0.010872	0.0482164		KMT5B	0.2884	0.0790962	0.47613
HSPH1	0.233786	0.00258779	0.0151802			DENND1B	0.236584	0.0166647	0.0738077			BNIP3L	0.237335	0.00523028	0.0302527		UBR5	0.26727	0.0108774	0.0482273		KRT2	0.288385	0.0791125	0.476055
PAPOLA	0.233573	0.00261189	0.0152891			SMURF1	0.236492	0.0167083	0.0739614			GCC2	0.237264	0.00524419	0.0303225		DDX19B	0.267201	0.0108988	0.0483094		PRPSAP2	0.288331	0.079171	0.476234
LGSN	0.233516	0.00261844	0.0153166			ZFYVE26	0.236421	0.016742	0.0740512			EIF5A2	0.237246	0.00524784	0.0303331		MEPCE	0.267112	0.0109263	0.0484055		SLAIN1	0.288161	0.0793566	0.476485
TRBV23-1	0.233487	0.00262174	0.0153251			ARID2	0.236211	0.0168417	0.0743731			MAP2K3	0.237209	0.00525511	0.0303645		RFX7	0.267072	0.0109388	0.0484347		RNF168	0.288102	0.0794204	0.476695
SLC25A36	0.233416	0.00262988	0.0153564			PTGER2	0.236107	0.0168917	0.0745541			SLC34A1	0.237192	0.00525837	0.0303727		ITSN2	0.26704	0.0109487	0.04844		SLFN12L	0.287979	0.0795546	0.477155
SAMD3	0.233399	0.00263178	0.0153567			FBXL4	0.236055	0.0169166	0.0746243			FAM177A1	0.237182	0.00526029	0.0303732		SLCO3A1	0.266979	0.0109675	0.0484971		C10orf35	0.287965	0.0795702	0.477075
ATG7	0.233363	0.00263592	0.01537			SHF	0.236046	0.0169212	0.0746244			CLDN23	0.237094	0.00527774	0.0304634		TLR4	0.266957	0.0109745	0.048502		OXR1	0.287682	0.0798787	0.478406
CCSER2	0.233337	0.00263896	0.0153823			BMP2K	0.236018	0.0169344	0.0746627			TRAV1-2	0.237069	0.00528255	0.0304699		METAP2	0.266873	0.0110005	0.048604		ACADM	0.287592	0.0799775	0.478651
ETFA	0.23329	0.00264432	0.0154081			GRIP2	0.235869	0.017006	0.0748987			TXNL4B	0.237034	0.0052896	0.0304893		POLR2A	0.266792	0.0110258	0.0486771		MSI2	0.287572	0.0799993	0.478608
TMED2	0.23325	0.00264896	0.0154298			POLDIP3	0.235729	0.0170735	0.0751362			STX18	0.237021	0.00529221	0.0304938		MED21	0.266788	0.0110271	0.0486697		HADHA	0.287499	0.0800795	0.478743
PTPRC	0.233152	0.00266029	0.0154848			SAMD8	0.235543	0.0171639	0.0754336			GLIPR1L1	0.236939	0.00530831	0.0305653		AGPAT4	0.266701	0.011054	0.0487753		ZNF618	0.287426	0.0801595	0.478875
DOCK7	0.233083	0.00266829	0.0155205			U2SURP	0.235528	0.0171708	0.075444			TACC1	0.23693	0.00531018	0.0305654		BCL2A1	0.266638	0.0110738	0.0488499		LSM1	0.287343	0.0802514	0.479251
TYW3	0.233043	0.00267297	0.0155422			TOPBP1	0.235498	0.0171854	0.0754882			VWA8	0.236901	0.00531597	0.0305881		NPIPB6	0.266611	0.0110824	0.0488616		RCAN2	0.287257	0.0803459	0.479642
TM2D3	0.232956	0.00268313	0.0155904			NUP88	0.235465	0.0172015	0.0755389			PFKFB3	0.236886	0.00531886	0.0305941		KSR2	0.266537	0.0111054	0.048911		TERF2	0.287228	0.0803778	0.479487
RNF157	0.232893	0.00269044	0.0156274			SEPT7	0.235409	0.0172287	0.0756183			SSBP2	0.236882	0.00531975	0.0305886		RABEP1	0.266517	0.0111119	0.0489136		SYTL2	0.287193	0.0804163	0.479544
ANKS1B	0.232826	0.00269839	0.0156681			SNIP1	0.235245	0.0173087	0.0759292			PRR11	0.236822	0.00533168	0.0306465		STK38L	0.26642	0.0111424	0.0490089		STARD4	0.287132	0.0804833	0.479771
MRPS30	0.23273	0.00270963	0.0157223			NFKBID	0.235222	0.0173203	0.0759397			WDR43	0.23681	0.00533394	0.0306489		POLR3A	0.266152	0.011227	0.0493152		KHDRBS1	0.287127	0.0804888	0.479631
PRKCI	0.232692	0.00271417	0.0157431			DHX15	0.235157	0.0173518	0.0760578			MOB1A	0.236789	0.0053382	0.0306521		TRAPPC10	0.266135	0.0112322	0.0493252		BEAN1	0.286992	0.0806374	0.480171
HBS1L	0.232555	0.00273038	0.0158316			IGLC3	0.235137	0.0173615	0.0760802			TRIM4	0.236776	0.00534073	0.030656		PRPF18	0.266092	0.0112459	0.0493591		C20orf173	0.286958	0.0806743	0.480045
ZMYM2	0.232459	0.00274181	0.0158867			APLP1	0.235111	0.0173743	0.0760957			SMC1A	0.236763	0.00534331	0.0306602		DPYD	0.265853	0.0113221	0.0496279		ZNF69	0.286723	0.0809342	0.480901
TXNDC9	0.232401	0.00274869	0.0159211			TRGC2	0.235004	0.0174273	0.0762471			TOB2	0.236709	0.0053541	0.0307114		AFF3	0.26585	0.0113231	0.0496191		SUCO	0.28666	0.0810042	0.481144
ZNF627	0.232399	0.0027489	0.0159167			PIRT	0.234952	0.0174524	0.0763371			CDK8	0.236615	0.00537311	0.0307992		SUDS3	0.265826	0.0113306	0.0496389		RD3	0.286613	0.0810561	0.480935
TCEB3B	0.232361	0.0027534	0.0159372			MCCD1	0.234927	0.0174651	0.0763523			PPP1R2	0.236517	0.00539268	0.0308899		TOPBP1	0.265806	0.011337	0.0496406		UCK2	0.286605	0.0810645	0.480812
BROX	0.232278	0.00276339	0.0159782			PABPC3	0.234901	0.0174778	0.0763675			SP3	0.236495	0.00539708	0.0309044		ERF	0.265737	0.011359	0.0497238		EIF1AX	0.286565	0.0811097	0.480908
GPR65	0.232204	0.00277228	0.0160241			PLK2	0.234765	0.0175449	0.0765799			ZCCHC7	0.236415	0.00541323	0.0309541		MARK4	0.265728	0.011362	0.0497236		CLOCK	0.286484	0.0811992	0.481094
BEST1	0.232177	0.00277554	0.0160373			NEK5	0.234722	0.0175664	0.0765526			EVPL	0.23632	0.00543245	0.0310426		ZFYVE16	0.265669	0.0113808	0.0497928		SCAI	0.286339	0.0813597	0.481873
TBK1	0.232143	0.00277959	0.0160495			ZNF730	0.234721	0.0175668	0.0765341			AP000866.1	0.236319	0.00543263	0.0310329		ZNF560	0.265582	0.0114088	0.0498625		RPH3A	0.286293	0.0814112	0.482006
GK	0.231985	0.00279877	0.0161546			OAT	0.234645	0.0176045	0.0766581			RINT1	0.236308	0.00543492	0.0310353		ZNF473	0.265501	0.011435	0.0499375		RPP25	0.286273	0.0814335	0.481965
RBL1	0.231969	0.00280071	0.0161602			DLG1	0.23454	0.0176566	0.0767838			ANKS1B	0.236208	0.00545525	0.0311299		TTI2	0.265478	0.0114423	0.0499432		CREB5	0.286018	0.0817173	0.482954
MED31	0.231944	0.00280373	0.016172			FNBP4	0.234478	0.0176874	0.0768976			KIF16B	0.236207	0.00545542	0.0311202		IDI1	0.265383	0.0114729	0.0500373		VDR	0.286009	0.0817272	0.482841
DOCK2	0.231771	0.00282485	0.0162825			RNF19B	0.234375	0.0177387	0.0770601			POLR1E	0.236199	0.00545696	0.0311182		ANKRD37	0.26533	0.0114899	0.050085		HIST1H2BF	0.285931	0.0818143	0.483011
EEA1	0.23163	0.00284211	0.0163763			ZCCHC4	0.234269	0.0177918	0.0771693			TMEM236	0.236087	0.00547987	0.0312273		LITAF	0.265095	0.0115664	0.050352		UBE2L3	0.285912	0.0818353	0.482963
RRM1	0.231487	0.00285981	0.0164439			CWF19L1	0.234247	0.0178031	0.0771979			COL6A6	0.235973	0.00550318	0.0313171		PDS5B	0.264873	0.0116386	0.0505733		SERPINB8	0.285844	0.0819114	0.48324
ANKRD26	0.231421	0.00286792	0.0164848			GSK3B	0.234155	0.0178491	0.0773569			ANAPC7	0.235895	0.0055191	0.0313969		LGMN	0.264741	0.0116819	0.0506684		SLC30A9	0.285777	0.0819855	0.483504
LCTL	0.231395	0.00287114	0.0164919			POP4	0.234149	0.0178522	0.0773501			CRYBA4	0.235879	0.00552251	0.0314055		TRAV8-1	0.264723	0.0116878	0.050681		ZNF827	0.285765	0.0819997	0.483416
MTMR1	0.231356	0.00287606	0.0165087			WDR48	0.234114	0.0178695	0.0773847			RICTOR	0.235645	0.00557085	0.0316695		AC131097.4	0.264672	0.0117046	0.0507269		TTK	0.285606	0.0821772	0.48429
ACSL3	0.2313	0.00288302	0.0165372			TRA2A	0.234072	0.0178909	0.0774572			CFAP97	0.235641	0.00557169	0.0316634		HSPA2	0.264664	0.0117071	0.0507246		CCNI2	0.285574	0.082213	0.484329
CPEB2	0.231266	0.00288723	0.0165556			DDX19B	0.233992	0.0179308	0.0775286			MRPL15	0.235498	0.0056013	0.0317989		SERP1	0.26438	0.0118008	0.0510639		MARCH7	0.285313	0.0825056	0.485017
ELL2	0.231172	0.00289896	0.0166171			TMEM67	0.233914	0.0179707	0.0776198			RP11-33O4.2	0.235389	0.00562402	0.031917		RAD23B	0.264333	0.0118164	0.0510915		SIDT1	0.285288	0.0825337	0.48501
DPP8	0.231132	0.00290399	0.0166344			TUBD1	0.233846	0.0180049	0.0776662			NUP188	0.23522	0.00565947	0.0320852		SMIM15	0.264242	0.0118466	0.0511818		DRAXIN	0.285284	0.0825384	0.484866
OAT	0.231113	0.00290637	0.0166366			RP11-500M8.7	0.233769	0.0180436	0.0777522			PDLIM1	0.235165	0.00567094	0.0321392		TSPYL6	0.264091	0.0118967	0.0513847		CLMN	0.285033	0.0828207	0.486179
BTBD18	0.231032	0.0029166	0.0166836			C11orf58	0.233737	0.0180599	0.0778025			ZNF430	0.235076	0.0056897	0.0322124		LINGO2	0.264067	0.011905	0.0514071		MRPL51	0.284866	0.0830087	0.48711
MUT	0.23101	0.00291928	0.0166931			RP11-111H13.1	0.233698	0.0180798	0.0778271			RNF139	0.235	0.00570582	0.0322927		C1GALT1	0.264064	0.0119057	0.0513968		SH3KBP1	0.284853	0.0830232	0.487022
ITGB1	0.23097	0.00292436	0.0167049			RB1CC1	0.23368	0.0180888	0.0778254			DTWD2	0.23492	0.00572288	0.0323561		TIMM23	0.263949	0.0119443	0.05155		SUZ12	0.284836	0.0830418	0.486959
AF165138.7	0.230925	0.00293009	0.0167318			FBXL3	0.23367	0.018094	0.0778276			ZNF845	0.234876	0.00573223	0.0323979		CDK7	0.263835	0.0119825	0.0517015		SLC35A5	0.284829	0.0830504	0.486837
TACC1	0.230852	0.00293933	0.016773			ZNF222	0.233591	0.018134	0.077939			CMAS	0.234871	0.00573315	0.032392		JAK2	0.263814	0.0119896	0.0517186		ADAMTSL4	0.284791	0.0830924	0.486911
TCERG1	0.230849	0.00293964	0.016769			COMMD2	0.233562	0.0181492	0.077984			EFTUD2	0.234822	0.0057437	0.0324295		GOLGB1	0.263726	0.0120191	0.0518188		TFB1M	0.284725	0.083168	0.487009
RRAD	0.230833	0.00294174	0.0167752			SLC16A6	0.233512	0.0181747	0.0780533			NPAT	0.234736	0.00576204	0.0325219		MIS12	0.263554	0.012077	0.0519873		TUBB8	0.284686	0.0832114	0.487091
SMKR1	0.23082	0.00294334	0.0167786			SCOC	0.233446	0.0182083	0.0781366			HSP90AB1	0.234637	0.00578305	0.0326183		POU2F1	0.263433	0.012118	0.0521368		TSPAN5	0.284629	0.0832758	0.487124
PUS3	0.230764	0.0029505	0.0168136			TRIM59	0.233367	0.0182488	0.0782495			MRPL30	0.234598	0.00579151	0.0326438		SLC9A1	0.26337	0.0121393	0.0522012		PRMT3	0.284543	0.0833738	0.487353
ARCN1	0.230734	0.00295429	0.0168294			GNPTAB	0.233332	0.0182665	0.0782849			SRRM1	0.234583	0.00579463	0.0326503		ZFYVE26	0.263343	0.0121484	0.0522268		IPO7	0.284502	0.0834199	0.48745
TRAV36DV7	0.230707	0.00295782	0.0168437			PRIM2	0.233323	0.0182713	0.0782853			EI24	0.234571	0.00579738	0.0326547		GKAP1	0.263282	0.0121691	0.0522886		LYAR	0.284498	0.0834243	0.487304
PDLIM1	0.230694	0.00295949	0.0168474			HIST2H2BF	0.2333	0.018283	0.0782949			RFC1	0.234508	0.00581088	0.0327195		MTPAP	0.263212	0.0121931	0.0523782		SYNGR1	0.284446	0.083483	0.487303
ZNF823	0.230688	0.00296019	0.0168456			STOX1	0.233164	0.0183526	0.0784714			GPBP1L1	0.2345	0.00581258	0.032718		GNPTAB	0.263138	0.0122184	0.052473		TRIP4	0.284356	0.0835846	0.487552
NR4A3	0.230673	0.00296211	0.0168508			EOGT	0.233113	0.0183791	0.078564			FP325331.1	0.234482	0.00581645	0.0327287		TGFBR2	0.262725	0.0123598	0.0529568		PAN3	0.284271	0.0836818	0.487776
RNGTT	0.230469	0.00298822	0.0169701			POU1F1	0.233028	0.0184229	0.0786704			C5orf47	0.234418	0.00583013	0.0327945		HMGXB3	0.262682	0.0123745	0.0529923		AP000866.1	0.284227	0.0837314	0.487893
PTGER4	0.230393	0.00299805	0.0170143			GTPBP4	0.233016	0.0184288	0.078675			ZNF165	0.234357	0.00584334	0.0328353		MYADM	0.262662	0.0123815	0.0529951		ADAM20	0.284089	0.0838884	0.48795
SRP72	0.23023	0.00301918	0.0171108			IREB2	0.232929	0.0184741	0.078828			BEND4	0.234323	0.00585083	0.0328663		ABL2	0.262613	0.0123985	0.0530404		EIF2AK2	0.284052	0.0839299	0.48802
BUB1	0.230181	0.0030255	0.0171348			HEATR5A	0.232913	0.018482	0.0788415			BCOR	0.234317	0.00585198	0.0328616		TXNL1	0.262439	0.0124589	0.0532436		BEST2	0.28405	0.0839326	0.487864
FRS2	0.230179	0.00302581	0.0171308			LIN52	0.232824	0.0185282	0.0790182			WWP2	0.234284	0.00585919	0.0328798		VPS13B	0.262369	0.0124829	0.0533325		ATP6V1D	0.284019	0.0839674	0.487895
PPTC7	0.23017	0.00302694	0.0171313			PPP1R11	0.232636	0.0186259	0.079312			TXNDC9	0.234086	0.00590236	0.0330772		ZNF689	0.262335	0.0124949	0.0533561		DGKH	0.283921	0.0840795	0.488033
CD93	0.230166	0.00302751	0.0171228			CD3D	0.232597	0.0186465	0.0793592			SORBS1	0.234059	0.00590808	0.0330981		AP5M1	0.262297	0.012508	0.0533707		CEP135	0.283868	0.0841404	0.488044
ABCD3	0.230011	0.00304773	0.0172254			CASKIN1	0.23249	0.0187022	0.0795754			IFIT2	0.233997	0.00592162	0.0331403		SLC19A2	0.26228	0.0125141	0.053383		SLC44A1	0.283838	0.0841741	0.488068
CDK13	0.229959	0.00305465	0.0172586			RABL3	0.232475	0.0187104	0.0795695			PHF11	0.233958	0.0059303	0.0331664		CPSF2	0.262278	0.0125146	0.0533715		PTBP3	0.283756	0.0842671	0.488266
DTX2	0.22992	0.00305967	0.0172811			SLC9A1	0.232437	0.0187302	0.0796132			RAN	0.233894	0.00594425	0.0332108		BRMS1L	0.262266	0.0125188	0.0533756		OSTM1	0.283521	0.0845358	0.489309
PDE7B	0.229822	0.00307262	0.0173483			KSR2	0.232429	0.0187342	0.0796095			SRSF5	0.233893	0.0059444	0.0332004		DDX24	0.26226	0.012521	0.0533713		TFRC	0.283466	0.0845991	0.489333
AC105052.1	0.229633	0.00309772	0.0174781			SAFB	0.232166	0.0188722	0.080052			DYNC1I2	0.233828	0.00595884	0.0332362		TAB3	0.2622	0.0125417	0.0534322		PDS5B	0.283464	0.0846016	0.489177
HBP1	0.229595	0.00310274	0.0175005			ALG5	0.232154	0.0188786	0.0800589			NCL	0.233792	0.00596676	0.033258		GDPD2	0.262155	0.0125576	0.0534724		TNFRSF17	0.283456	0.0846107	0.489059
GNG13	0.229594	0.00310283	0.017495			CCDC28A	0.232151	0.0188802	0.0800453			IWS1	0.23379	0.00596706	0.0332485		NAPG	0.261898	0.0126477	0.0537728		GALNT1	0.283399	0.0846754	0.489262
ANKRD45	0.229362	0.00313398	0.0176526			TTC25	0.232146	0.0188829	0.0800359			PPP4R3B	0.233782	0.0059689	0.0332476		C16orf54	0.261835	0.0126698	0.0538531		PTGES3L	0.283346	0.0847367	0.489445
ATP6V1C1	0.229351	0.00313535	0.0176543			DLD	0.232007	0.0189562	0.0802644			MX1	0.233756	0.00597475	0.0332689		HMCES	0.261806	0.0126801	0.0538694		CREB3L2	0.283326	0.0847592	0.489405
DNAJC7	0.229327	0.00313858	0.0176665			RBM48	0.231969	0.0189766	0.0803303			PEG10	0.233742	0.00597779	0.0332747		NETO2	0.261762	0.0126954	0.0539068		RP11-123K3.4	0.283302	0.0847872	0.489225
MGAM	0.229284	0.00314446	0.0176876			ZFAND6	0.231962	0.0189799	0.0803239			ANGPTL7	0.233737	0.00597894	0.0332699		UBE2E1	0.261393	0.0128261	0.0543919		C5orf58	0.283301	0.0847875	0.489056
SERPINF1	0.229265	0.003147	0.0176958			TOB2	0.231722	0.0191073	0.0808011			SMARCE1	0.233617	0.00600544	0.0333949		RPF2	0.261306	0.0128572	0.0545098		FAM72D	0.283283	0.084809	0.48901
WDR66	0.22926	0.00314761	0.0176933			KLHL24	0.231633	0.019155	0.0809202			RAB8A	0.233615	0.00600587	0.0333861		PGRMC2	0.261125	0.0129218	0.0547698		ME2	0.28322	0.0848806	0.489253
SLC35E1	0.229202	0.00315545	0.0177253			HCAR2	0.231497	0.0192275	0.0810611			CMPK1	0.233612	0.00600652	0.0333785		ANGPTL8	0.261118	0.0129244	0.0547668		PRRG4	0.283105	0.0850124	0.489672
RALA	0.229191	0.00315694	0.0177277			TMEM248	0.231271	0.0193492	0.0814702			TENM1	0.233581	0.00601341	0.0333944		RBM5	0.261115	0.0129255	0.0547571		STAB1	0.282908	0.08524	0.49013
SLC7A4	0.229163	0.00316076	0.0177431			PDCL	0.231228	0.0193723	0.0815469			ROR1	0.23357	0.00601569	0.0333959		RSF1	0.261078	0.0129386	0.0547989		TNFRSF21	0.282885	0.0852654	0.489936
DNAAF2	0.229023	0.00317984	0.0178321			THOC5	0.231221	0.0193759	0.0815412			PDCL3	0.233541	0.00602212	0.0334203		FAM35A	0.26107	0.0129416	0.0547976		IL24	0.282796	0.0853683	0.490187
TRDMT1	0.228969	0.00318717	0.017855			TVP23B	0.231054	0.019466	0.0818581			REEP3	0.23351	0.00602905	0.0334476		EXOC2	0.26096	0.0129812	0.0549229		MTRNR2L3	0.282731	0.0854433	0.490108
WNT5B	0.228848	0.00320371	0.0179356			TMEM50A	0.230711	0.0196524	0.0825162			ACVR1	0.233499	0.00603146	0.0334498		ANAPC1	0.260902	0.0130021	0.0549972		GPBP1L1	0.282721	0.0854553	0.490007
RAB11A	0.228836	0.00320528	0.0179383			DAPL1	0.230644	0.0196892	0.0826288			ZNF611	0.233425	0.00604802	0.0335191		CCDC117	0.260897	0.0130039	0.0549909		PDCD2L	0.282713	0.0854645	0.48989
BCL10	0.228818	0.00320777	0.0179462			DENND5B	0.23063	0.0196971	0.082578			HBEGF	0.233393	0.00605528	0.0335482		CASKIN1	0.260818	0.0130324	0.0550835		DTX2	0.282688	0.0854928	0.489713
C11orf58	0.228801	0.00321016	0.0179535			SH2D1A	0.230599	0.0197135	0.0826261			DYSF	0.233357	0.00606318	0.0335695		USP16	0.260547	0.0131306	0.0554416		EIF5	0.282684	0.0854976	0.489572
LARS2	0.22872	0.00322135	0.0180039			METAP2	0.230588	0.01972	0.0826323			ADAMTSL4	0.233297	0.00607653	0.0336321		CCNL1	0.260442	0.0131688	0.0555464		MCEMP1	0.282616	0.0855767	0.489347
DYRK1A	0.228702	0.00322382	0.0180116			SRSF12	0.230567	0.0197312	0.0826584			MYO5C	0.233216	0.0060949	0.0337225		WDR89	0.260099	0.0132941	0.0559751		PRR25	0.282511	0.085697	0.489697
DPYSL2	0.228675	0.00322743	0.0180257			EIF1AY	0.230501	0.0197672	0.0827882			CHAMP1	0.233159	0.00610765	0.0337818		LDB2	0.260062	0.0133077	0.0560038		BTD	0.282377	0.085852	0.490414
AKR1C1	0.228602	0.00323752	0.0180638			TUBGCP4	0.230361	0.0198442	0.0830478			TAOK3	0.233102	0.00612052	0.0338304		RPRD1B	0.260042	0.0133149	0.0560198		HIBADH	0.282278	0.0859678	0.490736
AGTPBP1	0.228587	0.00323967	0.0180697			CHAC2	0.230064	0.0200085	0.0835875			COPB1	0.23304	0.00613433	0.0338954		EPB41L3	0.259958	0.0133457	0.0561068		SECTM1	0.282267	0.0859797	0.490635
AMBRA1	0.228574	0.0032414	0.0180733			ATP6V0A2	0.229881	0.0201098	0.0839047			DNAH2	0.232759	0.00619826	0.0341688		DAPL1	0.259879	0.0133751	0.0561592		PLEKHA5	0.282172	0.0860901	0.490758
MTHFD2	0.228471	0.00325571	0.0181347			SLC22A18AS	0.229744	0.0201861	0.0842018			RPL22L1	0.232716	0.00620786	0.0342104		FARSB	0.259743	0.0134252	0.0563265		MRPL27	0.282053	0.0862281	0.491038
BEND4	0.228428	0.00326177	0.0181624			DNAJB8	0.229692	0.0202153	0.0842814			RGS9BP	0.232652	0.00622248	0.0342681		TRGV8	0.259579	0.0134861	0.056539		SLC30A6	0.282006	0.0862825	0.491179
THOC5	0.228345	0.00327328	0.0182142			QPCT	0.229682	0.0202211	0.0842845			AP000295.9	0.232454	0.00626795	0.0344841		NUP88	0.259572	0.0134887	0.0565357		ACTG1	0.281983	0.0863098	0.491165
PRR11	0.228253	0.00328615	0.0182736			CASD1	0.229474	0.0203377	0.0847488			EGLN1	0.232328	0.00629702	0.0345637		CNOT4	0.25947	0.0135266	0.0566518		GNAQ	0.281979	0.0863148	0.491024
ARRDC3	0.228226	0.00328994	0.0182824			YIPF4	0.229297	0.0204369	0.0850555			AQP11	0.23228	0.00630817	0.0346134		RAP1GDS1	0.259347	0.0135725	0.0568297		SCCPDH	0.281898	0.0864083	0.491388
RAB28	0.228219	0.00329101	0.0182822			DHRS2	0.229242	0.0204682	0.0851428			RC3H2	0.232242	0.00631687	0.0346382		EIF2S1	0.259295	0.0135919	0.0568962		RORC	0.281825	0.0864929	0.4917
DENND1A	0.228198	0.00329394	0.0182923			MPC2	0.229181	0.0205025	0.0852641			OR52B2	0.232179	0.00633156	0.0346614		CALR	0.25928	0.0135976	0.0569056		MARK2	0.281715	0.0866211	0.491922
NIPA2	0.228135	0.00330286	0.0183296			RBMX2	0.229157	0.0205161	0.0852779			CCNC	0.231838	0.00641122	0.0350396		NAT1	0.259267	0.0136024	0.0569114		GCNT4	0.281694	0.0866466	0.491898
UEVLD	0.228003	0.00332144	0.0184141			KLRD1	0.228767	0.0207383	0.0860718			GBAS	0.231729	0.00643681	0.0351446		ALCAM	0.259171	0.0136385	0.0570195		GFRA2	0.281672	0.0866712	0.491869
AMMECR1L	0.227963	0.00332716	0.0184397			CRTAM	0.228721	0.0207642	0.0861577			RAB3GAP1	0.23168	0.00644845	0.0351965		CENPN	0.25912	0.0136576	0.0570703		ZNF674	0.281305	0.0871008	0.493631
LAMTOR3	0.227953	0.00332861	0.0184354			UHMK1	0.228691	0.0207817	0.0862087			PALLD	0.231616	0.00646356	0.0352674		GFOD1	0.258991	0.0137063	0.0572448		FAM20C	0.281298	0.0871084	0.493505
CYB5D1	0.227858	0.00334212	0.018504			ZC3H13	0.228687	0.0207837	0.0861954			ACOX2	0.231559	0.00647701	0.0353175		CRY1	0.258968	0.0137148	0.0572661		C9orf43	0.28126	0.0871531	0.493421
SETD9	0.227846	0.0033438	0.0185009			ZNF330	0.228668	0.0207945	0.0862187			SLU7	0.23149	0.00649331	0.0353831		FAM107A	0.258944	0.0137241	0.0572903		LEF1	0.281109	0.0873302	0.494085
NOLC1	0.227844	0.00334405	0.0184961			CALM2	0.228578	0.0208461	0.0863461			SLC25A18	0.231446	0.00650386	0.0354289		CD44	0.258933	0.0137279	0.0572776		BLVRB	0.281094	0.0873483	0.494019
PCCA	0.227791	0.00335165	0.0185196			SIK3	0.228554	0.0208602	0.0863613			TGM3	0.231396	0.00651572	0.0354819		STAM	0.258895	0.0137424	0.0573234		ENPP2	0.281064	0.0873828	0.494046
ARHGAP31	0.227783	0.00335275	0.0185195			PDE4B	0.228455	0.0209171	0.0865536			FAM199X	0.231344	0.0065281	0.0355376		PIGN	0.258851	0.013759	0.057364		RAB26	0.280998	0.0874604	0.494316
RNF149	0.227762	0.0033557	0.0185296			SUDS3	0.228406	0.0209453	0.0866051			KIF4A	0.23131	0.00653619	0.0355699		ZNF490	0.258761	0.0137932	0.0574628		MED19	0.28081	0.0876813	0.494888
GNE	0.227679	0.00336765	0.0185832			NCL	0.228265	0.0210266	0.0868548			ODF3L1	0.231224	0.00655674	0.0356584		RBMX2	0.258645	0.0138372	0.0576173		FOLR2	0.280751	0.0877508	0.495112
MT-ND6	0.227639	0.00337336	0.0186023			COPS2	0.228083	0.0211322	0.0871824			UFSP2	0.231023	0.00660518	0.0358276		SLC5A6	0.258614	0.0138488	0.0576513		ZNF654	0.280741	0.0877631	0.495013
DPH3	0.227593	0.00337998	0.0186265			EIF2AK3	0.227939	0.0212162	0.0874632			LAMTOR3	0.230991	0.00661296	0.0358581		PTPN11	0.2585	0.0138922	0.0577884		ACTR10	0.280693	0.0878188	0.495158
AFDN	0.227575	0.00338261	0.0186285			FAM129B	0.227897	0.0212404	0.0875412			FNIP1	0.230982	0.00661493	0.035857		THRB	0.258415	0.0139248	0.0578802		BTBD10	0.28054	0.087999	0.496005
ATP6V1A	0.227556	0.00338534	0.0186374			MYCL	0.227795	0.0213	0.087678			AP2B1	0.230957	0.00662111	0.0358671		STOX1	0.258393	0.0139334	0.0579013		HIST1H2AE	0.280362	0.0882099	0.496687
MCU	0.227532	0.00338883	0.0186504			SIK1	0.227678	0.0213686	0.0878292			ZFR	0.230947	0.0066236	0.0358688		EXOC1	0.258174	0.0140172	0.0581768		GPLD1	0.280338	0.0882387	0.49668
DYNC1I2	0.227305	0.00342174	0.0188065			AMBRA1	0.227658	0.0213802	0.0878335			INTS6	0.230901	0.00663457	0.0359165		USP11	0.25795	0.0141036	0.0584621		SF3B6	0.280278	0.0883097	0.496742
ZRSR1	0.227296	0.00342299	0.0188071			ZWILCH	0.227465	0.0214938	0.0882123			PPP1R3C	0.230866	0.00664319	0.0359396		ZDHHC17	0.257585	0.0142454	0.0588728		ARHGAP29	0.280253	0.0883389	0.496569
ZNF709	0.22727	0.00342674	0.0188215			RBM8A	0.227391	0.0215375	0.0883479			PRKAG2	0.230865	0.00664326	0.0359283		METTL10	0.257498	0.014279	0.0589678		TUBA4B	0.280177	0.0884287	0.496905
PIK3R1	0.227255	0.00342894	0.0188273			NAT1	0.227325	0.0215761	0.0884408			C1QTNF3	0.23082	0.00665423	0.0359641		DMXL2	0.257434	0.0143042	0.0590569		FAR2	0.280091	0.0885308	0.49731
ZNF680	0.227223	0.0034337	0.0188472			TLR3	0.227288	0.0215982	0.0884217			PRDM2	0.230694	0.00668488	0.0360944		DESI2	0.257378	0.0143263	0.0591188		CMPK1	0.280077	0.0885475	0.497235
CD302	0.227214	0.00343496	0.0188479			DDX1	0.227158	0.0216754	0.0886504			PPIL4	0.230241	0.00679609	0.0365875		AL137860.1	0.257352	0.0143362	0.0591153		PHGR1	0.280066	0.0885606	0.49714
LRP4	0.227106	0.00345081	0.0189223			ZNF766	0.227038	0.0217467	0.0888321			INTS4	0.230217	0.00680194	0.0365952		ARHGEF40	0.257287	0.0143618	0.0592063		DENND6A	0.279869	0.088794	0.497775
TXN	0.227046	0.00345957	0.0189578			FILIP1L	0.227003	0.0217676	0.0888956			TOPBP1	0.230174	0.00681278	0.0366298		RMND5A	0.257208	0.0143929	0.0593049		SAV1	0.279794	0.0888831	0.498106
PTPN1	0.226789	0.00349747	0.0191401			SAP130	0.226881	0.02184	0.0891033			SLC51A	0.230071	0.00683832	0.0367432		VMA21	0.257141	0.0144192	0.0593836		GAD2	0.279759	0.0889246	0.49817
MAK16	0.226731	0.00350607	0.0191809			ATP5EP2	0.226866	0.0218489	0.0891179			RP11-345J4.5	0.230043	0.00684524	0.0367684		DIMT1	0.257098	0.0144361	0.0594239		GIMAP5	0.279721	0.0889701	0.498088
SLC4A1AP	0.226693	0.00351183	0.019206			BAZ1B	0.226776	0.0219029	0.0893158			ATP6V0C	0.23	0.00685591	0.0368138		RP11-371E8.4	0.257079	0.0144438	0.0594406		PPP2R2A	0.279652	0.089052	0.498378
TCP10L	0.226649	0.00351837	0.0192228			MTMR9	0.226709	0.0219433	0.0894366			ZCCHC12	0.229964	0.00686493	0.0368503		TSR1	0.256939	0.014499	0.0595789		ST3GAL3	0.279589	0.0891279	0.498298
CDK8	0.226586	0.00352775	0.0192613			NANS	0.226672	0.0219652	0.0894818			GNL3	0.22994	0.0068708	0.0368699		ZNF670	0.256709	0.0145901	0.0598941		DGCR2	0.279545	0.0891802	0.498422
POLB	0.226558	0.00353195	0.0192779			ASH2L	0.226656	0.0219751	0.0894561			ZBTB1	0.229909	0.00687856	0.0368876		MMS22L	0.256687	0.0145991	0.0599012		SLC25A5	0.27949	0.0892458	0.49862
FAM133B	0.226461	0.00354645	0.0193443			TMCO2	0.226573	0.0220247	0.0895481			MAP1LC3B2	0.229876	0.00688697	0.0369208		C1orf198	0.256674	0.0146043	0.0599075		ARHGAP31	0.279427	0.089321	0.498872
RNF219	0.226386	0.00355779	0.0193998			SLC26A5	0.226543	0.022043	0.0896003			USP34	0.229813	0.00690275	0.0369934		FRYL	0.256623	0.0146245	0.0599756		ANTXR2	0.27939	0.0893644	0.498946
CPPED1	0.226373	0.00355973	0.0193975			TBC1D19	0.226512	0.0220617	0.0896104			KIF11	0.229525	0.00697532	0.0373219		SLC39A9	0.256565	0.0146478	0.0600118		NFYA	0.279344	0.089419	0.498915
CSRNP1	0.226335	0.0035654	0.0194157			MIOS	0.226461	0.0220922	0.0897123			CPQ	0.229466	0.00699014	0.037377		AC104981.1	0.256509	0.0146702	0.0600739		DNAJC16	0.279326	0.0894409	0.498869
RP4-539M6.19	0.226334	0.00356568	0.0194108			HSPA14	0.226448	0.0221	0.0897219			ACER3	0.229451	0.00699405	0.0373859		GLUD1	0.25644	0.0146977	0.0601269		AOC1	0.279148	0.0896536	0.499887
ABCB7	0.226222	0.00358255	0.0194898			GAN	0.226345	0.0221624	0.0898432			E2F5	0.2294	0.00700695	0.0374307		SLC25A12	0.256432	0.0147007	0.0601246		TNPO1	0.279139	0.0896645	0.499779
INTS4	0.226215	0.00358362	0.0194892			NID1	0.226341	0.0221651	0.0898322			MADD	0.22924	0.00704767	0.0375997		ARL13B	0.256409	0.0147102	0.0601484		AFDN	0.279131	0.0896744	0.499666
SCN4B	0.226189	0.00358761	0.0195045			EXOC1	0.226326	0.0221737	0.089845			UBE3A	0.229218	0.00705323	0.0376172		OTOA	0.256372	0.0147252	0.0601947		ERAP1	0.279125	0.0896817	0.499539
ADGRG6	0.226178	0.00358921	0.0195068			NGLY1	0.226247	0.0222217	0.0899954			DDX60	0.229123	0.00707766	0.0377111		SFRP5	0.256316	0.0147476	0.0602567		GATA3	0.279004	0.0898263	0.500008
WDR76	0.226167	0.0035909	0.0195096			UAP1	0.22621	0.0222443	0.0900649			MRPS30	0.229122	0.00707788	0.0377001		OR5C1	0.256309	0.0147501	0.0602519		NBEA	0.278932	0.0899124	0.500319
ARHGEF4	0.226044	0.00360973	0.0195926			QKI	0.226136	0.0222893	0.0901588			AS3MT	0.228951	0.00712185	0.0378734		LY9	0.256219	0.0147866	0.0603714		FTH1	0.278858	0.0900014	0.500646
IQUB	0.225921	0.00362854	0.0196754			ZNF407	0.226038	0.0223489	0.0903557			BACE2	0.228791	0.00716314	0.0380319		EBLN2	0.255843	0.0149384	0.0609008		IDNK	0.278848	0.0900132	0.500543
LAPTM4A	0.225896	0.00363231	0.0196894			KDSR	0.225821	0.0224814	0.0907588			GTDC1	0.228755	0.00717246	0.0380692		TLR3	0.255804	0.0149542	0.0609354		SPTLC2	0.278795	0.0900778	0.500399
PRDM2	0.225708	0.00366132	0.0198337			RUFY2	0.225821	0.0224814	0.0907367			FAM53C	0.228553	0.00722509	0.0383117		YIPF4	0.255751	0.0149761	0.0610096		PHYH	0.278725	0.090162	0.500698
VHLL	0.225674	0.00366658	0.0198491			CNOT9	0.225742	0.02253	0.0908662			GCNT4	0.22853	0.00723122	0.0383197		WDR45B	0.255368	0.0151327	0.0615415		REST	0.27867	0.0902279	0.500897
RBKS	0.225615	0.00367567	0.0198918			GTPBP10	0.225575	0.0226325	0.0912573			TYW1B	0.228425	0.00725863	0.0384404		FAM204A	0.255335	0.015146	0.0615805		ALS2CL	0.278659	0.090241	0.500801
SERINC2	0.225605	0.00367728	0.0198941			TRGV8	0.225508	0.0226734	0.0914001			KCNIP4	0.228393	0.00726696	0.0384721		TIAL1	0.255322	0.0151515	0.0615878		MAP2K5	0.278539	0.0903859	0.501437
DLG2	0.225492	0.00369487	0.0199566			CDK7	0.225507	0.0226741	0.0913808			EFNB2	0.228237	0.00730819	0.0386533		RNF14	0.255225	0.0151913	0.0617193		ATG7	0.278502	0.0904301	0.501515
NBPF20	0.225355	0.00371626	0.020046			STEAP4	0.225502	0.0226775	0.0913719			PIGX	0.228214	0.00731422	0.0386729		CHAC2	0.255112	0.015238	0.0618483		NOV	0.27847	0.090468	0.501557
ACOX2	0.225354	0.00371638	0.0200401			RFX7	0.225361	0.0227646	0.0916564			FAM19A1	0.22821	0.00731509	0.0386651		FBXW2	0.255023	0.0152749	0.061983		PSMA3	0.278384	0.0905726	0.501801
MAPK1IP1L	0.225331	0.00372009	0.0200536			ZNF709	0.225305	0.0227994	0.0917295			TERF2	0.228192	0.00731986	0.038678		LMNA	0.254896	0.0153274	0.0621197		GLUD2	0.278298	0.0906761	0.502038
DYNLT3	0.225253	0.00373225	0.0200996			STYX	0.22517	0.0228832	0.0919771			ABCF1	0.228035	0.00736152	0.0388486		SEZ6	0.25487	0.0153382	0.062133		PLEKHG3	0.278295	0.0906801	0.501893
FMO3	0.225229	0.00373605	0.0201134			RP11-87C12.2	0.225145	0.0228984	0.0920158			LRRC4	0.228006	0.00736929	0.0388648		CSNK2A3	0.254859	0.0153429	0.062137		COX6B2	0.278293	0.090682	0.501735
IL31RA	0.225197	0.0037411	0.020121			TMEM192	0.225052	0.0229563	0.0922037			CCDC65	0.228002	0.00737033	0.0388579		TMEM192	0.254709	0.0154055	0.0623142		AC026248.1	0.278144	0.090862	0.502396
FBXO5	0.225134	0.00375111	0.0201683			APCDD1L	0.225014	0.0229801	0.0922547			MAPK1IP1L	0.227925	0.00739074	0.0389283		QKI	0.254691	0.015413	0.0623295		PRR15L	0.278124	0.0908863	0.502362
CEP128	0.225086	0.00375858	0.0202019			SLU7	0.225006	0.0229849	0.0922517			CLASP1	0.22785	0.00741075	0.0389965		ZNF724	0.254615	0.0154447	0.0624121		FAM19A2	0.278117	0.0908949	0.502242
ZBTB21	0.224969	0.00377713	0.0202884			FAM35A	0.225001	0.0229884	0.0922432			WASF1	0.227735	0.00744162	0.0391341		FBXW10	0.254603	0.0154495	0.062416		SLC43A3	0.27795	0.0910966	0.503188
CNEP1R1	0.224924	0.00378433	0.0203074			MKRN2	0.224926	0.0230349	0.0923629			BECN1	0.227643	0.00746621	0.0392136		HIST1H4C	0.254569	0.015464	0.0624292		RBM39	0.277786	0.091296	0.504122
SENP1	0.22472	0.00381702	0.020443			FBXO45	0.224851	0.0230819	0.0925287			NIPA2	0.227639	0.00746725	0.0392066		SLC16A6	0.254456	0.0155111	0.0625888		SERPINF1	0.27776	0.0913269	0.504124
[truncated: 14,563 more rows]
