# Supplementary material for: MALAT1 expression is associated with aggressive behavior in indolent B-cell neoplasms
Source: Sci Rep. 2023 Oct 6;13:16839. doi: 10.1038/s41598-023-44174-8 (PMC10558466; doi:10.1038/s41598-023-44174-8)
Supplement: Supplementary file 5 — Supplementary Table S5. [file 41598_2023_44174_MOESM5_ESM.xlsx]

## Sheet: Table S5
Table S5. Genes positively and negatively correlated with MALAT1 expression and their distribution in different pathways in CLL subtypes CLL#1 cohort and showed in Figure 3B
M-CLL																											U-CLL
Cell Cycle	Cell Cycle, Mitotic	Separation of Sister Chromatids	Mitotic Spindle Checkpoint	Cell Cycle Checkpoints	Pearson correlation		Transcriptional Regulation by TP53	Pearson correlation		MAPK family signaling cascades	Pearson correlation	PI3K/AKT Signaling in Cancer	Pearson correlation		Transcriptional Regulation by TP53	Pearson correlation		DNA Damage Recognition in GG-NER	Pearson correlation		DNA Repair	Pearson correlation		Regulation of TNFR1 signaling	Pearson correlation		Cell Cycle	Cell Cycle, Mitotic	Cell Cycle Checkpoints	Separation of Sister Chromatids	Mitotic Spindle Checkpoint	Pearson correlation		Cytokine Signaling in Immune system	Pearson correlation	Signaling by Interleukins	Pearson correlation		MAPK family signaling cascades	Pearson correlation		PTEN Regulation	Pearson correlation		PIP3 activates AKT signaling	Pearson correlation		DNA Repair	Pearson correlation
PDS5A	PDS5A	PDS5A	not present	not present	0.547056		GLS	0.518484		PAQR3	0.612807	PIK3CB	0.485566		PIN1	-0.412273		GPS1	-0.485		GPS1	-0.484658		SHARPIN	-0.460528		PPP2R5E	PPP2R5E	PPP2R5E	PPP2R5E	PPP2R5E	0.536801		PTGS2	0.50902	PTGS2	0.50902		PPP2R5E	0.536801		GATAD2B	0.447355		PPP2R5E	0.536801		MPG	-0.446492
NEK7	NEK7	not present	not present	not present	0.526831		FOS	0.51318		PPP2R5E	0.502838	EREG	0.447752		LAMTOR1	-0.385843		RPS27A	-0.34056		BABAM1	-0.430273		IKBKG	-0.427421		PAFAH1B1	PAFAH1B1	PAFAH1B1	PAFAH1B1	PAFAH1B1	0.498524		CCL3	0.478763	CCL3	0.478763		NCOA3	0.529101		RHEB	0.430951		HBEGF	0.470111		BABAM1	-0.443292
YWHAZ	not present	not present	not present	YWHAZ	0.513113		YWHAZ	0.513113		DUSP1	0.496137	MDM2	0.404795		SURF1	-0.382874		COPS7B	-0.27572		SIRT6	-0.358017		USP21	-0.371323		PPP6R3	not present	not present	not present	not present	0.481632		CCL4	0.471327	CCL4	0.471327		HBEGF	0.470111		ATF2	0.414468		PIK3CB	0.45535		POLD4	-0.438777
PPP2R5E	PPP2R5E	PPP2R5E	PPP2R5E	PPP2R5E	0.502838		CSNK2A2	0.485305		PPP1CB	0.492587	AREG	0.387135		EHMT2	-0.367436		INO80B	-0.275329		RPS27A	-0.34056		RPS27A	-0.34056		PPP6C	not present	not present	not present	not present	0.476516		SEH1L	0.464561	IL1B	0.461047		PIK3CB	0.45535		CSNK2A2	0.397057		GATAD2B	0.447355		POLD1	-0.419685
SMARCA5	not present	not present	not present	not present	0.502511		GATAD2B	0.467668		PIK3CB	0.485566	PTPN11	0.372533		PIDD1	-0.357206		ACTR5	-0.262427		EME2	-0.335605		RACK1	-0.2971		SEH1L	SEH1L	SEH1L	SEH1L	SEH1L	0.464561		IL1B	0.461047	PIK3CB	0.45535		DUSP4	0.444861		USP7	0.394189		RHEB	0.430951		ALKBH2	-0.402326
PPP2R2A	PPP2R2A	not present	not present	not present	0.498946		TAF13	0.462331		CALM1	0.449178	STRN	0.365373		RPS27A	-0.34056		RAD23A	-0.251674		UBA7	-0.327705		TRADD	-0.288963		STAG2	STAG2	not present	STAG2	not present	0.463157		PIK3CB	0.45535	CCL3L3	0.452014		PPP1CB	0.436232		PSMD11	0.390956		ATF2	0.414468		GPS1	-0.39889
PPP1CB	PPP1CB	not present	not present	not present	0.492587		PLK2	0.453099		EREG	0.447752	GSK3B	0.350842		TMEM219	-0.336537		COPS6	-0.248617		FANCF	-0.326162		FADD	-0.284143		STAG1	STAG1	not present	STAG1	not present	0.455698		KPNA4	0.45268	DUSP4	0.444861		RAP1A	0.418302		AGO3	0.376146		PIP5K1A	0.408894		RAD9A	-0.396964
NDEL1	NDEL1	NDEL1	NDEL1	NDEL1	0.489634		AGO3	0.444097		AGO3	0.444097	CHUK	0.342539		COX5B	-0.321477		NFRKB	-0.207926		ERCC5	-0.32036		SPPL2B	-0.270746		PCM1	PCM1	not present	not present	not present	0.45239		CCL3L3	0.452014	UBE2V1	0.440381		PAQR3	0.413194		TNKS	0.375972		IER3	0.40657		NTHL1	-0.389152
CSNK2A2	CSNK2A2	not present	not present	not present	0.485305		MDM4	0.433459		DUSP5	0.430361	CD28	0.315756		RABGGTA	-0.307128		MCRS1	-0.203137		PRPF19	-0.281225		RBCK1	-0.249169		NDEL1	NDEL1	NDEL1	NDEL1	NDEL1	0.437322		TNFSF15	0.451577	HSP90AA1	0.433492		SHOC2	0.408167		PHC3	0.37561		EREG	0.403046		FAAP20	-0.385484
SMC4	SMC4	not present	not present	not present	0.459807		RRM2B	0.419563		PAK2	0.416422	PDGFB	0.294502		LAMTOR4	-0.285791					NTHL1	-0.275878		TRAF2	-0.227958		PPP1CB	PPP1CB	not present	not present	not present	0.436232		DUSP4	0.444861	SOD2	0.431954		EREG	0.403046		PSMA1	0.365045		CSNK2A2	0.397057		POLR2L	-0.382966
MZT1	MZT1	not present	not present	not present	0.458636		BLM	0.409178		NCOA3	0.400545	TRAT1	0.290283		POLR2J	-0.269358					COPS7B	-0.27572		RNF31	-0.205518		HSP90AA1	HSP90AA1	not present	not present	not present	0.433492		UBE2V1	0.440381	IFNG	0.418283		MAPK6	0.401727		TNKS2	0.350062		USP7	0.394189		POLR2J	-0.378123
TUBGCP3	TUBGCP3	not present	not present	not present	0.444276		GADD45A	0.408398		AREG	0.387135	IRS2	0.279291		AKT1	-0.268141					INO80B	-0.275329		TRAF1	-0.203211		MDM4	not present	MDM4	not present	not present	0.426652		HSP90AA1	0.433492	IL1RN	0.417122		PSMD11	0.390956		SUZ12	0.32871		PSMD11	0.390956		SMUG1	-0.368779
MDM4	not present	not present	not present	MDM4	0.433459		MDM2	0.404795		MAPK6	0.377276	HBEGF	0.252863		STK11	-0.259747					ISY1-RAB43	-0.271967					TERF2	not present	not present	not present	not present	0.424811		SOD2	0.431954	ATF2	0.414468		IL5	0.387266		PSMA3	0.320409		AGO3	0.376146		TFPT	-0.367716
UBE2D1	UBE2D1	UBE2D1	UBE2D1	UBE2D1	0.43114		GTF2F2	0.403257		PTPN11	0.372533	NR4A1	0.235249		NELFCD	-0.258888					MAD2L2	-0.269673					ANKRD28	not present	not present	not present	not present	0.424283		PPM1B	0.426443	YWHAZ	0.410434		DUSP10	0.384718		RCOR1	0.313316		TNKS	0.375972		EME2	-0.362176
USO1	USO1	not present	not present	not present	0.431014		RHEB	0.396475		SHOC2	0.369214	FRS2	0.230179		MLST8	-0.253035					POLR2J	-0.269358					ORC2	ORC2	ORC2	not present	not present	0.418622		IFNG	0.418283	PSMD11	0.390956		AGO3	0.376146		PSMD12	0.307678		PHC3	0.37561		PRPF19	-0.357672
STAG1	STAG1	STAG1	not present	not present	0.419896		RNF34	0.394725		PPP2CA	0.365565	PIK3R1	0.227255		ERCC3	-0.251698					FAAP20	-0.268986					CLASP2	CLASP2	CLASP2	CLASP2	CLASP2	0.412812		IL1RN	0.417122	LYN	0.390711		CALM1	0.369724		PSMB2	0.299295		GAB2	0.369083		RAD51AP1	-0.357578
BLM	not present	not present	not present	BLM	0.409178		BTG2	0.392603		DUSP4	0.363408	NRG1	0.223144		PRELID1	-0.250774					ACTR5	-0.262427					WAPL	WAPL	not present	WAPL	not present	0.411883		ATF2	0.414468	CRLF2	0.390192		PSMA1	0.365045		WWP2	0.297906		IL1RAP	0.367695		PNKP	-0.354537
MDM2	not present	not present	not present	MDM2	0.404795		TCEA1	0.370324		RASGRF2	0.363301	GAB2	0.222575		E2F4	-0.246768					POLD2	-0.255821					YWHAZ	not present	YWHAZ	not present	not present	0.410434		YWHAZ	0.410434	IL5	0.387266		DUSP1	0.352716		HDAC2	0.296481		PSMA1	0.365045		INO80E	-0.353318
FBXW11	FBXW11	not present	not present	not present	0.399296		DNA2	0.370187		PPP1CC	0.361984	PTEN	0.222055		CDK9	-0.244841					UBXN1	-0.253924					TNPO1	TNPO1	not present	not present	not present	0.407232		ADAM17	0.401872	IL1A	0.384432		PPP2CA	0.350601		LAMTOR3	0.294346		PPP2CA	0.350601		TIMELESS	-0.350845
ATRX	not present	not present	not present	not present	0.387657		GSR	0.369401		DUSP2	0.360308	RICTOR	0.21262		MDC1	-0.241164					ERCC3	-0.251698					ATRX	not present	not present	not present	not present	0.406311		EIF4A3	0.391066	MAPK8	0.384399		DUSP2	0.345497		OTUD3	0.282544		TNKS2	0.350062		COPS7A	-0.349533
TNPO1	TNPO1	not present	not present	not present	0.384784		MLH1	0.368406		NRAS	0.356157	EPGN	0.20778		LAMTOR2	-0.230474					RAD23A	-0.251674					PPP2R2A	PPP2R2A	not present	not present	not present	0.404852		PSMD11	0.390956	TCP1	0.384263		RANBP9	0.341565		PSME4	0.281709		CDKN1A	0.336476		SLX1A	-0.347584
RAD21	RAD21	RAD21	not present	not present	0.384719		CNOT7	0.365799		JAK2	0.350489	GAB1	0.205606		MOV10	-0.22923					COPS6	-0.248617					PDS5A	PDS5A	not present	PDS5A	not present	0.402249		LYN	0.390711	RPS6KA5	0.383616		CSF2RA	0.336469		PSMD5	0.275684		SUZ12	0.32871		SIRT6	-0.339811
ORC4	ORC4	not present	not present	ORC4	0.3808		PPP2CA	0.365565		RANBP9	0.348067	CREB1	0.197391		RAD9A	-0.225537					POLE3	-0.245635					NEK7	NEK7	not present	not present	not present	0.399772		CRLF2	0.390192	BTRC	0.378331		IRS2	0.326835		RNF2	0.270987		STRN	0.327865		FAAP100	-0.335062
RNF168	not present	not present	not present	RNF168	0.376124		CCNK	0.361238		MAPK1	0.332081				COX8A	-0.220952					MUTYH	-0.24536					CSNK2A2	CSNK2A2	not present	not present	not present	0.397057		NUP58	0.388528	CXCL1	0.37322		PAK2	0.325471		CSNK2A1	0.270458		IRS2	0.326835		GTF2H4	-0.329962
DYNC1LI1	DYNC1LI1	DYNC1LI1	DYNC1LI1	DYNC1LI1	0.37528		YWHAQ	0.357593		PSMB2	0.326387				NOC2L	-0.220442					MDC1	-0.241164					TFDP2	TFDP2	not present	not present	not present	0.395772		IL5	0.387266	GAB2	0.369083		PSMA3	0.320409		PSMD1	0.267146		PSMA3	0.320409		POLR2E	-0.323402
MAPRE1	MAPRE1	MAPRE1	MAPRE1	MAPRE1	0.37526		SUPT4H1	0.343606		DUSP10	0.317933				COX4I1	-0.219837					POLD1	-0.235556					SMARCA5	not present	not present	not present	not present	0.393682		IL1A	0.384432	CXCL2	0.36809		BRAF	0.319999		TNRC6A	0.258329		RICTOR	0.318831		POLD2	-0.32292
PDS5B	PDS5B	PDS5B	not present	not present	0.374231		HDAC2	0.340369		CDC42	0.314516				CSNK2B	-0.219637					APBB1	-0.231124					PSMD11	PSMD11	PSMD11	PSMD11	not present	0.390956		MAPK8	0.384399	IL1RAP	0.367695		RAPGEF2	0.319242					CHUK	0.316324		XRCC1	-0.307311
DNA2	DNA2	not present	not present	DNA2	0.370187		TFDP2	0.335927		XPO1	0.311965				POLR2C	-0.21882					RAD9A	-0.225537					LYN	LYN	not present	not present	not present	0.390711		TCP1	0.384263	PDCD4	0.366399		IL6ST	0.317962					RCOR1	0.313316		CHEK2	-0.305269
MLH1	not present	not present	not present	not present	0.368406		CYCS	0.328241		CALM2	0.309073				MBD3	-0.214814					PNKP	-0.21995					NUP58	NUP58	not present	not present	not present	0.388528		RPS6KA5	0.383616	PSMA1	0.365045		PSMD12	0.307678					PSMD12	0.307678		MUS81	-0.297396
PPP2CA	PPP2CA	PPP2CA	PPP2CA	PPP2CA	0.365565		CSNK2A1	0.326564		SOS1	0.304067				G6PD	-0.214769					POLR2C	-0.21882					HUS1	not present	HUS1	not present	not present	0.378896		BTRC	0.378331	ANXA1	0.362528		DUSP5	0.306181					PSMB2	0.299295		POLR2I	-0.292631
PPP1CC	PPP1CC	PPP1CC	PPP1CC	PPP1CC	0.361984		USP7	0.324287		PDGFB	0.294502				L3MBTL1	-0.20948					UVSSA	-0.213796					CHMP2B	CHMP2B	not present	not present	not present	0.37854		CXCL1	0.37322	RPS6KA3	0.358853		IL6	0.305842					WWP2	0.297906		COPS7B	-0.291918
CHMP2B	CHMP2B	not present	not present	not present	0.359977		TIGAR	0.323408		RAP1B	0.293665				MAPK11	-0.204163					PPP4C	-0.212971					BTRC	BTRC	not present	not present	not present	0.378331		UBE2D1	0.37073	PPP2CA	0.350601		PSMB2	0.299295					HDAC2	0.296481		UBXN1	-0.289412
WAPL	WAPL	WAPL	not present	not present	0.358888		HIPK1	0.321407		CDC42EP3	0.292228				AKT2	-0.203689					POLD4	-0.212815					RNF168	not present	RNF168	not present	not present	0.372505		GAB2	0.369083	MAP2K4	0.347857		PIK3CA	0.29575					PIK3CA	0.29575		GTF2H5	-0.289133
YWHAQ	not present	not present	not present	YWHAQ	0.357593		KAT6A	0.320316		PRKACB	0.28641				GTF2H4	-0.203674					NFRKB	-0.207926					MZT1	MZT1	not present	not present	not present	0.372176		CXCL2	0.36809	SOS2	0.345431		LAMTOR3	0.294346					GAB1	0.295268		APEX1	-0.288894
GSK3B	GSK3B	not present	not present	not present	0.350842		CCNT1	0.315279		PPP2R1B	0.284077				CNOT3	-0.202234					ACD	-0.207919					UBE2D1	UBE2D1	UBE2D1	UBE2D1	UBE2D1	0.37073		IL1RAP	0.367695	CCL20	0.338219		RASA2	0.293973					LAMTOR3	0.294346		PPP5C	-0.286175
JAK2	JAK2	not present	not present	not present	0.350489		HUS1	0.314614		IRS2	0.279291				PML	-0.202097					XAB2	-0.206797					PHLDA1	PHLDA1	not present	not present	not present	0.367538		PDCD4	0.366399	CXCL8	0.337833		PSME4	0.281709					NR4A1	0.286782		SLX1B	-0.278212
PPP2R2D	PPP2R2D	not present	not present	not present	0.347938		POLR2K	0.314063		PRKCQ	0.279046				RAD17	-0.200981					ERCC1	-0.205387					PSMA1	PSMA1	PSMA1	PSMA1	not present	0.365045		PSMA1	0.365045	CDKN1A	0.336476		NRAS	0.280733					OTUD3	0.282544		POLR2F	-0.27746
SYCP3	not present	not present	not present	not present	0.347775		ATF2	0.309453		PSMA1	0.278716				CASP2	-0.20096					GTF2H4	-0.203674					MAPRE1	MAPRE1	MAPRE1	MAPRE1	MAPRE1	0.36313		ANXA1	0.362528	CSF2RA	0.336469		PPP2R5C	0.276564					PSME4	0.281709		RAD17	-0.275077
NUP58	NUP58	not present	not present	not present	0.345763		SGK1	0.306952		MAP2K1	0.267542				DAXX	-0.200064					MCRS1	-0.203137					DYNC1LI1	DYNC1LI1	DYNC1LI1	DYNC1LI1	DYNC1LI1	0.35763		RPS6KA3	0.358853	BRWD1	0.332533		PSMD5	0.275684					PDPK1	0.276743		MAD2L2	-0.274443
TFDP2	TFDP2	not present	not present	not present	0.335927		TAF5	0.305202		DAB2IP	0.266276				NELFB	-0.199419					RAD17	-0.200981					RANBP2	RANBP2	RANBP2	RANBP2	RANBP2	0.355845		IFNAR1	0.357229	TBK1	0.32896		JAK2	0.272415					PPP2R5C	0.276564		FAN1	-0.271481
RPA4	RPA4	not present	not present	not present	0.333115		APAF1	0.304961		RAP1A	0.263997				SSRP1	-0.198016					MPG	-0.198594					NUP35	NUP35	not present	not present	not present	0.351839		RANBP2	0.355845	CAPZA1	0.328928		PRKACG	0.272351					PSMD5	0.275684		UBA7	-0.270001
GAR1	not present	not present	not present	not present	0.332841		EXO1	0.304473		JUN	0.263744				TAF10	-0.196593					POLM	-0.197854					PPP2CA	PPP2CA	PPP2CA	PPP2CA	PPP2CA	0.350601		TNFSF9	0.354353	IRS2	0.326835		PSMD1	0.267146					RNF2	0.270987		ERCC5	-0.268437
MAPK1	MAPK1	not present	not present	not present	0.332081		TXNRD1	0.304189		HBEGF	0.252863				NELFE	-0.195785					MBD4	-0.195794					YWHAQ	not present	YWHAQ	not present	not present	0.345514		NUP35	0.351839	PIM1	0.325793		CDC42EP3	0.262149					CSNK2A1	0.270458		UBA52	-0.266313
CSNK2A1	CSNK2A1	not present	not present	not present	0.326564		POLR2D	0.295045		PSMA3	0.250789																CDKN1A	CDKN1A	CDKN1A	not present	not present	0.336476		PPP2CA	0.350601	TAB2	0.325673		TNRC6A	0.258329					PSMD1	0.267146		MCRS1	-0.255577
PSMB2	PSMB2	PSMB2	not present	PSMB2	0.326387		RBBP8	0.288536		PSMD11	0.248736																AKAP9	AKAP9	not present	not present	not present	0.335068		MAP2K4	0.347857	PAK2	0.325471		XPO1	0.257698					TNRC6A	0.258329
PPP6C	not present	not present	not present	not present	0.324761		PMAIP1	0.287829		IL5	0.248437																BLM	not present	BLM	not present	not present	0.333251		SOS2	0.345431	PSMA3	0.320409
BTRC	BTRC	not present	not present	not present	0.314829		KMT5A	0.284228		APBB1IP	0.248137																DYRK1A	DYRK1A	not present	not present	not present	0.330027		EIF4A1	0.339325	STAT3	0.318745
HUS1	not present	not present	not present	HUS1	0.314614		PPP2R1B	0.284077		PSME3	0.244014																CENPC	CENPC	CENPC	CENPC	CENPC	0.32907		CCL20	0.338219	IL6ST	0.317962
POLR2K	not present	not present	not present	not present	0.314063		POLR2A	0.283292		CDK1	0.239689																SMC4	SMC4	not present	not present	not present	0.323613		CXCL8	0.337833	MEF2A	0.317676
CENPC	CENPC	CENPC	CENPC	CENPC	0.313499		IGFBP3	0.282403		FRS2	0.230179																E2F5	E2F5	not present	not present	not present	0.322425		CDKN1A	0.336476	IL10RB	0.31761
XPO1	XPO1	XPO1	XPO1	XPO1	0.311965		PCNA	0.28023		LAMTOR3	0.227953																NUP160	NUP160	NUP160	NUP160	NUP160	0.320525		CSF2RA	0.336469	CHUK	0.316324
NEDD1	NEDD1	not present	not present	not present	0.309865		YWHAE	0.270155		PIK3R1	0.227255																PSMA3	PSMA3	PSMA3	PSMA3	not present	0.320409		TRAF3	0.332534	CXCL10	0.315684
ESCO1	ESCO1	not present	not present	not present	0.309631		CCNB1	0.268103		DLG2	0.225492																CDC27	CDC27	CDC27	CDC27	CDC27	0.318261		BRWD1	0.332533	PELI1	0.31284
PPP6R3	not present	not present	not present	not present	0.308915		JUN	0.263744		DUSP6	0.224506																RAD21	RAD21	not present	RAD21	not present	0.315101		ABCE1	0.331362	PSMD12	0.307678
NDE1	NDE1	NDE1	NDE1	NDE1	0.30802		CNOT2	0.260448		IQGAP1	0.223673																CEP135	CEP135	not present	not present	not present	0.315012		TBK1	0.32896	IL34	0.307428
LMNB1	LMNB1	not present	not present	not present	0.307822		TAF2	0.257208		NRG1	0.223144																HAUS2	HAUS2	not present	not present	not present	0.308441		CAPZA1	0.328928	IL6	0.305842
STAG2	STAG2	STAG2	not present	not present	0.307208		RGCC	0.253628		BRAF	0.221179																VRK2	VRK2	not present	not present	not present	0.308295		IRS2	0.326835	PTPN4	0.302835
NUP50	NUP50	not present	not present	not present	0.30527		LRPPRC	0.247999		KRAS	0.215138																E2F6	E2F6	not present	not present	not present	0.308111		PIM1	0.325793	BCL6	0.301894
LMNA	LMNA	not present	not present	not present	0.305006		RRAGC	0.246003		DNAJB1	0.214494																PSMD12	PSMD12	PSMD12	PSMD12	not present	0.307678		TAB2	0.325673	PSMB2	0.299295
EXO1	not present	not present	not present	EXO1	0.304473		BNIP3L	0.24308		AGO2	0.210232																NUP188	NUP188	not present	not present	not present	0.307188		PAK2	0.325471	PIK3CA	0.29575
POLR2D	not present	not present	not present	not present	0.295045		TP53BP2	0.242102		PSMD12	0.208149																NUP155	NUP155	not present	not present	not present	0.30712		KPNA1	0.325096	FOS	0.294832
LEMD3	LEMD3	not present	not present	not present	0.293167		CHM	0.241068		EPGN	0.20778																RPA3	RPA3	RPA3	not present	not present	0.305089		ARIH1	0.322758	MCL1	0.289243
UIMC1	not present	not present	not present	UIMC1	0.29309		CDK1	0.239689		PSMD14	0.206833																NUP153	NUP153	not present	not present	not present	0.305077		NUP160	0.320525	PSME4	0.281709
NUP35	NUP35	not present	not present	not present	0.292702		BCL6	0.237466		PPP2R1A	0.205891																TUBA1A	TUBA1A	not present	TUBA1A	not present	0.304555		PSMA3	0.320409	SERPINB2	0.281052
PAFAH1B1	PAFAH1B1	PAFAH1B1	PAFAH1B1	PAFAH1B1	0.291923		MNAT1	0.236202		LYPLA1	0.20444																ATR	not present	ATR	not present	not present	0.303235		BCL2L11	0.319261	PSMD5	0.275684
HSPA2	not present	not present	not present	not present	0.290611		RPA3	0.235836		IL2RA	0.204326																TUBGCP3	TUBGCP3	not present	not present	not present	0.299793		STAT3	0.318745	JAK2	0.272415
RSF1	not present	not present	not present	not present	0.289446		RBL1	0.231969		PPP2CB	0.199883																PSMB2	PSMB2	PSMB2	PSMB2	not present	0.299295		IL6ST	0.317962	PSMD1	0.267146
RBBP8	not present	not present	not present	RBBP8	0.288536		CDK13	0.229959		PSMA6	0.198917																CCNH	CCNH	not present	not present	not present	0.297597		MEF2A	0.317676	ICAM1	0.264662
KMT5A	KMT5A	not present	not present	not present	0.284228		LAMTOR3	0.227953		PPP2R5B	0.196295																CEP70	CEP70	not present	not present	not present	0.296919		IL10RB	0.31761	CSF3	0.263521
PPP2R1B	PPP2R1B	PPP2R1B	PPP2R1B	PPP2R1B	0.284077		SETD9	0.227846																			CLASP1	CLASP1	CLASP1	CLASP1	CLASP1	0.291796		CHUK	0.316324	VEGFA	0.26127
POLR2A	not present	not present	not present	not present	0.283292		TXN	0.227046																			PPP2R2D	PPP2R2D	not present	not present	not present	0.290505		CXCL10	0.315684	CASP3	0.257978
PCNA	PCNA	not present	not present	not present	0.28023		NDRG1	0.22442																			CEP57	CEP57	not present	not present	not present	0.287328		IFNAR2	0.314026	HSPA9	0.256932
PSMA1	PSMA1	PSMA1	not present	PSMA1	0.278716		TAF9	0.223902																			WRN	not present	WRN	not present	not present	0.284481		PELI1	0.31284
VRK2	VRK2	not present	not present	not present	0.276972		PRKAG1	0.223735																			DBF4	DBF4	DBF4	not present	not present	0.282977		EIF4E	0.311804
TERF1	not present	not present	not present	not present	0.274918		PTEN	0.222055																			PSME4	PSME4	PSME4	PSME4	not present	0.281709		EIF4E3	0.310159
ARPP19	ARPP19	not present	not present	not present	0.272953		PRMT5	0.220854																			NUP50	NUP50	not present	not present	not present	0.281349		PSMD12	0.307678
TUBA1A	TUBA1A	TUBA1A	not present	not present	0.270589		E2F8	0.219235																			POLR2D	not present	not present	not present	not present	0.280441		IL34	0.307428
YWHAE	YWHAE	not present	not present	YWHAE	0.270155		CCNG1	0.217608																			POLR2K	not present	not present	not present	not present	0.28019		NUP188	0.307188
KIF18A	KIF18A	KIF18A	KIF18A	KIF18A	0.269487		CCNT2	0.21446																			POLR2B	not present	not present	not present	not present	0.280106		NUP155	0.30712
CCNB1	CCNB1	not present	not present	CCNB1	0.268103		TAF1L	0.213364																			NUP98	NUP98	NUP98	NUP98	NUP98	0.27902		PIAS1	0.306848
CEP135	CEP135	not present	not present	not present	0.267837		RICTOR	0.21262																			NIPBL	NIPBL	not present	not present	not present	0.277645		IL6	0.305842
ANAPC1	ANAPC1	ANAPC1	ANAPC1	ANAPC1	0.267218		AGO2	0.210232																			PPP2R5C	PPP2R5C	PPP2R5C	PPP2R5C	PPP2R5C	0.276564		NUP153	0.305077
PRIM2	PRIM2	not present	not present	not present	0.264711		SLC38A9	0.209504																			PSMD5	PSMD5	PSMD5	PSMD5	not present	0.275684		PTPN4	0.302835
RAB2A	RAB2A	not present	not present	not present	0.262198		PPP2R1A	0.205891																			CABLES1	CABLES1	not present	not present	not present	0.274469		BCL6	0.301894
SPAST	SPAST	not present	not present	not present	0.259903		GTF2H1	0.204242																			UBE2E1	UBE2E1	UBE2E1	UBE2E1	UBE2E1	0.274227		PSMB2	0.299295
TERF2	not present	not present	not present	not present	0.258825		ATR	0.201575																			MCM6	MCM6	MCM6	not present	not present	0.272488		EIF4G2	0.298755
PCM1	PCM1	not present	not present	not present	0.257728		TPX2	0.201087																			JAK2	JAK2	not present	not present	not present	0.272415		PIK3CA	0.29575
HAUS2	HAUS2	not present	not present	not present	0.256981		PPP2CB	0.199883																			CSNK2A1	CSNK2A1	not present	not present	not present	0.270458		FOS	0.294832
PPP1R12B	PPP1R12B	not present	not present	not present	0.251221		TAF15	0.199039																			PSMD1	PSMD1	PSMD1	PSMD1	not present	0.267146		MCL1	0.289243
PSMA3	PSMA3	PSMA3	not present	PSMA3	0.250789		YWHAG	0.197766																			YWHAG	YWHAG	YWHAG	not present	not present	0.266181		PSME4	0.281709
CENPF	CENPF	CENPF	CENPF	CENPF	0.250321		TAF4B	0.196858																			ARPP19	ARPP19	not present	not present	not present	0.265808		NUP50	0.281349
CABLES1	CABLES1	not present	not present	not present	0.249429		JMY	0.195563																			MASTL	MASTL	not present	not present	not present	0.264642		SERPINB2	0.281052
PSMD11	PSMD11	PSMD11	not present	PSMD11	0.248736																						RAB1A	RAB1A	not present	not present	not present	0.262201		NRAS	0.280733
SGO1	SGO1	SGO1	SGO1	SGO1	0.247126																						CNEP1R1	CNEP1R1	not present	not present	not present	0.260174		NUP98	0.27902
NCAPG	NCAPG	not present	not present	not present	0.246245																						XPO1	XPO1	XPO1	XPO1	XPO1	0.257698		PTPRJ	0.277551
SEH1L	SEH1L	SEH1L	SEH1L	SEH1L	0.245818																						NEDD1	NEDD1	not present	not present	not present	0.256284		PSMD5	0.275684
KIF23	KIF23	not present	not present	not present	0.245668																						CEP76	CEP76	not present	not present	not present	0.25561		UBE2E1	0.274227
CDC25A	CDC25A	not present	not present	CDC25A	0.245575																													JAK2	0.272415
RANBP2	RANBP2	RANBP2	RANBP2	RANBP2	0.245296																													TNFRSF13C	0.270728
PSME3	PSME3	PSME3	not present	PSME3	0.244014																													PSMD1	0.267146
CDK1	CDK1	not present	not present	CDK1	0.239689																													ICAM1	0.264662
KIF2A	KIF2A	KIF2A	KIF2A	KIF2A	0.239611																													CSF3	0.263521
SET	SET	not present	not present	not present	0.239055																													VEGFA	0.26127
CLSPN	not present	not present	not present	CLSPN	0.238359																													CASP3	0.257978
RAB1A	RAB1A	not present	not present	not present	0.237579																													HSPA9	0.256932
MNAT1	MNAT1	not present	not present	not present	0.236202
RPA3	RPA3	not present	not present	RPA3	0.235836
HSP90AB1	HSP90AB1	not present	not present	not present	0.235208
SMC1B	not present	not present	not present	not present	0.234833
RBL1	RBL1	not present	not present	not present	0.231969
BUB1	BUB1	BUB1	BUB1	BUB1	0.230181
DYRK1A	DYRK1A	not present	not present	not present	0.228702
DYNC1I2	DYNC1I2	DYNC1I2	DYNC1I2	DYNC1I2	0.227305
FBXO5	FBXO5	not present	not present	not present	0.225134
CNEP1R1	CNEP1R1	not present	not present	not present	0.224924
E2F6	E2F6	not present	not present	not present	0.224505
LIN54	LIN54	not present	not present	not present	0.22441
TAOK1	TAOK1	TAOK1	TAOK1	TAOK1	0.221811
SMC1A	SMC1A	SMC1A	not present	not present	0.221527
RRM2	RRM2	not present	not present	not present	0.22053
CEP76	CEP76	not present	not present	not present	0.220501
CENPE	CENPE	CENPE	CENPE	CENPE	0.219576
GMNN	GMNN	not present	not present	not present	0.214375
RAB8A	RAB8A	not present	not present	not present	0.21417
MCPH1	MCPH1	not present	not present	not present	0.213277
CEP57	CEP57	not present	not present	not present	0.213171
TUBA1C	TUBA1C	TUBA1C	not present	not present	0.212905
BLZF1	BLZF1	not present	not present	not present	0.211693
PLK4	PLK4	not present	not present	not present	0.211522
MCM4	MCM4	not present	not present	MCM4	0.210855
PSMD12	PSMD12	PSMD12	not present	PSMD12	0.208149
ORC5	ORC5	not present	not present	ORC5	0.20787
PSMD14	PSMD14	PSMD14	not present	PSMD14	0.206833
MIS18BP1	not present	not present	not present	not present	0.206738
PPP2R1A	PPP2R1A	PPP2R1A	PPP2R1A	PPP2R1A	0.205891
HSP90AA1	HSP90AA1	not present	not present	not present	0.205144
DYNLL1	DYNLL1	DYNLL1	DYNLL1	DYNLL1	0.204359
CCP110	CCP110	not present	not present	not present	0.204277
CLASP1	CLASP1	CLASP1	CLASP1	CLASP1	0.2039
CDC23	CDC23	CDC23	CDC23	CDC23	0.201788
ATR	not present	not present	not present	ATR	0.201575
TPX2	TPX2	not present	not present	not present	0.201087
PPP1R12A	PPP1R12A	not present	not present	not present	0.20032
PPP2CB	PPP2CB	PPP2CB	PPP2CB	PPP2CB	0.199883
PSMA6	PSMA6	PSMA6	not present	PSMA6	0.198917
YWHAG	YWHAG	not present	not present	YWHAG	0.197766
CHMP3	CHMP3	not present	not present	not present	0.197454
NUP93	NUP93	not present	not present	not present	0.19739
ZWILCH	ZWILCH	ZWILCH	ZWILCH	ZWILCH	0.196844
CLIP1	CLIP1	CLIP1	CLIP1	CLIP1	0.196664
PPP2R5B	PPP2R5B	PPP2R5B	PPP2R5B	PPP2R5B	0.196295
NUP160	NUP160	NUP160	NUP160	NUP160	0.196148
