# Supplementary material for: MALAT1 expression is associated with aggressive behavior in indolent B-cell neoplasms
Source: Sci Rep. 2023 Oct 6;13:16839. doi: 10.1038/s41598-023-44174-8 (PMC10558466; doi:10.1038/s41598-023-44174-8)
Supplement: Supplementary file 7 — Supplementary Table S7. [file 41598_2023_44174_MOESM7_ESM.xlsx]

## Sheet: Table S7
Table S7. Differentially expressed genes between MALAT1 high vs low categories in IGHV subtypes of CLL#1 (adj pval<0.05)
M-CLL								U-CLL
Gene	logFC	Average Expression	t	B	P-value	Adjusted P-value		Gene	logFC	Average Expression	t	B	P-value	Adjusted P-value
FOSB	2.96393	2.97768	6.13427	10.0889	6.09141e-09	1.26123e-05		FOSB	2.62381	4.33089	4.13397	1.40144	7.25381e-05	0.00119181
FOS	2.60861	3.74938	6.34292	11.1121	2.06998e-09	1.13126e-05		FOS	2.34396	5.07486	4.04642	1.08975	0.000100372	0.0014726
EGR1	1.99849	1.91168	4.84915	4.37851	2.84097e-06	0.000365013		CXCL8	1.76709	2.34288	3.42247	-0.821357	0.000889536	0.00707698
CXCL8	1.69801	2.06845	3.96578	1.07006	0.000108701	0.00350111		NR4A2	1.62338	3.64301	3.8816	0.570402	0.00018277	0.00221951
HSPA1B	1.69071	3.89271	4.98756	4.95352	1.53359e-06	0.000244253		ATF3	1.58551	2.239	3.82739	0.435737	0.000221818	0.00253985
RGS1	1.66627	3.54192	4.20274	1.88533	4.30428e-05	0.00192173		EGR1	1.55392	2.59607	2.8942	-2.29066	0.00463519	0.0237114
NR4A2	1.4821	3.67802	4.4509	2.81109	1.56579e-05	0.00102955		DUSP4	1.54013	1.37479	4.32247	2.10371	3.55279e-05	0.000737448
KLF10	1.46248	2.80544	5.34217	6.45236	2.99914e-07	0.000133821		RAPGEF5	1.51635	2.13856	4.40097	2.38019	2.62416e-05	0.000613069
GADD45B	1.39302	4.54178	4.74778	3.96875	4.42883e-06	0.000474274		RGS1	1.51472	4.31438	3.29441	-1.2698	0.00135035	0.00961673
SLC2A3	1.37949	4.62753	5.16678	5.71042	6.78462e-07	0.000170273		DUSP8	1.48441	1.93615	4.12032	1.40969	7.63279e-05	0.00122446
DUSP1	1.27338	6.90653	5.31477	6.35131	3.41102e-07	0.000133821		DUSP10	1.48304	3.61286	4.32008	2.06874	3.58558e-05	0.000740487
ATF3	1.24114	1.5184	3.77551	0.440461	0.000222277	0.00549565		CTD-3214H19.4	1.48003	1.56112	4.49537	2.71833	1.81494e-05	0.000481772
CDKN1A	1.23301	3.50573	4.60736	3.41892	8.10534e-06	0.000699798		DUSP1	1.30611	7.22126	3.96647	0.808097	0.000134506	0.00178132
CD69	1.22223	7.49355	4.37367	2.49453	2.15443e-05	0.00123481		NR4A3	1.30251	0.860277	2.97732	-2.07008	0.00362053	0.0197031
JUN	1.22212	6.28813	4.2583	2.06644	3.44464e-05	0.00166833		IL1B	1.26366	1.63023	2.82481	-2.42744	0.0056756	0.0273444
DUSP10	1.21571	3.24653	4.30171	2.2572	2.89009e-05	0.00147297		KLF10	1.20321	4.18269	3.29398	-1.26439	0.00135224	0.00961673
PPP1R15A	1.20375	7.12442	4.41751	2.66307	1.79836e-05	0.00112408		CD69	1.19364	8.06717	3.5597	-0.505165	0.00056204	0.0050404
CD83	1.17061	7.08643	5.08737	5.3696	9.76084e-07	0.000194794		RGCC	1.16805	6.18003	3.37706	-1.05629	0.00103274	0.00789402
DNAJB1	1.15818	4.78309	5.25849	6.10585	4.43729e-07	0.000133821		GADD45B	1.1336	4.9941	3.27914	-1.33089	0.00141824	0.0099541
MAP4K4	1.15753	5.00479	3.35362	-0.983735	0.000988795	0.0146645		SERPINB9	1.12267	5.43693	5.53976	6.75979	2.31049e-07	3.87428e-05
KLF6	1.09894	7.7678	5.15915	5.6755	7.02729e-07	0.000173731		PPP1R15A	1.12057	7.47654	3.26526	-1.38681	0.00148273	0.0102718
CCL3	1.08471	1.56788	3.39778	-0.745703	0.00085102	0.0133868		CABLES1	1.10302	2.73123	3.42413	-0.815472	0.000884686	0.00705194
NR4A1	1.06842	3.16027	3.74832	0.318877	0.000245687	0.00587237		RASGEF1B	1.10225	3.99994	3.77342	0.210956	0.000268493	0.00288787
PLK2	1.06229	1.94174	4.35556	2.46585	2.3205e-05	0.00128551		IL6ST	1.09963	4.31049	5.60209	7.01868	1.75461e-07	3.37946e-05
CKS2	1.03211	2.54312	4.35736	2.47222	2.30343e-05	0.00128551		IL7R	1.08397	1.04544	2.93173	-2.17599	0.00414843	0.0218579
DUSP5	1.01228	3.66534	5.03641	5.15719	1.23027e-06	0.000212273		JUN	1.06593	6.85776	3.13325	-1.761	0.00224829	0.0139426
IGKV1D-39	-1.09129	1.96703	-3.28741	-1.08291	0.00123489	0.0167602		ZFY	1.0475	2.12331	2.65779	-2.84169	0.00911159	0.0383076
MYL9	-1.11809	4.61518	-2.97262	-2.02786	0.00339364	0.032048		PLK2	1.02753	2.2987	3.36637	-0.967755	0.00106945	0.00809615
SH3BGRL2	-1.13321	1.59283	-3.41923	-0.738552	0.000790796	0.0128481		TNF	1.02634	2.75717	3.25866	-1.29504	0.00151434	0.0104254
CLU	-1.17053	2.58572	-2.74402	-2.53737	0.00673906	0.0498552		MYADM	1.0211	2.54439	2.63808	-2.90673	0.0096223	0.0398061
IGLC7	-1.17559	0.946709	-3.8618	0.579131	0.000161208	0.00439908		ETV5	1.02096	1.35611	3.68412	-0.00617386	0.000366848	0.00359076
CLC	-1.30933	1.99049	-3.6615	0.0560892	0.000337024	0.00724996		RSC1A1	1.01939	1.29572	3.92342	0.755999	0.000157222	0.00199099
AP003419.11	-1.32206	3.63711	-3.8115	0.552999	0.000194536	0.00505063		GRASP	1.01819	3.29387	2.59424	-3.05686	0.0108521	0.0433571
PPBP	-1.36553	2.89407	-2.81481	-2.36386	0.00547323	0.0436278		LZTS3	1.00922	1.96061	4.44932	2.55467	2.17386e-05	0.00053904
PF4	-1.40077	2.25885	-3.45114	-0.589106	0.000708525	0.0118665		RGS2	1.00652	6.30515	2.833	-2.5649	0.00554262	0.0268523
								PRDX2	-1.02149	4.0093	-3.0933	-1.77267	0.00254429	0.015286
								LTB	-1.02924	7.04547	-4.38208	2.25656	2.82345e-05	0.000637161
								AC007326.1	-1.03368	2.30916	-4.43542	2.50571	2.29506e-05	0.000558229
								C16orf74	-1.03649	5.54203	-4.91314	4.25104	3.36335e-06	0.00015649
								CD68	-1.06605	4.0211	-3.76883	0.232746	0.00027287	0.00292167
								SELL	-1.07004	7.27487	-3.4458	-0.851268	0.000823466	0.00667986
								PTPN6	-1.08692	8.32554	-5.71632	7.49749	1.05561e-07	2.46269e-05
								IGLV3-1	-1.09843	1.14631	-2.7784	-2.7258	0.00648656	0.0301215
								UTS2	-1.11205	1.48712	-3.63416	-0.233178	0.000435902	0.00412823
								CHI3L2	-1.11787	3.23591	-3.44907	-0.724585	0.00081458	0.00662462
								ANXA4	-1.13053	3.60976	-3.13452	-1.63667	0.00223944	0.0139005
								INO80B-WBP1	-1.13661	2.51389	-3.64363	-0.12598	0.000421931	0.00402121
								CLC	-1.13667	1.38469	-3.28155	-1.30676	0.00140731	0.00990262
								CPNE5	-1.15442	5.07859	-4.23405	1.7565	4.97795e-05	0.000929591
								SIGLEC6	-1.15733	2.07163	-3.21224	-1.40903	0.00175507	0.0115805
								TSPAN13	-1.16348	2.08504	-2.95751	-2.0958	0.00384171	0.0205736
								IGHV1-69	-1.22236	1.08333	-2.91315	-2.41611	0.00438315	0.0228023
								IGHM	-1.22353	11.8804	-2.60474	-3.12488	0.0105453	0.0425023
								IGLL5	-1.2261	7.9505	-2.65528	-3.01106	0.00917525	0.0384603
								NRGN	-1.22753	2.20982	-3.27892	-1.21238	0.00141928	0.00995718
								IGHV3-33	-1.22969	1.43612	-3.03782	-2.00252	0.00301547	0.0173672
								SPARC	-1.24582	1.91406	-3.25818	-1.30624	0.00151667	0.0104328
								PF4	-1.24899	1.54945	-3.61949	-0.28166	0.00045841	0.00428505
								RNASE6	-1.27567	4.67514	-3.4022	-0.920248	0.000950973	0.0074057
								PNMA2	-1.27838	2.37741	-3.39333	-0.879267	0.000979097	0.00755129
								CLU	-1.32289	1.97948	-3.61796	-0.235943	0.000460822	0.00430031
								IGHV1OR15-1	-1.3673	2.12386	-3.36559	-0.980831	0.00107218	0.00810571
								RP11-294C11.4	-1.3673	2.12386	-3.36559	-0.980831	0.00107218	0.00810571
								PPBP	-1.37135	2.23417	-3.08634	-1.7538	0.00259935	0.0155435
								IGKV3-15	-1.76156	1.93002	-3.03909	-1.98331	0.00300378	0.017324
								IGKV2-28	-1.85131	2.00066	-3.34149	-1.12685	0.00115971	0.00858331
