# Supplementary material for: MALAT1 expression is associated with aggressive behavior in indolent B-cell neoplasms
Source: Sci Rep. 2023 Oct 6;13:16839. doi: 10.1038/s41598-023-44174-8 (PMC10558466; doi:10.1038/s41598-023-44174-8)
Supplement: Supplementary file 8 — Supplementary Table S8. [file 41598_2023_44174_MOESM8_ESM.xlsx]

## Sheet: Table S8
Table S8. GSEA core enrichments for the signature of overexpressed genes in LN vs PB showed in Figure 3A and Figure 4
Figure 3												Figure 4
CLL_LNVSPB_UP_DADASHIAN						CLL_LNVSPB_UP_DADASHIAN						CLL_LNVSPB_UP_DADASHIAN						HALLMARK_TNFA_SIGNALING_VIA_NFKB						WHITFIELD_CELL_CYCLE_M_G1						REACTOME_RESPIRATORY_ELECTRON_TRANSPORT						WP_OXIDATIVE_PHOSPHORYLATION
M-CLL						U-CLL						M-CLL						U-CLL						U-CLL						U-CLL						U-CLL
GENE SYMBOL	RANK IN GENE LIST	RANK METRIC SCORE	RUNNING ES	CORE ENRICHMENT		GENE SYMBOL	RANK IN GENE LIST	RANK METRIC SCORE	RUNNING ES	CORE ENRICHMENT		GENE SYMBOL	RANK IN GENE LIST	RANK METRIC SCORE	RUNNING ES	CORE ENRICHMENT		GENE SYMBOL	RANK IN GENE LIST	RANK METRIC SCORE	RUNNING ES	CORE ENRICHMENT		GENE SYMBOL	RANK IN GENE LIST	RANK METRIC SCORE	RUNNING ES	CORE ENRICHMENT		GENE SYMBOL	RANK IN GENE LIST	RANK METRIC SCORE	RUNNING ES	CORE ENRICHMENT		GENE SYMBOL	RANK IN GENE LIST	RANK METRIC SCORE	RUNNING ES	CORE ENRICHMENT
GLS	17	0.518484	0.00644221	Yes		WDR33	5	0.546467	0.0146698	Yes		FOS	1	9.77376	0.0234971	Yes		IL6ST	41	7.03037	0.0385577	Yes		NCOA3	1	9.40403	0.0533192	Yes		NDUFS8	6333	-2.16025	-0.506992	Yes		NDUFA4	6089	-1.81902	-0.572428	Yes
FOS	22	0.51318	0.0161123	Yes		KLF10	13	0.526639	0.0280954	Yes		STK17B	8	7.34161	0.0404362	Yes		NFE2L2	140	5.81587	0.0618702	Yes		PPP6R3	2	9.11094	0.105106	Yes		NDUFC1	6390	-2.24225	-0.503772	Yes		NDUFB8	6147	-1.89493	-0.560301	Yes
FOSB	30	0.503098	0.0248019	Yes		CYTIP	22	0.502874	0.0404856	Yes		GLS	20	6.98893	0.0558452	Yes		FOSB	386	4.37923	0.0564891	Yes		MORF4L2	47	6.87376	0.138288	Yes		NDUFS7	6442	-2.31373	-0.49954	Yes		NDUFB5	6155	-1.90579	-0.541406	Yes
DUSP1	38	0.496137	0.0333463	Yes		CHORDC1	33	0.488075	0.0517817	Yes		REV3L	28	6.67206	0.0710299	Yes		FOS	483	4.02529	0.0688503	Yes		TOP1	114	6.06907	0.163952	Yes		COX5B	6450	-2.32539	-0.489353	Yes		NDUFS8	6333	-2.16025	-0.54249	Yes
FAM46C	39	0.495981	0.0436852	Yes		EIF5	35	0.487789	0.0660065	Yes		ZBTB10	30	6.60097	0.0868553	Yes		NAMPT	491	4.01508	0.0930698	Yes		RHEB	145	5.80465	0.192931	Yes		COX11	6452	-2.33027	-0.478338	Yes		NDUFC1	6390	-2.24225	-0.526617	Yes
CHRNA1	41	0.495712	0.0537616	Yes		MORF4L2	38	0.483741	0.0797843	Yes		HSPA1B	31	6.56446	0.102728	Yes		TANK	530	3.91241	0.112493	Yes		PPP2R2A	160	5.68967	0.223398	Yes		COX8A	6485	-2.38524	-0.471216	Yes		NDUFS7	6442	-2.31373	-0.509334	Yes
STK17B	50	0.48864	0.0618929	Yes		CCL3	42	0.478763	0.0930871	Yes		DUSP1	32	6.52595	0.118507	Yes		DUSP1	569	3.81109	0.131282	Yes		AGFG1	162	5.68426	0.255574	Yes		UQCRB	6526	-2.4544	-0.464836	Yes		NDUFB1	6626	-2.59805	-0.506662	Yes
PNP	51	0.488227	0.0720701	Yes		REV3L	46	0.47641	0.10632	Yes		FOSB	33	6.5058	0.134238	Yes		NR4A2	587	3.76649	0.152604	Yes		KRAS	168	5.65025	0.287021	Yes		SDHC	6527	-2.45513	-0.45309	Yes		NDUFA7	7030	-3.60092	-0.52284	Yes
CD69	54	0.486466	0.081697	Yes		NR4A2	47	0.476377	0.120531	Yes		NAMPT	36	6.48056	0.149637	Yes		ZBTB10	598	3.74299	0.174717	Yes		PSEN1	193	5.47542	0.314931	Yes		TIMMDC1	6624	-2.59723	-0.453534	Yes		NDUFV1	7036	-3.61122	-0.485936	Yes
SRGN	66	0.480167	0.0888813	Yes		CCL4	56	0.471327	0.13198	Yes		SLC2A3	37	6.47782	0.1653	Yes		TIPARP	674	3.54008	0.186851	Yes		FXR1	309	4.73705	0.326466	Yes		NDUFB1	6626	-2.59805	-0.441239	Yes		ATP6AP1	7055	-3.65895	-0.450265	Yes
GPR82	72	0.47451	0.0974885	Yes		NAMPT	59	0.469979	0.145347	Yes		DNAJB1	38	6.46847	0.180941	Yes		KLF6	683	3.49795	0.207696	Yes		JMJD1C	355	4.5172	0.34612	Yes		NDUFAF2	6706	-2.73664	-0.438737	Yes		NDUFB2	7161	-3.97447	-0.422892	Yes
REV3L	74	0.474019	0.107113	Yes		RGCC	61	0.465611	0.15891	Yes		KLF6	42	6.3144	0.195802	Yes		BCL6	722	3.40985	0.223971	Yes		DNAJB6	356	4.49683	0.37168	Yes		COX6C	6715	-2.74492	-0.426677	Yes		NDUFB9	7195	-4.11757	-0.384447	Yes
PLK2	109	0.453099	0.107826	Yes		STK17B	75	0.457054	0.168302	Yes		ARHGAP15	47	6.23386	0.210334	Yes		REL	740	3.36204	0.242759	Yes		XPO4	391	4.36637	0.391948	Yes		UQCRH	6749	-2.80944	-0.41766	Yes		NDUFA2	7342	-4.82171	-0.353716	Yes
EGR2	111	0.452891	0.11701	Yes		FOSB	97	0.447568	0.174799	Yes		EIF4A1	51	6.14509	0.224786	Yes		CD69	791	3.23403	0.256325	Yes		DCTN6	422	4.23862	0.412026	Yes		UQCR11	6785	-2.89382	-0.408507	Yes		NDUFC2	7428	-5.40291	-0.30882	Yes
EGR1	175	0.425759	0.109706	Yes		PNP	102	0.445802	0.186793	Yes		CD83	52	6.13003	0.239608	Yes		DUSP2	817	3.16503	0.272807	Yes		GSPT1	467	4.07101	0.429277	Yes		COX14	6793	-2.90377	-0.395553	Yes		NDUFB10	7496	-6.20748	-0.253158	Yes
ETNK1	181	0.422162	0.117222	Yes		DUSP4	106	0.444861	0.199084	Yes		KLF10	67	5.93141	0.252054	Yes		DNAJB4	831	3.12349	0.290636	Yes		WIPF2	497	3.99614	0.44811	Yes		NDUFA12	6808	-2.94595	-0.383335	Yes		NDUFA3	7508	-6.4646	-0.187367	Yes
NGLY1	198	0.417822	0.121823	Yes		SRGN	127	0.433344	0.205484	Yes		NR4A2	72	5.81695	0.265577	Yes		KLF10	901	2.94242	0.299829	Yes		DCP1A	507	3.96787	0.469459	Yes		UQCR10	6859	-3.10975	-0.37516	Yes		NDUFB7	7547	-8.4567	-0.104444	Yes
ARHGAP15	206	0.415823	0.128693	Yes		RASGEF1B	150	0.42536	0.210993	Yes		GADD45B	92	5.60765	0.276563	Yes		CFLAR	904	2.94123	0.31799	Yes		PPP2CA	622	3.67853	0.475111	Yes		UQCRC1	6972	-3.42733	-0.373778	Yes		NDUFA11	7551	-10.0904	0.000132969	Yes
NR4A2	239	0.405483	0.128928	Yes		PHACTR1	186	0.415968	0.211978	Yes		SKIL	112	5.34161	0.286905	Yes		TNF	905	2.94095	0.336417	Yes		ZNFX1	675	3.53961	0.488271	Yes		NDUFA7	7030	-3.60092	-0.364192	Yes
GPR183	240	0.405396	0.137379	Yes		GPR82	231	0.406962	0.209758	Yes		LY9	114	5.33867	0.299678	Yes		RIPK2	921	2.88576	0.352489	Yes		ZNF24	677	3.53412	0.508225	Yes		NDUFV1	7036	-3.61122	-0.347585	Yes
THEMIS	293	0.392134	0.132199	Yes		SGK1	242	0.405352	0.218586	Yes		RGS1	149	4.83072	0.306754	Yes		TNFAIP3	933	2.85947	0.368932	Yes		TCERG1	744	3.35017	0.518435	Yes		SURF1	7094	-3.77233	-0.337179	Yes
CHORDC1	299	0.390963	0.139065	Yes		CLK1	250	0.403643	0.228343	Yes		PPP1R15A	150	4.805	0.318372	Yes		GADD45B	953	2.8219	0.384068	Yes		UBE2D3	863	3.04509	0.519951	Yes		NDUFA1	7147	-3.93386	-0.325329	Yes
SLC2A3	304	0.38965	0.14616	Yes		ZNF451	296	0.392867	0.225376	Yes		ZNF451	154	4.75921	0.329473	Yes		PPP1R15A	957	2.80617	0.401249	Yes		AMD1	919	2.89471	0.529044	Yes		NDUFB2	7161	-3.97447	-0.308057	Yes
SUCLA2	340	0.383193	0.145159	Yes		ATAD1	318	0.389103	0.230129	Yes		CD69	158	4.73271	0.34051	Yes		CD83	966	2.78308	0.417615	Yes		KPNB1	926	2.87355	0.544574	Yes		NDUFB9	7195	-4.11757	-0.292781	Yes
GFI1	373	0.374612	0.14475	Yes		ZNF791	338	0.384324	0.235393	Yes		BICD1	159	4.71992	0.351923	Yes		JUN	1074	2.57922	0.419442	Yes		RAD21	951	2.82342	0.557411	Yes		COX6B1	7278	-4.4499	-0.282485	Yes
ZBTB10	418	0.367329	0.141108	Yes		EGR2	368	0.3793	0.237243	Yes		JUN	179	4.54332	0.360335	Yes		TUBB2A	1078	2.56735	0.435126	Yes		ZCCHC10	990	2.73836	0.56789	Yes		NDUFA13	7311	-4.64356	-0.264559	Yes
DUSP4	439	0.363408	0.143547	Yes		ARHGAP15	382	0.37711	0.24425	Yes		EIF5	194	4.47371	0.369256	Yes		CCNL1	1117	2.4907	0.445642	Yes		TULP4	1055	2.61368	0.574181	Yes		NDUFA2	7342	-4.82171	-0.245512	Yes
QPCT	442	0.363163	0.150604	Yes		GLS	442	0.368207	0.235978	Yes		DUSP2	197	4.46432	0.37978	Yes		PER1	1207	2.33411	0.448344	Yes								NDUFC2	7428	-5.40291	-0.231058	Yes
RGS1	456	0.360563	0.154781	Yes		PLK3	486	0.362959	0.232772	Yes		HIST1H1C	198	4.45504	0.390552	Yes		SAT1	1237	2.2809	0.458751	Yes								NDUFB11	7485	-6.02467	-0.209742	Yes
DUSP2	461	0.360308	0.161265	Yes		KLF6	505	0.360224	0.237643	Yes		MCTP2	219	4.27407	0.398177	Yes		CDKN1A	1246	2.26919	0.471897	Yes								NDUFB10	7496	-6.20748	-0.181384	Yes
KLF10	474	0.358027	0.165646	Yes		IVNS1ABP	523	0.357976	0.242773	Yes		PNP	243	4.11661	0.405016	Yes		TGIF1	1304	2.18694	0.477964	Yes								NDUFA3	7508	-6.4646	-0.15193	Yes
ZNF451	478	0.357915	0.172337	Yes		RRM1	525	0.357953	0.253125	Yes		IVNS1ABP	259	4.05482	0.412789	Yes		EIF1	1312	2.17213	0.490636	Yes								CYC1	7526	-7.10699	-0.120207	Yes
EIF4A1	479	0.357837	0.179796	Yes		UGT8	528	0.357621	0.26314	Yes		CHORDC1	261	4.03249	0.422404	Yes		SQSTM1	1349	2.11715	0.499079	Yes								ETFB	7533	-7.22245	-0.0864566	Yes
NAMPT	493	0.355902	0.183876	Yes		FAM46C	534	0.357105	0.272161	Yes		NR4A1	262	4.03051	0.432149	Yes		EGR1	1360	2.0945	0.510863	Yes								NDUFB7	7547	-8.4567	-0.0477397	Yes
RACGAP1	521	0.35091	0.184257	Yes		DUSP1	554	0.352716	0.276482	Yes		GPR183	272	3.99131	0.440581	Yes		MXD1	1410	2.02073	0.51696	Yes								NDUFA11	7551	-10.0904	0.00013375	Yes
HNRNPAB	574	0.343522	0.178064	Yes		SUCLA2	581	0.349431	0.27842	Yes		NGLY1	275	3.98518	0.449946	Yes		STAT5A	1446	1.9622	0.524566	Yes
KLF6	594	0.340801	0.180289	Yes		HIST2H2AA3	604	0.347558	0.281608	Yes		DDX21	281	3.97083	0.45887	Yes		KDM6B	1448	1.96137	0.536721	Yes
DEPDC1B	612	0.338195	0.182973	Yes		DDX21	609	0.347199	0.29066	Yes		FAM46C	287	3.92601	0.467686	Yes		RELA	1540	1.81082	0.535877	Yes
GZMK	653	0.331965	0.179621	Yes		DUSP2	618	0.345497	0.298356	Yes		EGR1	329	3.70117	0.471082	Yes		SIK1	1579	1.76731	0.54186	Yes
MORF4L2	688	0.326903	0.177704	Yes		HEATR1	643	0.342895	0.300752	Yes		CSRNP1	356	3.5737	0.476201	Yes		KLF4	1615	1.71612	0.547924	Yes
KPNA2	691	0.326827	0.184003	Yes		KLHL8	654	0.341575	0.307677	Yes		WDR33	364	3.55272	0.483844	Yes		CD44	1755	1.53973	0.538952	Yes
PSMB2	697	0.326387	0.189522	Yes		EIF4A1	668	0.339325	0.313557	Yes		MORF4L2	367	3.54787	0.492151	Yes		SOD2	1757	1.53734	0.54845	Yes
KLHL8	705	0.3256	0.194512	Yes		HELLS	680	0.337898	0.320047	Yes		PHACTR1	368	3.54367	0.50072	Yes		KLF2	1771	1.51436	0.556197	Yes
TULP2	708	0.32532	0.20078	Yes		HSPD1	699	0.335474	0.32418	Yes		PTGER4	390	3.46228	0.506247	Yes		RHOB	1787	1.49623	0.563563	Yes
CYTIP	710	0.324964	0.207297	Yes		TAF1D	702	0.335047	0.333522	Yes		CYTIP	397	3.44495	0.513764	Yes		SLC2A3	1789	1.49184	0.572776	Yes
HELLS	713	0.324697	0.213552	Yes		CD69	710	0.333401	0.341183	Yes		ZFAND5	401	3.4321	0.521656	Yes		PNRC1	1828	1.43096	0.576651	Yes
BICD1	727	0.322164	0.216929	Yes		RGS2	720	0.332573	0.348166	Yes		RRP12	425	3.35514	0.526654	Yes		ICOSLG	1835	1.4224	0.58476	Yes
CD2	751	0.319003	0.217672	Yes		ZBTB10	746	0.329612	0.34984	Yes		RASGEF1B	437	3.30076	0.533145	Yes		TNFSF9	1924	1.30652	0.581158	Yes
EIF5	778	0.315981	0.217582	Yes								RRM1	442	3.28473	0.540546	Yes		ZFP36	1925	1.30638	0.589343	Yes
LYAR	780	0.315942	0.223911	Yes								CXCR5	444	3.27236	0.548323	Yes		BHLHE40	1942	1.2901	0.595283	Yes
IVNS1ABP	812	0.312203	0.222458	Yes								CLK1	468	3.18598	0.552911	Yes		PDE4B	1974	1.24334	0.598921	Yes
UGT8	820	0.31167	0.227157	Yes								HSPA1A	497	3.08262	0.556572	Yes		BCL2A1	2010	1.20188	0.601763	Yes
ZFAND5	842	0.309644	0.228218	Yes								PER1	532	2.98816	0.559192	Yes		DUSP5	2060	1.14998	0.602405	Yes
SGK1	872	0.306952	0.22717	Yes								PSMB2	542	2.961	0.565133	Yes		BTG2	2061	1.14924	0.609605	Yes
RPL22L1	873	0.306711	0.233563	Yes								HIST2H2AA3	553	2.93164	0.570867	Yes		NFKB1	2077	1.13753	0.614723	Yes
EXO1	895	0.304473	0.234517	Yes								JUNB	561	2.90255	0.576937	Yes		LITAF	2108	1.111	0.617666	Yes
VCAM1	897	0.304255	0.240602	Yes								TAF1D	608	2.78689	0.577445	Yes		NFKBIA	2118	1.10327	0.623373	Yes
HSF5	911	0.303036	0.243581	Yes								RGCC	638	2.74016	0.580143	Yes		BTG3	2165	1.06138	0.623861	Yes
RRP12	924	0.302317	0.246801	Yes								KPNA2	677	2.66043	0.581428	Yes
SKIL	934	0.301393	0.250772	Yes								SRSF7	688	2.63153	0.586437	Yes
SIK1	951	0.299134	0.252899	Yes								CCNL1	711	2.5829	0.589703	Yes
LY9	963	0.297859	0.256283	Yes								ETNK1	712	2.57949	0.59594	Yes
SOCS3	984	0.296108	0.257319	Yes								SRSF3	730	2.55367	0.599812	Yes
DDX21	1003	0.29458	0.258837	Yes								SRGN	739	2.53248	0.604852	Yes
CD3D	1039	0.291506	0.255926	Yes								TNF	754	2.50571	0.609014	Yes
WDR33	1047	0.290933	0.260193	Yes								SIK1	779	2.45153	0.611691	Yes
SLC16A1	1091	0.286811	0.255129	Yes								UBE2S	787	2.43436	0.616629	Yes
MCTP2	1102	0.285781	0.258518	Yes								KLF4	853	2.28656	0.613354	Yes
CKS2	1117	0.284725	0.260858	Yes								MRPL42	863	2.25301	0.617583	Yes
SRSF7	1149	0.283033	0.258797	Yes								MTHFD2	891	2.17612	0.619187	Yes
PCNA	1179	0.28023	0.257191	Yes								MYC	902	2.16264	0.623062	Yes
PRKCQ	1191	0.279046	0.260183	Yes								HNRNPM	936	2.09009	0.623646	Yes
ANLN	1204	0.278176	0.2629	Yes								HNRNPAB	965	2.05852	0.624831	Yes
ASPM	1234	0.275161	0.261188	Yes								RPL22L1	967	2.05603	0.629667	Yes
CD40LG	1246	0.274056	0.264076	Yes								ABCG1	1025	1.98523	0.626747	Yes
NDFIP2	1283	0.270738	0.260474	Yes								NAF1	1074	1.88361	0.6248	Yes
CCNB1	1316	0.268103	0.257845	Yes								TNS3	1108	1.84548	0.624792	Yes
PPP1R15A	1349	0.264681	0.255145	Yes								ATAD1	1146	1.78082	0.624087	Yes
JUN	1358	0.263744	0.258588	Yes								SNX29	1170	1.74197	0.625184	Yes
CLK1	1386	0.26148	0.257105	Yes								MATR3	1255	1.64258	0.617778	Yes
KIF11	1392	0.261167	0.261265	Yes								HIST1H2BD	1263	1.63362	0.62078	Yes
PHTF1	1458	0.256732	0.249924	Yes								HIST2H2AA4	1275	1.60773	0.623177	Yes
KIFC1	1464	0.25647	0.253987	Yes								RBM8A	1303	1.57556	0.62333	Yes
SIRPG	1503	0.254259	0.249528	Yes								RGS2	1317	1.5569	0.625333	Yes
RGCC	1512	0.253628	0.252761	Yes								EZH2	1331	1.5501	0.627321	Yes
CENPF	1562	0.250321	0.245395	Yes								TP53BP1	1332	1.54809	0.631064	Yes
CD83	1581	0.249144	0.245966	Yes
CHAC2	1608	0.24784	0.244455	Yes
SERTAD1	1613	0.247658	0.248591	Yes
RGS2	1633	0.246374	0.248847	Yes
NCAPG	1634	0.246245	0.25398	Yes
HNRNPM	1635	0.246188	0.259112	Yes
KIF23	1648	0.245668	0.261151	Yes
CDC25A	1650	0.245575	0.266014	Yes
DIO1	1654	0.245213	0.270355	Yes
BCL11B	1660	0.244498	0.274167	Yes
EZH2	1668	0.24409	0.277458	Yes
EVI2A	1693	0.242931	0.276358	Yes
CDKN3	1697	0.242764	0.280648	Yes
CDK1	1746	0.239689	0.273318	Yes
IL32	1759	0.238918	0.275217	Yes
CLSPN	1774	0.238359	0.27659	Yes
MELK	1776	0.238288	0.2813	Yes
TIAM1	1785	0.237783	0.284203	Yes
CTSC	1796	0.23716	0.286578	Yes
TNF	1802	0.236507	0.290224	Yes
NR4A1	1829	0.235249	0.288451	Yes
MRPL42	1835	0.234774	0.292061	Yes
RRM1	1873	0.231487	0.287385	Yes
PTGER4	1897	0.230393	0.286281	Yes
BUB1	1899	0.230181	0.290822	Yes
ATP6V1C1	1911	0.229351	0.292778	Yes
WNT5B	1921	0.228848	0.295237	Yes
LARS2	1925	0.22872	0.299234	Yes
MTHFD2	1931	0.228471	0.302713	Yes
PRR11	1934	0.228253	0.306957	Yes
TXN	1961	0.227046	0.305013	Yes
CSRNP1	1971	0.226335	0.30742	Yes
ECT2	1997	0.224645	0.305683	Yes
DLGAP5	1998	0.224529	0.310363	Yes
DUSP6	1999	0.224506	0.315043	Yes
TAF1D	2030	0.222435	0.311975	Yes
GADD45B	2041	0.221873	0.314032	Yes
NABP1	2047	0.221282	0.317361	Yes
RRM2	2054	0.22053	0.320417	Yes
CENPE	2070	0.219576	0.321142	Yes
TTK	2073	0.219434	0.325203	Yes
E2F8	2076	0.219235	0.329259	Yes
SRSF3	2079	0.219084	0.333312	Yes
HIST2H2AA3	2100	0.217806	0.332716	Yes
DIAPH3	2126	0.21592	0.330797	Yes
LDHA	2142	0.215072	0.331428	Yes
FYB	2148	0.214607	0.334618	Yes
DNAJB1	2152	0.214494	0.338319	Yes
GMNN	2156	0.214375	0.342017	Yes
ST8SIA4	2159	0.214235	0.345969	Yes
