# Supplementary material for: MALAT1 expression is associated with aggressive behavior in indolent B-cell neoplasms
Source: Sci Rep. 2023 Oct 6;13:16839. doi: 10.1038/s41598-023-44174-8 (PMC10558466; doi:10.1038/s41598-023-44174-8)
Supplement: Supplementary file 9 — Supplementary Table S9. [file 41598_2023_44174_MOESM9_ESM.xlsx]

## Sheet: Hoja1
Table S9A. GSEA analyses on coding gene expression in IGHV subtypes of CLL#1 ranked by the degree of differential expression between MALAT1 expression groups (HALLMARK pathways)
M-CLL							U-CLL
Positive enrichment							Positive enrichment
NAME	SIZE	ES	NES	P-value	Adjusted P-value		NAME	SIZE	ES	NES	P-value	Adjusted P-value
HALLMARK_TNFA_SIGNALING_VIA_NFKB	103	0.718784	2.53599	0	0		HALLMARK_TNFA_SIGNALING_VIA_NFKB	101	0.604984	2.33158	0	0
HALLMARK_UV_RESPONSE_DN	55	0.663419	2.14308	0	0		HALLMARK_G2M_CHECKPOINT	106	0.483844	1.86939	0	0.00232293
HALLMARK_INFLAMMATORY_RESPONSE	70	0.606689	2.05574	0	0		HALLMARK_UV_RESPONSE_DN	55	0.520062	1.82657	0.00168634	0.00238972
HALLMARK_G2M_CHECKPOINT	108	0.535913	1.91492	0	0.00033		HALLMARK_TGF_BETA_SIGNALING	33	0.574849	1.80917	0.00357782	0.0020155
HALLMARK_TGF_BETA_SIGNALING	33	0.657997	1.89928	0	0.000680158		HALLMARK_MITOTIC_SPINDLE	117	0.446094	1.75234	0	0.00376446
HALLMARK_MTORC1_SIGNALING	136	0.488832	1.81091	0	0.00197558		HALLMARK_PROTEIN_SECRETION	73	0.453555	1.66081	0.00173611	0.00996937
HALLMARK_PROTEIN_SECRETION	74	0.521928	1.761	0	0.00320954		HALLMARK_ANDROGEN_RESPONSE	51	0.48148	1.65065	0.00357782	0.00949291
HALLMARK_MITOTIC_SPINDLE	119	0.462807	1.67897	0	0.00864967		HALLMARK_ESTROGEN_RESPONSE_EARLY	63	0.448278	1.59231	0.00536673	0.0170252
HALLMARK_APOPTOSIS	93	0.470106	1.66376	0.00274725	0.00836672		HALLMARK_SPERMATOGENESIS	30	0.48176	1.48164	0.0352505	0.0456785
HALLMARK_ANDROGEN_RESPONSE	51	0.519015	1.65397	0.00464396	0.00851177		HALLMARK_APOPTOSIS	93	0.365516	1.394	0.0340715	0.0904626
HALLMARK_ESTROGEN_RESPONSE_LATE	58	0.502515	1.64772	0.0060241	0.00828911		HALLMARK_WNT_BETA_CATENIN_SIGNALING	21	0.492285	1.38855	0.0784671	0.0872688
HALLMARK_IL2_STAT5_SIGNALING	89	0.457	1.58628	0.00288184	0.0159063		HALLMARK_MTORC1_SIGNALING	137	0.333051	1.32646	0.0361842	0.127424
HALLMARK_HYPOXIA	86	0.460547	1.58115	0.00708215	0.0157082		HALLMARK_UNFOLDED_PROTEIN_RESPONSE	84	0.349303	1.31773	0.0571429	0.126121
HALLMARK_ESTROGEN_RESPONSE_EARLY	62	0.479749	1.56854	0.0102941	0.0163282		HALLMARK_INFLAMMATORY_RESPONSE	70	0.365118	1.31103	0.0769231	0.123265
HALLMARK_UV_RESPONSE_UP	86	0.429797	1.50186	0.0126939	0.0291296		HALLMARK_E2F_TARGETS	117	0.317336	1.24047	0.0833333	0.194787
HALLMARK_E2F_TARGETS	117	0.412617	1.49474	0.00135135	0.0296927		HALLMARK_IL2_STAT5_SIGNALING	85	0.281767	1.05486	0.344605	0.541301
HALLMARK_UNFOLDED_PROTEIN_RESPONSE	82	0.432808	1.4903	0.0174419	0.0295746		HALLMARK_KRAS_SIGNALING_UP	63	0.286088	1.00305	0.420339	0.651347
HALLMARK_KRAS_SIGNALING_UP	67	0.423277	1.40324	0.0291971	0.0638277		Negative enrichment
HALLMARK_PI3K_AKT_MTOR_SIGNALING	75	0.402188	1.37512	0.0280899	0.0766122		NAME	SIZE	ES	NES	P-value	Adjusted P-value
HALLMARK_MYC_TARGETS_V1	184	0.332415	1.26959	0.0431373	0.165812		HALLMARK_OXIDATIVE_PHOSPHORYLATION	161	-0.442242	-1.90648	0	0.00378846
HALLMARK_INTERFERON_GAMMA_RESPONSE	129	0.334051	1.22539	0.102319	0.212251		HALLMARK_REACTIVE_OXYGEN_SPECIES_PATHWAY	35	-0.510987	-1.68007	0.00425532	0.0190888
HALLMARK_COMPLEMENT	94	0.332853	1.16353	0.187675	0.301696		HALLMARK_PEROXISOME	57	-0.449292	-1.63375	0	0.0216134
HALLMARK_MYOGENESIS	58	0.355848	1.15475	0.226154	0.303151		HALLMARK_ALLOGRAFT_REJECTION	103	-0.404351	-1.60807	0	0.0217534
HALLMARK_CHOLESTEROL_HOMEOSTASIS	36	0.370462	1.10382	0.320061	0.388694		HALLMARK_APICAL_JUNCTION	71	-0.415801	-1.54558	0.00487805	0.0323197
HALLMARK_HEME_METABOLISM	104	0.309496	1.10259	0.294437	0.374961		HALLMARK_DNA_REPAIR	115	-0.356336	-1.47838	0.00505051	0.0512019
HALLMARK_EPITHELIAL_MESENCHYMAL_TRANSITION	40	0.362647	1.10111	0.322531	0.362954		HALLMARK_INTERFERON_ALPHA_RESPONSE	70	-0.389891	-1.47653	0.0191847	0.0441853
HALLMARK_P53_PATHWAY	114	0.308599	1.09968	0.284341	0.352012		HALLMARK_FATTY_ACID_METABOLISM	92	-0.360221	-1.42836	0.0298507	0.0600414
HALLMARK_MYC_TARGETS_V2	39	0.350436	1.06114	0.369231	0.408667		HALLMARK_ADIPOGENESIS	115	-0.341127	-1.39485	0.0287206	0.0712307
HALLMARK_IL6_JAK_STAT3_SIGNALING	38	0.34617	1.05387	0.358934	0.407136		HALLMARK_GLYCOLYSIS	85	-0.340792	-1.3375	0.037037	0.10307
HALLMARK_SPERMATOGENESIS	31	0.360297	1.04764	0.377483	0.405693		HALLMARK_XENOBIOTIC_METABOLISM	66	-0.34247	-1.27985	0.0809524	0.145372
HALLMARK_ALLOGRAFT_REJECTION	105	0.281543	1.01182	0.427989	0.463575		HALLMARK_BILE_ACID_METABOLISM	35	-0.391297	-1.27469	0.115741	0.139766
							HALLMARK_MYOGENESIS	57	-0.309216	-1.11974	0.25463	0.362035
Negative enrichment							HALLMARK_COAGULATION	31	-0.34473	-1.11748	0.274892	0.340501
NAME	SIZE	ES	NES	P-value	Adjusted P-value
HALLMARK_PEROXISOME	56	-0.414825	-1.50041	0.0159744	0.193873
HALLMARK_OXIDATIVE_PHOSPHORYLATION	163	-0.321307	-1.34509	0.00943396	0.294209
HALLMARK_XENOBIOTIC_METABOLISM	69	-0.361509	-1.33482	0.0592105	0.207039
HALLMARK_INTERFERON_ALPHA_RESPONSE	69	-0.359219	-1.32271	0.0462963	0.169623
HALLMARK_REACTIVE_OXYGEN_SPECIES_PATHWAY	34	-0.409283	-1.29389	0.102273	0.17261
HALLMARK_BILE_ACID_METABOLISM	38	-0.347188	-1.1678	0.195767	0.339566
HALLMARK_COAGULATION	33	-0.353007	-1.12883	0.258974	0.368689
HALLMARK_DNA_REPAIR	115	-0.256786	-1.03425	0.358871	0.552703
HALLMARK_GLYCOLYSIS	86	-0.265511	-1.02616	0.385159	0.510116
HALLMARK_ADIPOGENESIS	113	-0.254656	-1.02143	0.375	0.470989		Note: In Italics those pathawys not reaching statistical significance when considering FDR correction
Table S9B. GSEA analyses on coding gene expression in CLL subtypes ranked by the degree of differential expression between MALAT1 expression groups (C2 pathways)
M-CLL							U-CLL
Positive enrichment							Positive enrichment
NAME	SIZE	ES	NES	P-value	Adjusted P-value		NAME	SIZE	ES	NES	P-value	Adjusted P-value
DACOSTA_UV_RESPONSE_VIA_ERCC3_COMMON_DN	300	0.685149	2.71784	0	0		DACOSTA_UV_RESPONSE_VIA_ERCC3_COMMON_DN	297	0.676985	2.91551	0	0
PICCALUGA_ANGIOIMMUNOBLASTIC_LYMPHOMA_DN	113	0.742796	2.6707	0	0		CHEN_HOXA5_TARGETS_9HR_UP	154	0.677599	2.74132	0	0
NAGASHIMA_NRG1_SIGNALING_UP	86	0.723932	2.52341	0	0		MILI_PSEUDOPODIA_HAPTOTAXIS_UP	377	0.610774	2.73853	0	0
CHEN_HOXA5_TARGETS_9HR_UP	154	0.669981	2.50729	0	0		PICCALUGA_ANGIOIMMUNOBLASTIC_LYMPHOMA_DN	116	0.686925	2.68026	0	0
MILI_PSEUDOPODIA_HAPTOTAXIS_UP	375	0.610477	2.45855	0	0		RODRIGUES_THYROID_CARCINOMA_ANAPLASTIC_UP	427	0.593069	2.6576	0	0
BLANCO_MELO_COVID19_SARS_COV_2_INFECTION_A594_ACE2_EXPRESSING_CELLS_RUXOLITINIB_UP	189	0.634977	2.42723	0	0		GABRIELY_MIR21_TARGETS	168	0.659816	2.65661	0	0
CLL_LNVSPB_UP_DADASHIAN	202	0.631064	2.41726	0	0		HAMAI_APOPTOSIS_VIA_TRAIL_UP	389	0.598338	2.65361	0	0
DEBIASI_APOPTOSIS_BY_REOVIRUS_INFECTION_UP	195	0.623869	2.38418	0	0		SHEN_SMARCA2_TARGETS_UP	362	0.583763	2.58551	0	0
GABRIELY_MIR21_TARGETS	168	0.628657	2.37572	0	0		DAZARD_RESPONSE_TO_UV_NHEK_DN	199	0.592595	2.48343	0	0
PHONG_TNF_TARGETS_UP	32	0.814567	2.35209	0	0		SENESE_HDAC3_TARGETS_UP	255	0.561294	2.41266	0	0
NAGASHIMA_EGF_SIGNALING_UP	28	0.8304	2.34261	0	0		BIDUS_METASTASIS_UP	137	0.606407	2.39435	0	0
HAMAI_APOPTOSIS_VIA_TRAIL_UP	399	0.577894	2.34029	0	0		DEBIASI_APOPTOSIS_BY_REOVIRUS_INFECTION_UP	195	0.57059	2.38636	0	0
BROCKE_APOPTOSIS_REVERSED_BY_IL6	87	0.673727	2.33728	0	0		SENGUPTA_NASOPHARYNGEAL_CARCINOMA_WITH_LMP1_UP	158	0.583245	2.35976	0	0
ZWANG_CLASS_3_TRANSIENTLY_INDUCED_BY_EGF	93	0.660136	2.31736	0	8.03802e-05		GARGALOVIC_RESPONSE_TO_OXIDIZED_PHOSPHOLIPIDS_BLUE_UP	85	0.636142	2.35537	0	0
RODRIGUES_THYROID_CARCINOMA_ANAPLASTIC_UP	425	0.56783	2.316	0	7.53565e-05		ZHENG_FOXP3_TARGETS_IN_THYMUS_UP	142	0.581226	2.35443	0	0
ZHENG_FOXP3_TARGETS_IN_THYMUS_UP	143	0.626436	2.31165	0	7.09237e-05		PODAR_RESPONSE_TO_ADAPHOSTIN_UP	99	0.616293	2.34417	0	0
OSWALD_HEMATOPOIETIC_STEM_CELL_IN_COLLAGEN_GEL_UP	119	0.634559	2.30574	0	6.69835e-05		MITSIADES_RESPONSE_TO_APLIDIN_UP	289	0.540389	2.33603	0	0
GARGALOVIC_RESPONSE_TO_OXIDIZED_PHOSPHOLIPIDS_BLUE_UP	80	0.679156	2.30372	0	6.34581e-05		MARTINEZ_RESPONSE_TO_TRABECTEDIN_DN	189	0.55781	2.31826	0	0
PODAR_RESPONSE_TO_ADAPHOSTIN_UP	95	0.652837	2.28002	0	6.02852e-05		DE_YY1_TARGETS_DN	55	0.663605	2.3046	0	0
SENESE_HDAC3_TARGETS_UP	253	0.586026	2.27437	0	5.74145e-05		SENESE_HDAC1_TARGETS_UP	252	0.53829	2.30444	0	0
GROSS_HYPOXIA_VIA_ELK3_DN	74	0.66759	2.26692	0	5.48047e-05		DAZARD_UV_RESPONSE_CLUSTER_G6	90	0.609375	2.30345	0	0
MITSIADES_RESPONSE_TO_APLIDIN_UP	291	0.566983	2.26334	0	5.24219e-05		DAZARD_RESPONSE_TO_UV_SCC_DN	79	0.621773	2.27162	0	0
SENGUPTA_NASOPHARYNGEAL_CARCINOMA_WITH_LMP1_UP	160	0.598912	2.25878	0	5.02376e-05		NAGASHIMA_NRG1_SIGNALING_UP	85	0.601219	2.25605	0	0
IKEDA_MIR30_TARGETS_UP	73	0.672629	2.25522	0	4.82281e-05		BLANCO_MELO_COVID19_SARS_COV_2_INFECTION_A594_ACE2_EXPRESSING_CELLS_RUXOLITINIB_UP	193	0.542239	2.2502	0	0
SENESE_HDAC1_TARGETS_UP	246	0.573235	2.24281	0	4.63732e-05		ONDER_CDH1_TARGETS_1_DN	74	0.616271	2.24831	0	0
CONCANNON_APOPTOSIS_BY_EPOXOMICIN_UP	124	0.609567	2.23815	0	4.46557e-05		IKEDA_MIR30_TARGETS_UP	72	0.617929	2.24417	0	0
BLANCO_MELO_COVID19_SARS_COV_2_INFECTION_A594_ACE2_EXPRESSING_CELLS_UP	214	0.578743	2.23642	0	4.30608e-05		GARGALOVIC_RESPONSE_TO_OXIDIZED_PHOSPHOLIPIDS_TURQUOISE_UP	43	0.674565	2.22712	0	0
SCHLOSSER_SERUM_RESPONSE_DN	500	0.539515	2.22703	0	4.1576e-05		BILD_CTNNB1_ONCOGENIC_SIGNATURE	47	0.654927	2.20681	0	7.78384e-05
AMIT_EGF_RESPONSE_60_HELA	27	0.794217	2.22552	0	4.01901e-05		RIGGINS_TAMOXIFEN_RESISTANCE_DN	109	0.571834	2.20482	0	7.51543e-05
DAZARD_RESPONSE_TO_UV_NHEK_DN	197	0.576958	2.2224	0	3.88937e-05		CUI_TCF21_TARGETS_2_DN	396	0.492044	2.20034	0	7.26492e-05
BURTON_ADIPOGENESIS_PEAK_AT_2HR	24	0.810357	2.21794	0	3.76782e-05		GENTILE_UV_HIGH_DOSE_DN	189	0.531243	2.18392	0	0.000139361
BIDUS_METASTASIS_UP	136	0.599259	2.21341	0	3.65365e-05		RODRIGUES_THYROID_CARCINOMA_POORLY_DIFFERENTIATED_UP	372	0.493577	2.18221	0	0.000135006
AMIT_EGF_RESPONSE_40_HELA	27	0.797272	2.2133	0	3.54619e-05		SAKAI_CHRONIC_HEPATITIS_VS_LIVER_CANCER_UP	70	0.610265	2.17533	0	0.000130914
CUI_TCF21_TARGETS_2_DN	393	0.5497	2.21238	0	3.44487e-05		MARTORIATI_MDM4_TARGETS_FETAL_LIVER_DN	317	0.495569	2.1635	0	0.000158738
GENTILE_UV_HIGH_DOSE_DN	185	0.569062	2.20044	0	3.34918e-05		SESTO_RESPONSE_TO_UV_C1	46	0.636525	2.15475	0	0.000154203
WP_CHROMOSOMAL_AND_MICROSATELLITE_INSTABILITY_IN_COLORECTAL_CANCER	53	0.683204	2.19845	0	3.25866e-05		BROWNE_HCMV_INFECTION_18HR_UP	91	0.570467	2.15032	0	0.000149919
KIM_WT1_TARGETS_8HR_UP	87	0.63941	2.19796	0	3.1729e-05		SESTO_RESPONSE_TO_UV_C0	86	0.575141	2.1427	0	0.000175114
SHAFFER_IRF4_TARGETS_IN_MYELOMA_VS_MATURE_B_LYMPHOCYTE	71	0.655096	2.19566	0	3.09155e-05		JOHNSTONE_PARVB_TARGETS_2_DN	211	0.507772	2.14168	0	0.000170506
ONDER_CDH1_TARGETS_1_DN	74	0.657778	2.19408	0	3.01426e-05		CHIANG_LIVER_CANCER_SUBCLASS_UNANNOTATED_UP	35	0.671182	2.13527	0	0.000193881
BOQUEST_STEM_CELL_CULTURED_VS_FRESH_UP	138	0.593692	2.1911	0	2.94074e-05		GENTILE_UV_RESPONSE_CLUSTER_D4	41	0.654293	2.13175	0	0.000216802
AMIT_SERUM_RESPONSE_40_MCF10A	18	0.848833	2.18174	0	5.76717e-05		PILON_KLF1_TARGETS_UP	182	0.515106	2.12935	0	0.000211515
GARGALOVIC_RESPONSE_TO_OXIDIZED_PHOSPHOLIPIDS_TURQUOISE_UP	44	0.709348	2.18131	0	5.63305e-05		WHITFIELD_CELL_CYCLE_M_G1	81	0.574181	2.12777	0	0.000206478
BROWNE_HCMV_INFECTION_8HR_UP	50	0.689328	2.17748	0	5.50503e-05		BROWNE_HCMV_INFECTION_16HR_UP	123	0.538298	2.12447	0	0.000253099
PHONG_TNF_RESPONSE_VIA_P38_PARTIAL	77	0.642801	2.16741	0	8.10402e-05		DURCHDEWALD_SKIN_CARCINOGENESIS_DN	145	0.52937	2.12432	0	0.000247347
KIM_WT1_TARGETS_UP	105	0.604124	2.15827	0	7.92785e-05		WANG_LMO4_TARGETS_DN	236	0.501076	2.12373	0	0.00024185
DIRMEIER_LMP1_RESPONSE_EARLY	50	0.685822	2.15533	0	7.75917e-05		REACTOME_TRANSPORT_OF_MATURE_TRANSCRIPT_TO_CYTOPLASM	78	0.572963	2.11455	0	0.000236593
DUTERTRE_ESTRADIOL_RESPONSE_24HR_DN	226	0.54986	2.15515	0	7.59752e-05		PYEON_CANCER_HEAD_AND_NECK_VS_CERVICAL_UP	95	0.555745	2.11271	0	0.000231559
SESTO_RESPONSE_TO_UV_C5	34	0.720369	2.14866	0	9.88256e-05		BLANCO_MELO_BRONCHIAL_EPITHELIAL_CELLS_INFLUENZA_A_INFECTION_UP	55	0.610638	2.10429	0	0.000249486
BAELDE_DIABETIC_NEPHROPATHY_DN	247	0.547759	2.14603	0	9.6849e-05		BLANCO_MELO_COVID19_SARS_COV_2_INFECTION_A594_ACE2_EXPRESSING_CELLS_UP	218	0.500269	2.10328	0	0.000288409
BLANCO_MELO_COVID19_SARS_COV_2_LOW_MOI_INFECTION_A594_ACE2_EXPRESSING_CELLS_UP	58	0.656728	2.13963	0	9.495e-05		REACTOME_POSTMITOTIC_NUCLEAR_PORE_COMPLEX_NPC_REFORMATION	24	0.728627	2.10045	0	0.000304156
ENK_UV_RESPONSE_EPIDERMIS_DN	268	0.538885	2.12801	0	9.31241e-05		FOSTER_TOLERANT_MACROPHAGE_DN	201	0.504796	2.09981	0	0.000298192
FOSTER_TOLERANT_MACROPHAGE_DN	202	0.545458	2.11574	0	9.1367e-05		REACTOME_RESOLUTION_OF_SISTER_CHROMATID_COHESION	68	0.583132	2.09817	0	0.000292458
SMIRNOV_RESPONSE_TO_IR_2HR_UP	29	0.746223	2.11313	0	8.9675e-05		ENK_UV_RESPONSE_KERATINOCYTE_DN	336	0.477781	2.0948	0	0.00028694
ZHENG_BOUND_BY_FOXP3	297	0.532843	2.11187	0	8.80446e-05		PECE_MAMMARY_STEM_CELL_DN	86	0.553673	2.08843	0	0.000321249
SHEN_SMARCA2_TARGETS_UP	364	0.521555	2.11058	0	8.64724e-05		BURTON_ADIPOGENESIS_11	34	0.669824	2.08843	0	0.000315408
GERY_CEBP_TARGETS	58	0.647319	2.10976	0	8.49553e-05		REACTOME_SUMOYLATION_OF_DNA_REPLICATION_PROTEINS	37	0.652015	2.08771	0	0.000309776
BILD_HRAS_ONCOGENIC_SIGNATURE	100	0.588445	2.10784	0	8.34905e-05		ZHANG_BREAST_CANCER_PROGENITORS_UP	256	0.485681	2.08741	0	0.000304341
DE_YY1_TARGETS_DN	55	0.651568	2.103	0	8.20754e-05		SENESE_HDAC2_TARGETS_UP	67	0.58929	2.08331	0	0.00033576
THEILGAARD_NEUTROPHIL_AT_SKIN_WOUND_UP	53	0.652386	2.09489	0	8.07075e-05		DACOSTA_UV_RESPONSE_VIA_ERCC3_XPCS_DN	53	0.608167	2.08318	0	0.000330069
WP_ADIPOGENESIS	50	0.65669	2.0936	0	7.93845e-05		THEILGAARD_NEUTROPHIL_AT_SKIN_WOUND_UP	53	0.596206	2.0735	0	0.000434144
KEGG_WNT_SIGNALING_PATHWAY	74	0.614845	2.09209	0	7.81041e-05		WILCOX_RESPONSE_TO_PROGESTERONE_UP	56	0.603093	2.07337	0	0.000427027
IKEDA_MIR1_TARGETS_UP	36	0.703245	2.09067	0	7.68643e-05		FISCHER_G2_M_CELL_CYCLE	100	0.538696	2.0718	0	0.000420139
RASHI_RESPONSE_TO_IONIZING_RADIATION_2	62	0.633405	2.08961	0	9.46713e-05		RAO_BOUND_BY_SALL4_ISOFORM_B	235	0.484836	2.06857	0	0.00041347
CROONQUIST_NRAS_VS_STROMAL_STIMULATION_DN	32	0.711115	2.08726	0	0.00011193		FLECHNER_BIOPSY_KIDNEY_TRANSPLANT_OK_VS_DONOR_UP	399	0.463926	2.06742	0	0.00040701
PID_AP1_PATHWAY	33	0.718189	2.08043	0	0.000128308		EPPERT_PROGENITOR	62	0.581897	2.06673	0	0.000400748
RODRIGUES_THYROID_CARCINOMA_POORLY_DIFFERENTIATED_UP	366	0.512214	2.07802	0	0.00014489		KENNY_CTNNB1_TARGETS_DN	38	0.637169	2.06512	0	0.000427889
BURTON_ADIPOGENESIS_11	34	0.700561	2.07759	0	0.00014276		WP_TGFBETA_SIGNALING_PATHWAY	92	0.547805	2.06339	0	0.000421503
CASORELLI_ACUTE_PROMYELOCYTIC_LEUKEMIA_UP	100	0.581498	2.07143	0	0.000158405		KIM_WT1_TARGETS_8HR_UP	89	0.551153	2.0612	0	0.000415304
BILD_CTNNB1_ONCOGENIC_SIGNATURE	49	0.65974	2.07021	0	0.000156142		REACTOME_SUMOYLATION_OF_UBIQUITINYLATION_PROTEINS	36	0.644347	2.05133	0	0.000568276
JOHNSTONE_PARVB_TARGETS_1_DN	33	0.71036	2.06389	0	0.000188106		WENDT_COHESIN_TARGETS_UP	24	0.694743	2.04692	0	0.000606495
DAZARD_UV_RESPONSE_CLUSTER_G6	91	0.591847	2.06229	0	0.000202445		SENGUPTA_NASOPHARYNGEAL_CARCINOMA_UP	104	0.54087	2.04352	0	0.000643234
BRUECKNER_TARGETS_OF_MIRLET7A3_UP	50	0.651945	2.05541	0	0.000232923		SEIDEN_ONCOGENESIS_BY_MET	67	0.568164	2.03157	0	0.000862359
WINZEN_DEGRADED_VIA_KHSRP	19	0.788703	2.05377	0	0.000246261		REACTOME_REGULATION_OF_HSF1_MEDIATED_HEAT_SHOCK_RESPONSE	65	0.573507	2.02704	0	0.000925998
JECHLINGER_EPITHELIAL_TO_MESENCHYMAL_TRANSITION_DN	25	0.748921	2.04828	0	0.000259152		REACTOME_MITOTIC_PROPHASE	68	0.556579	2.02648	0	0.000913484
ZWANG_CLASS_1_TRANSIENTLY_INDUCED_BY_EGF	202	0.53517	2.04778	0	0.000255742		REACTOME_NUCLEAR_IMPORT_OF_REV_PROTEIN	30	0.653157	2.01855	0	0.00104658
SESTO_RESPONSE_TO_UV_C1	45	0.658468	2.04739	0	0.000252421		SMIRNOV_RESPONSE_TO_IR_2HR_UP	29	0.66401	2.0093	0	0.00117514
SHAFFER_IRF4_TARGETS_IN_PLASMA_CELL_VS_MATURE_B_LYMPHOCYTE	37	0.686956	2.04716	0	0.000249185		DORSAM_HOXA9_TARGETS_DN	22	0.69467	2.00696	0	0.0012024
DORN_ADENOVIRUS_INFECTION_48HR_DN	19	0.77527	2.04506	0	0.00024603		CONCANNON_APOPTOSIS_BY_EPOXOMICIN_UP	128	0.508272	2.00511	0	0.0012429
PID_REG_GR_PATHWAY	50	0.644823	2.04372	0	0.000258205		BLANCO_MELO_COVID19_SARS_COV_2_LOW_MOI_INFECTION_A594_ACE2_EXPRESSING_CELLS_UP	56	0.573364	2.00348	0	0.00126882
KARLSSON_TGFB1_TARGETS_UP	79	0.59302	2.03697	0	0.000255017		Negative enrichment
PYEON_CANCER_HEAD_AND_NECK_VS_CERVICAL_UP	97	0.574839	2.03672	0	0.000251907		NAME	SIZE	ES	NES	P-value	Adjusted P-value
KEGG_COLORECTAL_CANCER	44	0.651422	2.0364	0	0.000248872		REACTOME_EUKARYOTIC_TRANSLATION_ELONGATION	89	-0.642649	-2.53017	0	0
GRAHAM_CML_QUIESCENT_VS_NORMAL_DIVIDING_UP	24	0.750004	2.03596	0	0.000245909		KEGG_RIBOSOME	85	-0.637136	-2.50578	0	0
PID_ERBB1_DOWNSTREAM_PATHWAY	79	0.588691	2.03348	0	0.000243016		ENRICH_LUEZH2UP	30	-0.783073	-2.48662	0	0
SAKAI_CHRONIC_HEPATITIS_VS_LIVER_CANCER_UP	71	0.600238	2.03185	0	0.00024019		REACTOME_SELENOAMINO_ACID_METABOLISM	93	-0.623297	-2.4857	0	0
ZHANG_BREAST_CANCER_PROGENITORS_UP	261	0.515429	2.02821	0	0.000265649		KIM_ALL_DISORDERS_DURATION_CORR_DN	112	-0.59713	-2.43783	0	0
IKEDA_MIR133_TARGETS_UP	35	0.685276	2.02809	0	0.00026263		LU_EZH2_TARGETS_UP	152	-0.567612	-2.43172	0	0
CROONQUIST_STROMAL_STIMULATION_UP	18	0.783083	2.02632	0	0.00027317		NIKOLSKY_BREAST_CANCER_16P13_AMPLICON	52	-0.676378	-2.42492	0	0
DACOSTA_UV_RESPONSE_VIA_ERCC3_XPCS_DN	52	0.632654	2.02623	0	0.000270135		WP_CYTOPLASMIC_RIBOSOMAL_PROTEINS	84	-0.612448	-2.37988	0	0
CHEN_LVAD_SUPPORT_OF_FAILING_HEART_UP	42	0.671294	2.02168	0	0.000294095		MARTENS_TRETINOIN_RESPONSE_UP	89	-0.596186	-2.3436	0	0
JOHNSTONE_PARVB_TARGETS_2_DN	208	0.522533	2.02005	0	0.000304272		BILANGES_SERUM_AND_RAPAMYCIN_SENSITIVE_GENES	61	-0.629272	-2.3411	0	0
WANG_LMO4_TARGETS_DN	236	0.522257	2.01971	0	0.000301		YAO_TEMPORAL_RESPONSE_TO_PROGESTERONE_CLUSTER_13	137	-0.553248	-2.3379	0	0
FALVELLA_SMOKERS_WITH_LUNG_CANCER	43	0.645769	2.01645	0	0.000349489		LI_DCP2_BOUND_MRNA	69	-0.590932	-2.24221	0	0.000145393
AMIT_SERUM_RESPONSE_60_MCF10A	27	0.712152	2.01358	0	0.000397057		BLANCO_MELO_COVID19_SARS_COV_2_INFECTION_A594_ACE2_EXPRESSING_CELLS_DN	31	-0.700524	-2.24033	0	0.000134209
KYNG_DNA_DAMAGE_BY_GAMMA_RADIATION	34	0.683679	2.01339	0	0.000392921		REACTOME_RESPONSE_OF_EIF2AK4_GCN2_TO_AMINO_ACID_DEFICIENCY	94	-0.555855	-2.23638	0	0.000124623
OSMAN_BLADDER_CANCER_UP	285	0.509895	2.01334	0	0.00038887		BLANCO_MELO_COVID19_SARS_COV_2_INFECTION_A594_ACE2_EXPRESSING_CELLS_RUXOLITINIB_DN	25	-0.739272	-2.22664	0	0.000116315
KEGG_MAPK_SIGNALING_PATHWAY	130	0.545768	2.01283	0	0.000384902		CUI_TCF21_TARGETS_2_UP	141	-0.520932	-2.21883	0	0.000163676
WP_TGFBETA_SIGNALING_PATHWAY	93	0.571591	2.00468	0	0.000468134		DIRMEIER_LMP1_RESPONSE_LATE_DN	26	-0.710152	-2.18166	0	0.000307928
Negative enrichment							PECE_MAMMARY_STEM_CELL_UP	94	-0.550218	-2.18021	0	0.000337941
NAME	SIZE	ES	NES	P-value	Adjusted P-value		SASAKI_ADULT_T_CELL_LEUKEMIA	87	-0.548015	-2.15822	0	0.00041205
WP_CYTOPLASMIC_RIBOSOMAL_PROTEINS	84	-0.7374	-2.87216	0	0		REACTOME_SRP_DEPENDENT_COTRANSLATIONAL_PROTEIN_TARGETING_TO_MEMBRANE	108	-0.530957	-2.15434	0	0.000391447
KEGG_RIBOSOME	84	-0.733584	-2.79896	0	0		RODWELL_AGING_KIDNEY_UP	265	-0.468201	-2.14885	0	0.000457663
REACTOME_EUKARYOTIC_TRANSLATION_ELONGATION	89	-0.72731	-2.79417	0	0		MOOTHA_VOXPHOS	62	-0.573856	-2.14158	0	0.00043686
REACTOME_SELENOAMINO_ACID_METABOLISM	93	-0.703462	-2.75168	0	0		BLANCO_MELO_INFLUENZA_A_INFECTION_A594_CELLS_DN	64	-0.578194	-2.11647	0	0.000795908
REACTOME_SRP_DEPENDENT_COTRANSLATIONAL_PROTEIN_TARGETING_TO_MEMBRANE	108	-0.666185	-2.68848	0	0		BUYTAERT_PHOTODYNAMIC_THERAPY_STRESS_DN	291	-0.458508	-2.11327	0	0.000799459
REACTOME_RESPONSE_OF_EIF2AK4_GCN2_TO_AMINO_ACID_DEFICIENCY	94	-0.676261	-2.64502	0	0		KLEIN_PRIMARY_EFFUSION_LYMPHOMA_DN	52	-0.59074	-2.0987	0	0.000943277
BILANGES_SERUM_AND_RAPAMYCIN_SENSITIVE_GENES	61	-0.692228	-2.5443	0	0		BLANCO_MELO_BETA_INTERFERON_TREATED_BRONCHIAL_EPITHELIAL_CELLS_DN	32	-0.643818	-2.08663	0	0.00111062
NIKOLSKY_BREAST_CANCER_16P13_AMPLICON	52	-0.683406	-2.39938	0	0		WIELAND_UP_BY_HBV_INFECTION	68	-0.550022	-2.08579	0	0.00106948
BLANCO_MELO_INFLUENZA_A_INFECTION_A594_CELLS_DN	64	-0.647562	-2.36583	0	0		REACTOME_RESPIRATORY_ELECTRON_TRANSPORT	94	-0.517327	-2.08166	0	0.00103129
PECE_MAMMARY_STEM_CELL_UP	92	-0.586884	-2.25962	0	5.95547e-05		SMID_BREAST_CANCER_NORMAL_LIKE_UP	211	-0.460718	-2.07167	0	0.00144471
KIM_ALL_DISORDERS_DURATION_CORR_DN	112	-0.561796	-2.23642	0	0.000268929		WP_ELECTRON_TRANSPORT_CHAIN_OXPHOS_SYSTEM_IN_MITOCHONDRIA	77	-0.53564	-2.06925	0	0.00142489
REACTOME_EUKARYOTIC_TRANSLATION_INITIATION	114	-0.557703	-2.23471	0	0.000246518		MANNE_COVID19_ICU_VS_HEALTHY_DONOR_PLATELETS_UP	48	-0.590126	-2.06897	0	0.00137892
REACTOME_NONSENSE_MEDIATED_DECAY_NMD_	110	-0.554052	-2.22187	0	0.000315546		CONCANNON_APOPTOSIS_BY_EPOXOMICIN_DN	54	-0.570553	-2.06072	0	0.00155512
REACTOME_TRANSLATION	239	-0.493768	-2.1856	0	0.000458335		REACTOME_RESPIRATORY_ELECTRON_TRANSPORT_ATP_SYNTHESIS_BY_CHEMIOSMOTIC_COUPLING_AND_HEAT_PRODUCTION_BY_UNCOUPLING_PROTEINS_	98	-0.51124	-2.05393	0	0.00177156
REACTOME_REGULATION_OF_EXPRESSION_OF_SLITS_AND_ROBOS	148	-0.515442	-2.1615	0	0.000580828		REACTOME_IMMUNOREGULATORY_INTERACTIONS_BETWEEN_A_LYMPHOID_AND_A_NON_LYMPHOID_CELL	43	-0.596027	-2.03353	0	0.00252194
REACTOME_RRNA_PROCESSING	176	-0.499258	-2.14827	0	0.000618695		REACTOME_COMPLEX_I_BIOGENESIS	50	-0.571608	-2.03029	0	0.00255049
CHNG_MULTIPLE_MYELOMA_HYPERPLOID_UP	50	-0.611814	-2.12537	0	0.00108958		MULLIGHAN_MLL_SIGNATURE_2_UP	276	-0.442621	-2.02464	0	0.00255274
ENRICH_LUEZH2UP	30	-0.665173	-2.1026	0	0.00121991		BORCZUK_MALIGNANT_MESOTHELIOMA_DN	46	-0.570866	-2.02337	0	0.00253112
REACTOME_METABOLISM_OF_AMINO_ACIDS_AND_DERIVATIVES	210	-0.469147	-2.03371	0	0.00329074		VECCHI_GASTRIC_CANCER_ADVANCED_VS_EARLY_DN	42	-0.595692	-2.0123	0	0.00315695
							WP_OXIDATIVE_PHOSPHORYLATION	40	-0.591353	-2.01181	0	0.00309833
							REACTOME_MITOCHONDRIAL_TRANSLATION	85	-0.514228	-2.00672	0	0.00323909
							KEGG_GLYCOLYSIS_GLUCONEOGENESIS	27	-0.64332	-2.0045	0	0.00328813
							BILANGES_SERUM_RESPONSE_TRANSLATION	26	-0.648157	-2.00332	0	0.00329177
