# Supplementary material for: MALAT1 expression is associated with aggressive behavior in indolent B-cell neoplasms
Source: Sci Rep. 2023 Oct 6;13:16839. doi: 10.1038/s41598-023-44174-8 (PMC10558466; doi:10.1038/s41598-023-44174-8)
Supplement: Supplementary file 11 — Supplementary Table S11. [file 41598_2023_44174_MOESM11_ESM.xlsx]

## Sheet: Table S11
Table S11. Pearson correlation values of MALAT1 with coding genes in purified B-cell samples from FL#2
Gene_name	Pearson correlation	P-value	Adjusted P-value
EWSR1	0.833523	7.86145e-07	0.00785909
INPP5D	0.810576	2.73915e-06	0.0136916
DDX27	0.808016	3.11601e-06	0.0103836
BCLAF1	0.800896	4.41608e-06	0.0110369
RALY	0.789923	7.36291e-06	0.0147214
GLYR1	0.785896	8.81646e-06	0.0146897
CDC34	0.785546	8.95428e-06	0.012788
KLF13	0.773602	1.49406e-05	0.0186702
SUGP1	0.772934	1.5361e-05	0.0170627
YWHAB	0.76898	1.80674e-05	0.018062
RGP1	0.767744	1.89956e-05	0.0172636
STK24	0.767053	1.95325e-05	0.0162722
ELF1	0.76368	2.23492e-05	0.0159589
HLA-C	0.76272	2.32132e-05	0.0154708
ZNF721	0.757758	2.81654e-05	0.0175981
UBN1	0.755445	3.07758e-05	0.018098
ITSN2	0.753447	3.31984e-05	0.018438
TAF15	0.752406	3.45256e-05	0.0181659
ARHGEF1	0.749499	3.84812e-05	0.0192348
STARD3	0.748275	4.0262e-05	0.0191667
NGLY1	0.748173	4.04134e-05	0.0183642
IQGAP1	0.748121	4.04916e-05	0.0175998
XRCC6	0.746931	4.23009e-05	0.0176201
TCF25	0.746295	4.32972e-05	0.0173137
MZT2B	0.746266	4.33425e-05	0.0166652
ARFGAP1	0.743915	4.72079e-05	0.0174792
PRPF6	0.743474	4.79652e-05	0.0165348
ACTG1	0.743441	4.8023e-05	0.0160029
MAP2K3	0.741581	5.13404e-05	0.0165564
HLA-B	0.739934	5.44441e-05	0.0170087
HSP90AA1	0.738927	5.64199e-05	0.0170918
MYO9B	0.737105	6.01591e-05	0.0167059
FGD2	0.736161	6.21788e-05	0.0168
MXD4	0.735923	6.2698e-05	0.0164945
THRAP3	0.734668	6.54951e-05	0.0163689
TRIP12	0.733046	6.92722e-05	0.0164884
SUN2	0.732118	7.15184e-05	0.0166272
GPATCH3	0.731567	7.28807e-05	0.0165588
PABPC1	0.729136	7.91709e-05	0.0172059
NUDC	0.727262	8.43377e-05	0.0179388
SEMA7A	0.723497	9.56133e-05	0.0191169
RETREG3	0.723455	9.57474e-05	0.0187684
TMEM131L	0.719602	0.000108644	0.0204927
GTF2F1	0.718398	0.000112972	0.0209144
MORF4L1	0.716728	0.000119225	0.0216707
SMARCB1	0.714761	0.000126975	0.0226673
RPL30	0.712084	0.000138223	0.0238245
HLA-A	0.712024	0.000138484	0.0234648
HNRNPL	0.710871	0.0001436	0.0239262
YTHDC2	0.706933	0.000162329	0.0266034
STUB1	0.70531	0.000170645	0.0275152
CHMP1A	0.703362	0.000181116	0.02874
SMARCD2	0.702148	0.000187914	0.0293528
RPL9	0.701335	0.000192592	0.0296207
PFKL	0.701326	0.000192646	0.02918
GAR1	0.6985	0.000209709	0.0312904
ATP2A3	0.696665	0.000221477	0.0320885
RPS2	0.696067	0.000225432	0.0321949
CAPZA1	0.694885	0.000233435	0.0328682
TXLNA	0.694782	0.000234146	0.0325105
TRIM38	0.694537	0.00023584	0.0322971
SNN	0.692552	0.000249958	0.0333177
VHL	0.69155	0.000257353	0.0338521
ABI1	0.691044	0.000261164	0.0339073
TPT1	0.691005	0.000261456	0.03351
GABARAP	0.690276	0.000267035	0.0337918
INTS11	0.687945	0.000285568	0.034815
PDE4C	0.68707	0.000292812	0.0348482
HLA-E	0.686712	0.000295822	0.0347922
PAF1	0.686451	0.00029803	0.0346443
IRF7	0.686348	0.000298906	0.0343467
MAU2	0.686344	0.00029894	0.0339603
RFWD3	0.685296	0.000307982	0.0342099
DNASE1	0.685006	0.00031052	0.0341129
SUPT16H	0.684696	0.00031326	0.0340398
HIF1A	0.684551	0.000314543	0.0338117
RPL39	0.68453	0.00031473	0.0334719
VPS26A	0.684191	0.000317764	0.0334388
HEXA	0.682395	0.000334249	0.0344483
RPS3	0.678384	0.000373743	0.0373631
HNRNPK	0.678288	0.000374733	0.0370911
SGSM3	0.676798	0.000390436	0.0382666
ECH1	0.676359	0.000395174	0.0379861
PSMB8	0.676286	0.000395965	0.0376996
RPL3	0.675575	0.000403749	0.0380781
RFTN1	0.675403	0.000405654	0.0379003
UNC45A	0.675002	0.00041012	0.0376144
H2AFZ	0.674502	0.000415744	0.0377836
RBL2	0.673652	0.00042547	0.037977
CAP1	0.672852	0.0004348	0.0384663
B2M	0.67242	0.000439913	0.0385772
ACTB	0.672013	0.000444768	0.0386639
INPPL1	0.670389	0.000464631	0.0397001
AP3D1	0.669456	0.000476391	0.04036
CCNI	0.669021	0.00048196	0.0404887
HLA-DPB1	0.668874	0.000483856	0.0403092
PPP1CA	0.668187	0.000492788	0.0407141
PRKACA	0.666883	0.000510152	0.0408
SUPT6H	0.666586	0.000514174	0.0407952
HCLS1	0.666545	0.000514737	0.0405183
SEC24C	0.666363	0.000517213	0.0403951
RBM39	0.66496	0.000536708	0.0412728
OGFR	0.66395	0.000551122	0.0411162
EEF1G	0.663905	0.00055178	0.0408603
OAZ1	0.663465	0.000558162	0.041029
OAZ2	0.662984	0.000565229	0.0412452
FAU	0.662633	0.000570424	0.0410254
SNX17	0.66253	0.000571965	0.0408424
ANXA11	0.66193	0.000580961	0.0411906
RPL41	0.661648	0.000585239	0.0412016
RPS29	0.661427	0.000588606	0.0411489
FKBPL	0.660307	0.000605931	0.0414897
ARF5	0.660163	0.000608193	0.0413613
CCDC186	0.660131	0.0006087	0.0411161
PIK3CD	0.659089	0.000625284	0.0419528
FRMD8	0.659044	0.000626007	0.0417213
ACTR2	0.658236	0.000639139	0.0423144
GSDMD	0.658016	0.000642757	0.0419977
ILF3	0.657361	0.000653629	0.0424307
MRPL28	0.657223	0.000655942	0.0423061
ARPC2	0.655576	0.000684083	0.0432834
C6orf47	0.653845	0.000714759	0.044659
GRB2	0.652949	0.000731081	0.0453951
CORO1A	0.652816	0.000733547	0.0452671
CASP3	0.652751	0.000734735	0.0450622
GGA2	0.652443	0.000740458	0.0451363
RPL13A	0.652363	0.000741952	0.0449533
UPF1	0.65165	0.000755351	0.045217
ERCC5	0.651384	0.000760392	0.0449801
HNRNPH1	0.651142	0.000765009	0.0447239
ACTR3	0.651	0.000767744	0.044365
GNAI2	0.64942	0.000798594	0.0453611
USP10	0.64909	0.000805166	0.045476
CMTR1	0.648939	0.000808203	0.045391
HDAC1	0.648717	0.000812666	0.0453867
HMGB1	0.648247	0.000822183	0.0456631
RPS18	0.647738	0.000832596	0.0454834
ATP6V0A1	0.646201	0.000864765	0.0464788
CCDC69	0.646033	0.000868343	0.0464215
RPS6	0.645923	0.000870689	0.0462993
HMGN2	0.645807	0.000873186	0.0461865
RBM38	0.643685	0.000919702	0.0478868
FUS	0.643337	0.000927542	0.0477971
PTP4A2	0.642699	0.000942041	0.0482953
PPIL2	0.642528	0.000945962	0.0482489
LYN	0.642186	0.000953842	0.0484039
ETS1	0.641417	0.000971762	0.0483318
SUMO4	0.641411	0.00097191	0.0480999
RPL12	0.641249	0.000975726	0.0480509
ZNF611	0.64083	0.000985635	0.048301
EXOC7	0.640692	0.000988942	0.0482266
SKIV2L	0.64047	0.000994235	0.0482494
NPIPB3	0.640412	0.00099564	0.0480841
TMC6	0.640302	0.000998264	0.0479791
MCFD2	0.64022	0.00100026	0.0478448
KHDRBS1	0.640194	0.00100087	0.0476462
SSRP1	0.640164	0.00100159	0.0474543
LMNB1	0.639913	0.00100767	0.0475172
MAP4K4	0.6399	0.00100799	0.0473094
DEK	0.637883	0.00105792	0.0491909
MAP7D1	0.637326	0.00107208	0.0496183
PSMD2	0.637187	0.00107563	0.0495533
ARPC1B	0.636007	0.00110626	0.0504989
EEF2	0.634881	0.00113615	0.0516275
MAP3K1	0.634658	0.00114216	0.0516659
RBM10	0.634351	0.00115047	0.0518073
DOK1	0.633843	0.00116434	0.0519637
OTUD4	0.633614	0.00117061	0.0520116
CEP250	0.633526	0.00117304	0.0518888
CD81	0.632843	0.00119204	0.0520385
GAS8	0.632701	0.00119602	0.0519854
BAX	0.63225	0.00120872	0.0523098
PSMB1	0.63184	0.00122038	0.0525867
TOP2B	0.631799	0.00122157	0.0524121
GALNT10	0.63167	0.00122525	0.0523455
SPPL2B	0.630947	0.00124611	0.0525626
RPS8	0.630405	0.00126195	0.0527855
AKT1	0.629599	0.00128583	0.0531174
CLTC	0.62951	0.00128847	0.0530076
YTHDC1	0.628266	0.00132614	0.054112
UGP2	0.627204	0.00135906	0.0545642
DHX9	0.627159	0.00136044	0.0544014
NCBP1	0.626812	0.00137138	0.0544034
EIF4H	0.625672	0.00140774	0.0551891
RANGAP1	0.625294	0.00141997	0.0554511
AKAP8L	0.625184	0.00142356	0.0553748
KIAA0100	0.6248	0.00143608	0.0556454
DDX42	0.624441	0.00144791	0.0552473
TOP1	0.62334	0.00148467	0.0560084
HMGN1	0.623325	0.00148519	0.0558175
MYH9	0.62272	0.00150573	0.0559584
HSPA8	0.62257	0.00151085	0.0559406
HIST1H4C	0.622336	0.0015189	0.0558251
C6orf106	0.622073	0.00152798	0.0559532
RPS19	0.622048	0.00152883	0.05578
NEDD9	0.621596	0.00154454	0.0559447
RHOH	0.621564	0.00154568	0.055784
SIRT7	0.621528	0.00154692	0.0556277
DNM2	0.619905	0.00160455	0.0570844
RPS3A	0.61984	0.0016069	0.056965
ANP32B	0.619282	0.00162715	0.0574792
FBXW12	0.618992	0.00163775	0.0576499
STK25	0.618673	0.00164949	0.0576571
BLNK	0.618656	0.00165013	0.0574786
PLCG2	0.61864	0.00165071	0.057299
PGF	0.618381	0.00166029	0.0574324
TMSB10	0.618308	0.00166302	0.0573282
SRSF4	0.618077	0.00167164	0.0574274
PSMA4	0.617805	0.0016818	0.0575787
MAP2K2	0.617277	0.00170173	0.058062
CALM2	0.61726	0.00170235	0.0578858
CDC37	0.617248	0.00170282	0.0577055
LDB1	0.617057	0.00171008	0.0575611
PTMA	0.616933	0.00171482	0.057527
MKNK2	0.616754	0.00172163	0.0575624
UBTF	0.616285	0.00173969	0.0577796
GAPDH	0.61528	0.00177886	0.0588849
VCP	0.613504	0.00184996	0.0608358
ASPSCR1	0.61298	0.00187141	0.0611388
YWHAQ	0.611815	0.00191979	0.0623121
UBXN1	0.611599	0.00192889	0.0624048
BIRC3	0.611457	0.0019349	0.0623973
RPL27	0.610991	0.00195466	0.0626305
MOB1A	0.610583	0.00197213	0.0627877
PTEN	0.610121	0.00199209	0.063022
CCDC28A	0.60994	0.00199995	0.063071
CD2BP2	0.609627	0.00201357	0.0631025
POLDIP3	0.609485	0.00201982	0.0631004
RNASET2	0.609461	0.00202085	0.0629358
KIAA0319L	0.608956	0.00204309	0.0632345
FLII	0.608954	0.00204319	0.0630426
PPP6R2	0.608694	0.00205473	0.0630096
ATG4B	0.608434	0.00206633	0.062979
CLIC1	0.608392	0.00206822	0.0628449
HLA-DOB	0.607333	0.00211603	0.0639094
GRAMD4	0.606639	0.0021479	0.0646763
SQSTM1	0.606516	0.00215358	0.0644592
PARK7	0.605961	0.00217944	0.0650383
PABPC3	0.605489	0.00220158	0.0655036
FBXO38	0.604297	0.00225846	0.0666013
HLA-DRA	0.604138	0.00226612	0.0666305
HLA-G	0.603165	0.00231355	0.0672343
FNTA	0.602916	0.00232586	0.0673959
CSNK2B	0.602103	0.00236631	0.0681729
DCAF11	0.600936	0.00242546	0.0692781
SFPQ	0.60055	0.0024453	0.0696457
RPL8	0.600547	0.00244548	0.0694529
WBP2	0.599387	0.00250591	0.0705678
STK10	0.599265	0.00251235	0.0703527
OGA	0.599037	0.00252436	0.0704918
TWF2	0.598857	0.00253394	0.0705622
PSMC5	0.598737	0.00254032	0.0705434
SLC9A8	0.598638	0.0025456	0.0704941
PSMB9	0.598384	0.00255919	0.0706748
COPE	0.597458	0.00260918	0.0716592
SH2D3C	0.597053	0.00263136	0.0720703
BTBD1	0.596713	0.00265005	0.0723841
ACAP1	0.595759	0.00270316	0.0734333
PHACTR1	0.595726	0.00270497	0.0732834
AKAP13	0.595418	0.00272233	0.0733562
GDI2	0.595199	0.00273473	0.0732952
RAB5IF	0.595104	0.00274011	0.073243
TMED9	0.594801	0.00275734	0.0733115
SLC6A3	0.594647	0.00276615	0.0729635
LIMD2	0.59299	0.0028624	0.0743258
CAPZB	0.592743	0.00287697	0.074318
RPS12	0.592651	0.00288238	0.0742659
UBE2D3	0.5925	0.00289137	0.0741155
APBA3	0.592413	0.00289651	0.0738684
NR2C2	0.592379	0.00289855	0.0737322
DYRK1B	0.592251	0.00290621	0.073553
ZBTB1	0.592044	0.00291858	0.0736793
PCSK7	0.591742	0.00293668	0.073579
NOP53	0.591435	0.00295521	0.0738582
ERP29	0.591416	0.00295638	0.073703
IRF3	0.591067	0.00297756	0.0740464
LY6E	0.59105	0.00297861	0.0738887
RPL35A	0.590915	0.00298684	0.0739096
HERC1	0.590629	0.00300435	0.0737948
VAV1	0.590463	0.00301451	0.073863
PLEKHA2	0.590252	0.00302756	0.0738207
MFN2	0.590012	0.00304237	0.0738218
SF3B2	0.589849	0.00305251	0.0738884
U2AF1	0.589343	0.00308413	0.0744735
TCEAL2	0.589181	0.00309431	0.0745394
DYNC1H1	0.589139	0.00309695	0.0744237
YY1	0.589138	0.00309702	0.0742469
DPP3	0.588905	0.00311172	0.0744207
KAT2B	0.588318	0.00314897	0.0749531
DDAH2	0.587273	0.00321631	0.0761929
CHMP4A	0.58714	0.00322499	0.0760382
SLC25A6	0.587062	0.00323005	0.0759783
CD19	0.586991	0.0032347	0.0759093
BAHD1	0.586403	0.00327328	0.0766346
ARHGAP45	0.58637	0.00327545	0.0765062
RPS15	0.586159	0.00328942	0.0766535
CD22	0.586018	0.00329877	0.0766926
CLINT1	0.585734	0.00331768	0.0769533
RPL6	0.585645	0.00332359	0.0769119
SPIB	0.585643	0.00332373	0.0767374
NCL	0.584917	0.00337254	0.0775063
TCL1A	0.584805	0.00338015	0.0775031
RBM5	0.584755	0.00338354	0.0774034
RBM42	0.583923	0.00344032	0.0783436
EIF4G1	0.583651	0.00345914	0.0785931
TMEM123	0.583596	0.0034629	0.0785002
RPL36	0.583437	0.00347392	0.0780423
FEZ2	0.582564	0.00353491	0.0788806
CFL1	0.582548	0.00353605	0.0787303
CD84	0.581998	0.00357494	0.0792431
MPG	0.58068	0.00366964	0.0809832
INCENP	0.580295	0.00369766	0.0814219
DAZAP1	0.579886	0.00372766	0.0819019
GTF2H4	0.579873	0.00372861	0.0817432
BCL7C	0.579855	0.00372991	0.0815929
CDC25B	0.579818	0.00373268	0.0814751
SMG6	0.579614	0.00374772	0.0814476
PPP6R1	0.579498	0.00375626	0.0812799
PACSIN2	0.579242	0.00377526	0.0815146
IKZF1	0.579069	0.0037882	0.0816177
PRKD2	0.578179	0.00385509	0.0825254
UBE2I	0.577993	0.00386917	0.0826497
SAFB	0.577648	0.00389541	0.0830329
RPL22	0.577248	0.00392609	0.0831548
SRSF5	0.576948	0.00394921	0.0831162
ASMTL	0.576861	0.00395595	0.0830832
MYO1F	0.576656	0.00397182	0.0830675
SUMO2	0.576372	0.00399387	0.0833543
RAP1B	0.576253	0.00400321	0.0832019
CLTB	0.575983	0.00402431	0.0834668
DGCR2	0.57589	0.00403166	0.0832737
FNBP1	0.575458	0.00406573	0.0838042
TMEM259	0.57528	0.00407984	0.083922
ACIN1	0.575203	0.00408591	0.0837026
SPG7	0.575134	0.00409146	0.0836449
POLR2B	0.574943	0.00410664	0.0837838
PGS1	0.574648	0.00413025	0.0837527
FAM13B	0.574558	0.0041375	0.0837299
CDIP1	0.574031	0.00417997	0.0844185
TRAF3IP3	0.573654	0.0042106	0.0846949
CERK	0.573413	0.00423031	0.0847503
RPL23A	0.572635	0.00429439	0.08535
TRMT2A	0.57243	0.00431139	0.0853484
SLC15A2	0.572414	0.00431273	0.0852062
HLA-F	0.571986	0.00434849	0.0857432
IRF8	0.571635	0.00437797	0.0859854
SUPT5H	0.571506	0.00438879	0.0860288
LCP1	0.571099	0.00442329	0.0865355
CYB561D2	0.570996	0.00443204	0.0865373
APBB1IP	0.570853	0.00444425	0.0866066
RPL24	0.570847	0.00444473	0.0864473
RPS16	0.570794	0.00444925	0.0863673
SP140	0.570788	0.00444979	0.0862104
KRT32	0.570503	0.00447417	0.0865151
LUC7L3	0.57024	0.00449675	0.0866166
PRPF19	0.570091	0.0045096	0.086697
CHD4	0.570034	0.00451454	0.0866254
RXRB	0.569991	0.00451825	0.0865306
DPY19L1	0.569651	0.00454777	0.0867634
INPP5B	0.569588	0.0045532	0.0867016
ARPC4	0.569479	0.00456269	0.0867171
PFN1	0.569466	0.00456385	0.0865746
PTK2B	0.569405	0.00456921	0.0865121
RPS6KA1	0.56921	0.0045862	0.0866696
DSN1	0.568873	0.00461586	0.0870656
BBS4	0.56882	0.00462046	0.0869883
HOOK1	0.568651	0.00463541	0.0871055
RUNX3	0.568102	0.00468411	0.0878557
NFKBIB	0.568101	0.0046842	0.0876928
ZNF160	0.567729	0.00471748	0.0879863
SNF8	0.567461	0.00474154	0.0882703
USP22	0.56712	0.00477239	0.0886795
ATP5F1A	0.566837	0.004798	0.0888251
PCNP	0.566248	0.00485181	0.0894899
MGAT5	0.565959	0.00487844	0.0893219
SSNA1	0.565912	0.00488277	0.0892378
KCTD7	0.565418	0.00492859	0.0894213
RPS9	0.564732	0.00499268	0.0899312
CNTRL	0.564668	0.00499868	0.0898774
ARL6IP4	0.564637	0.00500168	0.0897698
WSB1	0.564627	0.00500258	0.0896251
PPY	0.564618	0.00500341	0.0894796
PSME4	0.564577	0.00500726	0.0893885
VPS39	0.563861	0.00507517	0.0902784
WDR1	0.563726	0.00508806	0.0903469
OSER1	0.563447	0.00511471	0.0904987
RGS14	0.563435	0.00511589	0.0903597
POU2F2	0.563397	0.00511958	0.0902653
TCIRG1	0.563109	0.00514729	0.0905941
DDX5	0.563051	0.0051529	0.0905335
CHD8	0.562937	0.00516391	0.0904091
PLEKHO1	0.562556	0.0052008	0.0907372
FAM120A	0.562523	0.00520409	0.0906364
BCL11A	0.561612	0.00529334	0.0920304
NRBP1	0.561186	0.00533552	0.0926028
CIRBP	0.560676	0.00538651	0.0930034
PSMC6	0.560555	0.00539862	0.0930517
MAPK1	0.56051	0.00540314	0.0929693
MAPK3	0.560506	0.00540351	0.092816
MAP4K1	0.560487	0.00540538	0.0925302
KPNB1	0.560162	0.00543812	0.0924572
CDC40	0.559982	0.00545638	0.0924533
CYTH1	0.55956	0.00549923	0.0930217
RPL34	0.559197	0.00553633	0.0933334
ZBTB18	0.558863	0.00557073	0.0935976
LAPTM4A	0.558578	0.00560011	0.0936192
MZT2A	0.558497	0.00560846	0.0934462
TNFAIP8	0.55829	0.00562993	0.0933374
DDX3X	0.558263	0.00563277	0.0932298
CBX3	0.558102	0.00564957	0.0933532
LAPTM5	0.558064	0.00565348	0.0932637
NFKBIE	0.557721	0.00568937	0.0937012
TTPAL	0.557537	0.00570867	0.0938645
G3BP1	0.55752	0.00571047	0.0935861
ARAP1	0.557102	0.00575458	0.0940009
RPS20	0.556913	0.00577461	0.0940209
CXCR1	0.556631	0.00580469	0.0942038
FOXA1	0.556505	0.00581809	0.0942682
ARGLU1	0.556484	0.00582037	0.0941525
FAM32A	0.556075	0.00586424	0.0945562
XPO6	0.55567	0.00590789	0.0951065
CTDSP1	0.555558	0.00591999	0.0951481
NDUFB3	0.555413	0.00593581	0.0952493
SIRT6	0.555352	0.00594237	0.0952017
ITPR3	0.554522	0.00603318	0.0963477
CNPPD1	0.55447	0.00603896	0.0962862
PPIP5K1	0.554154	0.0060739	0.0963822
WDR37	0.55376	0.0061176	0.0969218
SF3B1	0.553327	0.00616605	0.0973807
NASP	0.553249	0.00617483	0.0973656
ATRX	0.553114	0.00618999	0.0972977
TUBB	0.553068	0.00619508	0.0972249
LPIN1	0.553009	0.00620178	0.0971774
PIEZO1	0.552512	0.00625802	0.0975997
MYL4	0.552432	0.0062671	0.097589
SERF2	0.552369	0.00627427	0.0975488
CYBC1	0.551948	0.00632235	0.0981437
ITPA	0.551871	0.00633108	0.0981269
SND1	0.550891	0.00644436	0.0994202
ATM	0.550528	0.00648669	0.0999191
APPL1	0.550092	0.00653786	0.100244
HPS5	0.54967	0.00658771	0.100699
TAP1	0.549615	0.00659423	0.100645
STK38	0.549445	0.00661436	0.100798
TSC2	0.549064	0.00665978	0.100875
ABCB8	0.548983	0.00666949	0.10087
ATP5PO	0.548365	0.0067438	0.10184
LBR	0.547959	0.00679307	0.102275
FMNL1	0.547039	0.00690566	0.103502
ADPRH	0.546953	0.0069162	0.103505
KEAP1	0.546831	0.00693127	0.103267
RBM4	0.546774	0.00693837	0.103219
RPS13	0.546628	0.00695649	0.103181
MARCH7	0.546538	0.0069676	0.103193
TINF2	0.546415	0.00698286	0.103266
WAC	0.546058	0.00702735	0.103617
LDOC1	0.545458	0.00710277	0.104115
PPP2R3C	0.545434	0.00710579	0.104007
CMPK1	0.545233	0.00713122	0.104226
NELFB	0.544915	0.0071715	0.104357
GGNBP2	0.544853	0.0071794	0.104321
NUCKS1	0.54469	0.00720022	0.10432
ZNF263	0.544689	0.00720033	0.10417
BSDC1	0.544683	0.00720104	0.10403
PTPRC	0.54448	0.00722702	0.104255
CNR2	0.544109	0.00727463	0.10479
GPX4	0.544019	0.00728625	0.104656
ATP8B1	0.543739	0.00732239	0.105024
PNISR	0.543677	0.00733037	0.104838
PTTG2	0.543017	0.00741634	0.105765
EVL	0.542572	0.00747466	0.106142
YWHAZ	0.54257	0.00747493	0.105996
NCKAP1L	0.542353	0.00750355	0.106251
RPLP1	0.542344	0.00750468	0.106116
RASGRP3	0.542064	0.00754181	0.106341
JAK1	0.541994	0.00755103	0.106321
HNRNPA3	0.54179	0.00757812	0.106552
UBC	0.541668	0.00759435	0.10663
TRIM22	0.541233	0.00765267	0.107298
CD1D	0.541213	0.00765526	0.107184
SRSF10	0.541095	0.0076712	0.107108
GALK1	0.540816	0.00770876	0.107183
CXCR5	0.540775	0.00771422	0.10711
RPSA	0.540568	0.00774224	0.107201
MMADHC	0.540518	0.00774911	0.107148
SRP14	0.540472	0.00775532	0.107086
CSDE1	0.539776	0.00785023	0.107949
DCLRE1C	0.539656	0.00786672	0.108027
SBF1	0.53946	0.00789361	0.108247
CIC	0.539431	0.00789759	0.108006
SET	0.53927	0.00791985	0.107868
DDX17	0.538934	0.0079664	0.108207
PRR11	0.538872	0.00797491	0.108175
PSMD3	0.538789	0.00798647	0.108185
IFI35	0.538514	0.00802481	0.108411
RPL35	0.538313	0.00805289	0.108643
ING1	0.537984	0.00809901	0.108825
SENP3	0.537846	0.0081185	0.10894
CEP295	0.537695	0.00813979	0.108788
SYK	0.537647	0.00814652	0.108733
HMGB2	0.537592	0.00815432	0.108692
RBM26	0.537504	0.00816684	0.108714
KIAA1614	0.537213	0.00820818	0.108685
HIST1H4A	0.537053	0.00823082	0.108841
VPS35	0.536908	0.00825163	0.108684
RUVBL2	0.536851	0.00825967	0.108647
SCFD1	0.536686	0.00828332	0.108815
PEF1	0.536275	0.00834246	0.109305
FZR1	0.536263	0.00834412	0.109183
SERPINB7	0.536258	0.00834485	0.10905
GID8	0.535985	0.00838427	0.108996
RTN4	0.535861	0.00840222	0.108945
RUFY1	0.53582	0.00840818	0.108882
UBP1	0.535712	0.00842393	0.108944
SDHA	0.535591	0.00844147	0.10903
TUBA1B	0.535517	0.00845229	0.109029
STK19	0.535362	0.00847487	0.109039
SEM1	0.535243	0.00849223	0.109122
SUSD6	0.535229	0.00849436	0.109009
PEX2	0.53507	0.00851769	0.109168
PLEKHO2	0.535041	0.00852192	0.109083
RAB8B	0.534931	0.00853796	0.109148
GRAP	0.534774	0.00856109	0.109304
SASH3	0.534478	0.00860487	0.109723
TELO2	0.534393	0.00861739	0.109603
NCAPH2	0.53431	0.00862967	0.10962
NOSIP	0.533891	0.00869195	0.109853
PCCB	0.53387	0.00869504	0.109753
STEAP1	0.533832	0.00870077	0.109687
NAIP	0.533791	0.00870693	0.109626
SH2B1	0.533619	0.00873266	0.109674
PPM1G	0.533598	0.00873576	0.109575
IFIT2	0.533573	0.00873945	0.109484
RETSAT	0.533562	0.00874111	0.109368
UBE2M	0.533484	0.00875282	0.109241
PATZ1	0.533156	0.0088022	0.109584
EIF3L	0.533144	0.00880401	0.10947
QARS	0.532902	0.00884047	0.109787
RASA2	0.532593	0.00888734	0.110095
NOC2L	0.532368	0.00892163	0.110383
TUT4	0.532201	0.00894704	0.110424
EHMT1	0.531752	0.00901583	0.111136
TRIP4	0.531415	0.00906778	0.111639
ZEB1	0.53141	0.00906852	0.11151
CYFIP2	0.530558	0.00920097	0.112862
TBCB	0.530489	0.00921174	0.112855
CDKN1B	0.530303	0.00924084	0.112797
OGDH	0.530069	0.00927756	0.112969
PRPF31	0.529716	0.00933334	0.113372
LIG1	0.529693	0.00933688	0.113278
GOLGA2	0.529303	0.00939887	0.113892
PLEKHJ1	0.529152	0.00942283	0.114044
AHSA1	0.528942	0.00945641	0.114312
USP24	0.528567	0.00951655	0.114623
TACC3	0.528019	0.00960495	0.115548
LRCH1	0.527933	0.00961879	0.115576
NSF	0.527477	0.00969298	0.116327
MS4A1	0.527324	0.00971798	0.116488
AKR7A2	0.527217	0.00973557	0.116559
PSD4	0.52717	0.0097432	0.116371
RNH1	0.526284	0.0098894	0.117277
CPSF1	0.526212	0.00990132	0.117279
BTBD18	0.526188	0.00990532	0.117188
PNPLA6	0.525956	0.00994386	0.117504
FN3KRP	0.52574	0.00997988	0.117791
SPAG7	0.525564	0.0100093	0.11786
BAP1	0.525486	0.0100224	0.117875
G3BP2	0.525399	0.010037	0.117909
MED24	0.525351	0.0100451	0.117865
AKIRIN1	0.525103	0.0100868	0.118216
PRRC2A	0.52478	0.0101414	0.118716
PTPRJ	0.524523	0.010185	0.119087
MARCH1	0.524387	0.0102082	0.119219
CCND3	0.524302	0.0102227	0.119249
TRIM44	0.524095	0.010258	0.119521
SIDT1	0.524003	0.0102737	0.119426
MCM5	0.523885	0.010294	0.119522
RNASE6	0.523821	0.010305	0.119512
RASGRP2	0.5238	0.0103086	0.119414
EIF5B	0.523775	0.0103129	0.119327
ISG15	0.52371	0.0103241	0.119318
TPM4	0.523616	0.0103402	0.119366
BMP5	0.523025	0.0104422	0.11944
PSMB10	0.522857	0.0104715	0.119638
MBTD1	0.521941	0.0106317	0.120916
APOBEC3C	0.521301	0.010745	0.121513
CASP1	0.52129	0.0107469	0.121397
MEGF8	0.52042	0.0109023	0.122461
ATP5MC2	0.520183	0.010945	0.122803
OPHN1	0.520183	0.0109451	0.122666
RING1	0.520181	0.0109454	0.122532
TEP1	0.52005	0.010969	0.122659
NDUFA2	0.519426	0.0110823	0.123649
ACAA1	0.519362	0.0110939	0.123641
AP1B1	0.519271	0.0111106	0.123689
DHFR	0.519155	0.0111317	0.123786
XRCC1	0.51908	0.0111455	0.123802
FBXO11	0.518942	0.0111707	0.123944
MCM2	0.518688	0.0112174	0.124324
VARS	0.518351	0.0112797	0.124738
ZHX2	0.518236	0.0113009	0.124835
CDCP1	0.518179	0.0113114	0.124812
DPM1	0.517824	0.0113773	0.125401
COA1	0.517568	0.0114251	0.125651
MTMR1	0.517059	0.0115205	0.126561
ARPC3	0.516826	0.0115644	0.126764
TAB1	0.516663	0.0115952	0.126964
GP9	0.516636	0.0116002	0.126879
BIN1	0.516557	0.0116153	0.126905
UTRN	0.516518	0.0116226	0.126846
IKBKB	0.516483	0.0116293	0.126781
HNRNPU	0.516133	0.0116958	0.127367
FAM50A	0.516108	0.0117005	0.12728
SEC61B	0.515851	0.0117496	0.127675
RPL7A	0.515647	0.0117887	0.127822
KDM4B	0.515499	0.011817	0.12799
SNRK	0.514959	0.0119212	0.1287
STRAP	0.514844	0.0119434	0.128662
GNB5	0.514537	0.012003	0.129165
SETX	0.514488	0.0120126	0.129129
GPN2	0.514411	0.0120276	0.128875
GTF3C5	0.514351	0.0120393	0.128862
CAPN2	0.514346	0.0120402	0.128733
AAGAB	0.514093	0.0120897	0.129125
CFAP298	0.514089	0.0120905	0.128995
ARNT	0.514083	0.0120916	0.128869
PSMB6	0.51368	0.0121707	0.129436
GSDMB	0.513577	0.012191	0.129377
SMU1	0.51305	0.0122951	0.129794
GNB2	0.5129	0.0123249	0.129834
EZR	0.512726	0.0123597	0.130063
PTBP3	0.512356	0.0124335	0.130565
PCGF3	0.511927	0.0125197	0.131057
DHX15	0.511864	0.0125323	0.131052
NSFL1C	0.511483	0.0126094	0.13172
KLHL25	0.511435	0.012619	0.131683
MAP2K1	0.511182	0.0126704	0.132081
RANBP9	0.510637	0.0127817	0.132964
SNRNP25	0.51038	0.0128344	0.133235
MARK2	0.510262	0.0128588	0.13335
MX1	0.510141	0.0128837	0.13347
TUBA1C	0.50999	0.0129148	0.133654
NRDC	0.509968	0.0129192	0.133561
ABCA7	0.509916	0.01293	0.133534
OSTF1	0.509462	0.0130241	0.133953
ORC6	0.509108	0.0130979	0.134573
BAG6	0.508915	0.0131384	0.134851
BCOR	0.50887	0.0131479	0.13481
YWHAE	0.508629	0.0131984	0.135051
IRF2	0.508159	0.0132975	0.135926
BIRC2	0.50814	0.0133015	0.135828
SNRPB	0.508084	0.0133134	0.13581
RASSF2	0.508066	0.0133173	0.135712
IDH3B	0.507936	0.0133448	0.135853
TUBB4B	0.507918	0.0133487	0.135755
CHTOP	0.507906	0.0133513	0.135643
ZNF589	0.507776	0.0133788	0.135785
HNRNPA0	0.507473	0.0134433	0.136025
SRP72	0.507411	0.0134567	0.136023
ST6GAL1	0.507006	0.0135435	0.136074
XRCC5	0.506994	0.013546	0.135963
LMBRD1	0.506749	0.0135987	0.136082
CASP4	0.506587	0.0136337	0.13616
RPS10	0.506326	0.01369	0.13645
RCC1	0.506288	0.0136982	0.136395
SRP54	0.506231	0.0137107	0.136384
PGP	0.506065	0.0137467	0.1362
ZNF217	0.505726	0.0138206	0.136527
GMIP	0.505443	0.0138825	0.137002
IL12A	0.505233	0.0139286	0.137322
STAT6	0.505186	0.0139389	0.137288
MSN	0.504838	0.0140155	0.137906
NFKB2	0.504524	0.014085	0.138454
HLA-DMA	0.504471	0.0140969	0.138435
PMVK	0.503834	0.0142389	0.139555
PPIA	0.503676	0.0142741	0.13949
PHF10	0.503309	0.0143566	0.14016
SMC4	0.503249	0.0143701	0.140154
HTRA2	0.502673	0.0145005	0.140876
ARF6	0.502311	0.0145828	0.141538
GADD45GIP1	0.502297	0.0145861	0.141433
PPP4C	0.502228	0.0146018	0.141448
ARHGAP25	0.502221	0.0146035	0.141327
NCOA3	0.502206	0.0146069	0.141223
FBXL5	0.50219	0.0146104	0.141121
MAN2B1	0.501949	0.0146656	0.141517
ASXL1	0.501908	0.0146749	0.141471
HMGN3	0.501624	0.0147403	0.141828
PTPRN2	0.501583	0.0147497	0.141781
DDX24	0.501322	0.0148099	0.142087
ATAD3A	0.501197	0.0148387	0.142091
LECT2	0.501113	0.0148582	0.142141
HNRNPM	0.500903	0.014907	0.142472
TPP2	0.500869	0.0149148	0.14241
SEC61A1	0.500813	0.014928	0.1424
KLHDC3	0.500377	0.0150296	0.142688
SMARCA4	0.500243	0.015061	0.142851
MYL6	0.500024	0.0151123	0.143066
TRAPPC10	0.50001	0.0151155	0.142961
TSC22D4	0.499544	0.0152254	0.143728
NOTCH2	0.499348	0.0152718	0.144031
MAD1L1	0.499198	0.0153074	0.14423
SYNE2	0.499118	0.0153264	0.144137
NLRP1	0.498919	0.0153737	0.144447
IRF9	0.498766	0.0154101	0.144653
INSL3	0.498277	0.0155272	0.145614
ANKRD11	0.498031	0.0155863	0.145759
RTF1	0.497956	0.0156044	0.145792
RPS25	0.4978	0.015642	0.146007
LALBA	0.497751	0.0156539	0.145981
ABCC2	0.497623	0.0156848	0.145997
CSNK1D	0.497364	0.0157478	0.146039
ZBED1	0.497172	0.0157942	0.146335
MTERF4	0.497118	0.0158074	0.146321
PGAM1	0.496584	0.0159381	0.147394
SNX1	0.496461	0.0159683	0.147537
CCT7	0.496398	0.0159838	0.147544
ASH2L	0.496304	0.0160067	0.147619
AURKAIP1	0.496287	0.0160111	0.147523
GATAD2A	0.496164	0.0160414	0.147531
CD40	0.495881	0.0161112	0.148037
MFAP1	0.495744	0.0161451	0.148212
NCDN	0.495445	0.0162194	0.148757
SLC30A3	0.495375	0.0162367	0.14878
NDUFS6	0.49535	0.016243	0.148701
RBM14	0.49503	0.0163229	0.149296
NFAT5	0.494695	0.016407	0.149927
XKR8	0.494336	0.0164971	0.150339
NCOA4	0.494015	0.0165784	0.150667
EIF3D	0.4938	0.0166328	0.150887
SPRR3	0.49373	0.0166506	0.150912
GDI1	0.49372	0.0166533	0.1508
RHBDL1	0.493687	0.0166615	0.150738
ZFAND3	0.493517	0.0167048	0.15072
RNF185	0.493485	0.0167129	0.150657
XPNPEP1	0.493472	0.0167164	0.150553
TIA1	0.493324	0.0167541	0.150757
SPAG9	0.493275	0.0167666	0.150733
FXR2	0.493222	0.0167802	0.150585
EEF1A1	0.493065	0.0168204	0.15081
SYNJ2BP	0.492708	0.016912	0.15136
PTPRCAP	0.4927	0.016914	0.151243
ARHGAP26	0.492313	0.017014	0.15173
SH3BP5	0.492072	0.0170765	0.152151
HNRNPA2B1	0.491714	0.0171696	0.152844
BASP1	0.49163	0.0171914	0.152903
SNX5	0.491338	0.0172677	0.153444
RAD54L2	0.491274	0.0172844	0.153457
ANKRD10	0.491236	0.0172944	0.153409
ABCB4	0.490806	0.0174074	0.154275
LPXN	0.490674	0.0174422	0.154446
DERL1	0.490212	0.0175644	0.155253
RPL32	0.489895	0.0176489	0.155587
UFD1	0.489748	0.0176881	0.155796
GGA3	0.489617	0.0177229	0.155827
RAC2	0.489552	0.0177403	0.155844
USP34	0.489449	0.0177681	0.15595
FARP2	0.488891	0.0179179	0.156715
YY1AP1	0.488561	0.0180072	0.157221
PSMA7	0.488545	0.0180115	0.157122
CCDC88C	0.488409	0.0180483	0.157168
SEPT2	0.488249	0.0180918	0.157409
PTDSS1	0.488121	0.0181267	0.157576
PKN1	0.488008	0.0181574	0.157706
SMC3	0.487983	0.0181642	0.157628
PFKP	0.487712	0.0182384	0.157997
SMPD2	0.487692	0.0182437	0.15777
TAF6L	0.487683	0.0182463	0.157656
CTRL	0.487497	0.0182972	0.157823
MYBL2	0.487145	0.0183939	0.157841
RPL4	0.486815	0.0184851	0.158351
RNF114	0.486612	0.0185413	0.15856
LAT2	0.486572	0.0185524	0.15852
ARFGEF2	0.486422	0.0185942	0.158741
RTRAF	0.486365	0.0186099	0.15874
SIAH2	0.486347	0.0186149	0.158647
SMARCA2	0.486294	0.0186296	0.158637
TRAF3	0.486265	0.0186378	0.158572
CRTC3	0.486051	0.0186974	0.158944
VOPP1	0.486017	0.0187069	0.158889
PSMD13	0.48597	0.0187201	0.158867
RBBP4	0.485969	0.0187203	0.158733
RPA2	0.485951	0.0187253	0.158641
SURF1	0.485767	0.018777	0.15881
SLC25A3	0.485435	0.0188701	0.159463
MTA1	0.4852	0.0189362	0.159886
RPLP0	0.485188	0.0189395	0.159779
SLA	0.484696	0.0190789	0.160684
CD72	0.484562	0.019117	0.160869
USP16	0.484503	0.0191337	0.160875
FBXO7	0.483657	0.0193757	0.162227
EPS15	0.483643	0.0193797	0.162125
NMI	0.483492	0.0194232	0.162352
IFNAR2	0.483454	0.0194341	0.162172
SON	0.483278	0.0194848	0.16246
LDHB	0.483249	0.0194931	0.162393
CEP131	0.482979	0.0195712	0.162773
MBD3	0.482723	0.0196454	0.163255
EEF1D	0.481923	0.0198792	0.164514
STK4	0.481889	0.0198892	0.164461
JAK3	0.481541	0.0199915	0.165033
FKRP	0.481425	0.0200256	0.165178
RNF4	0.481328	0.0200544	0.165143
CCT4	0.481247	0.0200782	0.165203
ARL6IP1	0.481023	0.0201447	0.165478
RCBTB2	0.480944	0.0201679	0.165533
MMD	0.480739	0.0202291	0.165763
SWAP70	0.480738	0.0202292	0.165628
AP2B1	0.480685	0.0202451	0.165623
JADE2	0.48055	0.0202852	0.165544
NUP188	0.480265	0.0203704	0.165833
TADA3	0.479891	0.0204827	0.166476
SLC35C2	0.479725	0.0205327	0.166747
MED23	0.479661	0.0205519	0.166768
FADD	0.479658	0.0205528	0.166639
NCOA6	0.479573	0.0205785	0.166713
CELA3A	0.479514	0.0205963	0.166722
ZWINT	0.479401	0.0206303	0.166727
DAP	0.479357	0.0206437	0.1667
MAP3K7	0.479342	0.0206483	0.166603
COX7A2	0.479161	0.0207029	0.166909
ZNF587	0.478841	0.0208001	0.167422
ECE1	0.478422	0.020928	0.168046
RPS5	0.478208	0.0209937	0.168438
IRAK1	0.478066	0.0210373	0.168517
PCLAF	0.477928	0.0210795	0.168721
RFNG	0.477888	0.0210918	0.168684
HIRA	0.477764	0.0211299	0.168854
YPEL1	0.47776	0.0211312	0.168729
NFATC1	0.477434	0.0212321	0.16913
PSMD7	0.477174	0.0213124	0.169634
THAP11	0.477045	0.0213526	0.169818
CCS	0.477042	0.0213535	0.16969
DDX41	0.47696	0.0213791	0.169759
SENP2	0.47645	0.0215383	0.170888
XAF1	0.476353	0.0215686	0.170992
KATNA1	0.476023	0.0216722	0.171677
COX7A2L	0.475966	0.0216902	0.171684
SUCLG1	0.475948	0.0216957	0.171592
DHDDS	0.475914	0.0217065	0.171542
HNRNPF	0.475863	0.0217227	0.171534
BTK	0.475833	0.021732	0.171472
FKBP2	0.475523	0.0218298	0.171972
CREB1	0.475474	0.0218456	0.171961
LPCAT1	0.475461	0.0218495	0.171856
STAU1	0.47543	0.0218593	0.171799
TRPC4AP	0.475121	0.0219576	0.1723
LTC4S	0.475084	0.0219691	0.172255
CBX7	0.474802	0.0220592	0.172555
BAK1	0.474723	0.0220843	0.172617
IK	0.474674	0.0221	0.172605
MGAT3	0.474545	0.0221412	0.172791
MON1B	0.474511	0.022152	0.172741
ARHGDIB	0.473807	0.0223785	0.174099
EZH1	0.473803	0.0223797	0.173974
LMNB2	0.473346	0.0225276	0.174851
TRIM5	0.473233	0.0225643	0.175
ARHGAP1	0.473229	0.0225657	0.174875
TALDO1	0.473178	0.0225822	0.174868
EIF3M	0.472807	0.0227032	0.175397
DHX38	0.472565	0.0227823	0.175873
SP140L	0.472522	0.0227963	0.175844
STK16	0.472453	0.0228191	0.175885
ZFP36L1	0.471823	0.0230264	0.177209
GSAP	0.471749	0.0230508	0.177261
LRRK1	0.47174	0.0230538	0.177147
NME6	0.471401	0.023166	0.177873
SGTA	0.471157	0.023247	0.178358
UBL5	0.471057	0.0232803	0.178339
LRRFIP1	0.470846	0.0233509	0.178607
TOPORS	0.470664	0.0234117	0.178935
DUS2	0.470565	0.0234447	0.17905
KPNA2	0.470431	0.0234898	0.179257
TRNAU1AP	0.470115	0.0235961	0.179384
CHKB	0.470008	0.0236322	0.179386
NPM1	0.469945	0.0236534	0.179411
MYOM2	0.469775	0.0237108	0.17971
PSME1	0.469718	0.0237301	0.179719
ARL6IP5	0.469199	0.0239062	0.180779
CD53	0.469153	0.023922	0.180762
PRMT1	0.468693	0.0240791	0.181812
RHOBTB2	0.468651	0.0240935	0.181646
MOGS	0.468581	0.0241172	0.181687
TUBA4A	0.468565	0.0241228	0.181593
MFSD6	0.468451	0.0241618	0.18175
SUMO1	0.468135	0.0242706	0.182294
NKTR	0.468035	0.024305	0.182415
CD79B	0.467869	0.0243624	0.182709
DLST	0.467676	0.0244293	0.182936
UQCRC2	0.467645	0.0244401	0.18288
MYCBP2	0.467466	0.024502	0.183069
GNAS	0.467412	0.0245207	0.183072
SRPX2	0.46722	0.0245875	0.183433
RAI1	0.467182	0.0246009	0.183397
RNF38	0.467089	0.0246331	0.183364
COASY	0.466905	0.0246974	0.183569
CYBA	0.466898	0.0247	0.183315
DOCK2	0.466869	0.0247099	0.183253
TERF1	0.466782	0.0247403	0.183342
RPS27	0.466394	0.0248766	0.184216
HCFC1	0.466277	0.0249176	0.184247
CHD3	0.466197	0.0249459	0.18432
SART1	0.466114	0.0249752	0.184399
RAF1	0.465818	0.0250794	0.184896
MT4	0.465587	0.0251612	0.185362
ANKRD12	0.465534	0.0251801	0.185365
SEPHS2	0.465462	0.0252056	0.18528
GTF2E2	0.465388	0.0252319	0.185201
IST1	0.465164	0.0253119	0.185516
JRK	0.464828	0.0254317	0.185984
NUSAP1	0.464711	0.0254736	0.186019
RAB35	0.464493	0.0255519	0.186455
BCL6	0.46425	0.025639	0.186817
HNRNPC	0.463404	0.0259453	0.188911
SRSF9	0.463365	0.0259592	0.188875
SIPA1	0.463105	0.0260541	0.18929
STX10	0.463053	0.0260731	0.189153
ZFP36L2	0.462713	0.0261974	0.189505
SMCHD1	0.462709	0.0261988	0.189378
RNF25	0.462667	0.0262142	0.189352
ZNF146	0.462202	0.0263852	0.190175
FTL	0.46191	0.0264928	0.190264
SP100	0.461868	0.0265083	0.19024
GSTT2	0.461861	0.0265108	0.190121
HNRNPD	0.461799	0.0265338	0.19015
SDF2L1	0.461773	0.0265437	0.190084
ZBTB6	0.461564	0.026621	0.190501
CEP97	0.461427	0.026672	0.19073
BRD2	0.461271	0.0267299	0.191007
EIF2B4	0.4612	0.0267565	0.19106
RPA1	0.461114	0.0267884	0.191152
TNNI3	0.461018	0.0268243	0.191271
LASP1	0.461011	0.0268267	0.191152
PSMC1	0.460884	0.0268744	0.191356
ABCD4	0.460881	0.0268755	0.191227
BECN1	0.46086	0.0268833	0.191147
OPA3	0.460461	0.0270328	0.191937
GALNT3	0.459553	0.0273757	0.193958
SF3A3	0.459539	0.027381	0.193858
PHKB	0.4593	0.0274718	0.194364
ADD1	0.459258	0.0274877	0.194201
YLPM1	0.459098	0.0275487	0.194357
ITGB1BP1	0.458979	0.027594	0.194265
RAD23A	0.458687	0.0277058	0.194232
TRIB2	0.458373	0.0278263	0.194667
PLEKHA5	0.458254	0.0278719	0.19485
MEGF6	0.458087	0.0279365	0.195165
RPL39L	0.45808	0.0279388	0.195045
E4F1	0.457952	0.0279884	0.195255
OGFOD2	0.457798	0.028048	0.195398
RTF2	0.457773	0.0280577	0.195329
FIS1	0.457648	0.028106	0.195394
GNB1	0.457571	0.0281358	0.195465
MAP4K2	0.457261	0.0282562	0.195892
NMT1	0.45712	0.0283112	0.196002
MED18	0.456799	0.0284366	0.196598
TUBA3C	0.456688	0.0284798	0.196625
SCAND1	0.45667	0.0284871	0.196539
ZNF266	0.456464	0.0285679	0.196825
PPP1R16B	0.456415	0.0285872	0.196823
NARF	0.45636	0.0286086	0.196834
ZNF654	0.456119	0.0287034	0.197215
LMF2	0.456044	0.0287329	0.197282
USP6NL	0.456032	0.0287379	0.197181
ZNF562	0.455978	0.0287592	0.197192
ZBED4	0.455689	0.0288731	0.197566
MAP2K6	0.45562	0.0289005	0.197618
PSMB7	0.455573	0.0289193	0.197612
SHOC2	0.455416	0.0289817	0.197903
LYPLA2	0.455373	0.0289988	0.197749
SP110	0.454943	0.0291697	0.198644
NFATC2IP	0.45459	0.0293109	0.199334
GPR137	0.454406	0.0293848	0.19943
PRDX6	0.454182	0.0294748	0.199905
WDR82	0.454118	0.0295006	0.199673
ZNF695	0.453833	0.0296155	0.200316
HRAS	0.453574	0.0297206	0.200619
MACO1	0.453475	0.0297604	0.200752
AMZ2	0.453431	0.0297782	0.200737
AP3S1	0.453413	0.0297856	0.200651
SLC25A10	0.453212	0.0298673	0.200796
PPP6R3	0.453195	0.0298743	0.200708
RFX7	0.452566	0.0301312	0.201756
PIH1D1	0.452385	0.030205	0.201845
STX4	0.452363	0.0302141	0.201771
RSRP1	0.452208	0.0302777	0.20206
RABL6	0.452059	0.0303392	0.202335
KCTD9	0.451829	0.0304342	0.202564
ARID4B	0.451617	0.0305216	0.20274
DNAJC7	0.451608	0.0305254	0.202497
SNRNP70	0.451526	0.0305593	0.202453
POLG	0.451479	0.0305789	0.202448
ANKRD36	0.451438	0.030596	0.202294
SLTM	0.451272	0.0306648	0.202615
NUP210	0.451244	0.0306762	0.202556
PAFAH2	0.450918	0.030812	0.203184
KARS	0.450861	0.0308358	0.203073
TYMS	0.450338	0.0310547	0.204246
MRPS34	0.450317	0.0310635	0.204035
TFF3	0.450247	0.0310929	0.20396
ATXN7L3B	0.450172	0.0311241	0.204031
AAMP	0.450172	0.0311243	0.203899
RECQL	0.449961	0.0312131	0.203946
TRAPPC3	0.44995	0.0312176	0.203842
SFMBT1	0.449789	0.0312856	0.204153
UBA2	0.449758	0.0312987	0.204105
CDK5RAP3	0.449734	0.0313087	0.204037
DBT	0.449616	0.0313586	0.204096
CAB39	0.449524	0.0313975	0.204217
OSGEP	0.449463	0.0314234	0.204252
CTSH	0.449217	0.0315276	0.204398
LAMP1	0.449169	0.031548	0.204397
SMC1A	0.449155	0.031554	0.204304
YTHDF2	0.448971	0.0316321	0.204677
SEC11A	0.448889	0.031667	0.20477
NFATC3	0.448555	0.0318097	0.20556
WDR55	0.448451	0.0318541	0.205714
RPL21	0.448338	0.0319027	0.205762
ARHGAP4	0.448298	0.0319197	0.205606
RSRC2	0.448206	0.0319593	0.205597
ATP6V1C1	0.448088	0.03201	0.205526
ARHGEF5	0.448011	0.032043	0.205474
UBR7	0.447961	0.0320647	0.205481
PHTF2	0.447953	0.032068	0.205371
COX8A	0.447798	0.0321347	0.205666
UBB	0.447578	0.0322296	0.20601
KRT18	0.447495	0.0322654	0.206107
MAGEF1	0.447341	0.0323322	0.206402
RBCK1	0.44733	0.0323371	0.206301
BTN3A1	0.447279	0.032359	0.206309
PITPNM1	0.447266	0.0323647	0.206214
TPR	0.446768	0.0325811	0.207329
P2RX5	0.446756	0.0325866	0.207232
SMARCA5	0.446637	0.0326384	0.207297
FUBP3	0.446538	0.0326817	0.207309
LRCH3	0.446003	0.0329161	0.208135
TSSC4	0.445789	0.03301	0.20794
DDX39A	0.44563	0.0330802	0.208251
PPP2R5B	0.445505	0.0331352	0.208204
SRP9	0.445485	0.0331439	0.208128
SNRNP35	0.44542	0.0331728	0.208178
LSM6	0.445347	0.0332053	0.208252
ERGIC3	0.445275	0.033237	0.20832
SPCS1	0.445162	0.033287	0.208372
KCTD20	0.445007	0.0333556	0.208671
NOTCH2NLA	0.444801	0.0334474	0.208853
PLCXD1	0.444663	0.0335087	0.209105
SLC27A5	0.444634	0.0335218	0.208926
FNTB	0.444624	0.0335262	0.208823
CLN8	0.444341	0.0336524	0.209349
TUBB3	0.444153	0.0337367	0.209742
ANP32A	0.444148	0.0337388	0.209625
ATAD2B	0.443984	0.0338125	0.209822
DAXX	0.443932	0.0338356	0.209835
EXOSC10	0.44374	0.0339219	0.21024
MACROD1	0.443557	0.0340047	0.210362
HLA-DMB	0.443534	0.0340148	0.210294
MAGOH	0.44341	0.0340709	0.210381
TNIP1	0.443378	0.0340853	0.21034
NAP1L4	0.443188	0.0341713	0.21074
SLC25A5	0.443153	0.0341868	0.210706
AP1G2	0.443027	0.0342439	0.210798
SZT2	0.442679	0.0344022	0.211252
TRA2B	0.442669	0.0344069	0.211151
ISG20	0.442538	0.0344664	0.211387
CDC27	0.442488	0.034489	0.211266
DDB1	0.442394	0.0345321	0.211401
EIF4A3	0.442228	0.0346078	0.211734
KRTAP5-8	0.442199	0.0346211	0.211687
SMPD1	0.44206	0.0346847	0.211945
PSMD11	0.441907	0.0347548	0.212244
LRRC42	0.441879	0.0347677	0.212193
RGS20	0.441839	0.0347858	0.212174
MBD4	0.441564	0.0349126	0.212688
PBXIP1	0.441563	0.0349128	0.21256
CNOT8	0.441445	0.0349674	0.212763
KHNYN	0.44135	0.0350112	0.212899
CHMP7	0.44131	0.0350295	0.212881
CIAO1	0.441275	0.0350457	0.212851
NFYC	0.441219	0.0350715	0.212878
SNX2	0.441217	0.0350722	0.212753
TRMT112	0.441045	0.0351519	0.212978
PRPSAP2	0.441006	0.03517	0.212958
SPAST	0.440408	0.0354479	0.214122
TNFAIP1	0.440374	0.0354638	0.214089
SCP2	0.440119	0.0355827	0.214548
KLHL24	0.439323	0.0359562	0.216278
NPEPPS	0.439237	0.0359969	0.216133
SAMD9	0.439184	0.0360218	0.216153
PLEKHF2	0.439076	0.0360725	0.216197
NUP153	0.439064	0.0360785	0.216103
COPS3	0.438934	0.0361398	0.216341
OSBPL8	0.438741	0.0362313	0.216759
UBE4B	0.438682	0.0362593	0.216797
IFIT1	0.438648	0.0362751	0.216762
RAD54L	0.438543	0.0363253	0.216802
GRM6	0.438342	0.0364204	0.217111
AFP	0.437792	0.0366831	0.217897
CSK	0.4377	0.0367272	0.2179
POLD1	0.437674	0.0367399	0.217846
COX6B1	0.437638	0.0367568	0.217817
PDE10A	0.437491	0.0368273	0.217977
BTN2A1	0.437413	0.036865	0.217942
WBP4	0.437333	0.0369033	0.21791
PDIA6	0.437236	0.0369501	0.217929
PIK3C2A	0.43722	0.0369578	0.217846
TMEM251	0.437209	0.036963	0.217749
GRK6	0.436853	0.037135	0.218119
GINS4	0.436729	0.0371946	0.218341
VPS51	0.436569	0.037272	0.218667
B3GAT3	0.436145	0.037478	0.219489
SFI1	0.436062	0.0375186	0.21947
USB1	0.435454	0.0378157	0.220177
FAM111A	0.435385	0.0378494	0.220117
RPL19	0.435253	0.0379142	0.220237
TOX4	0.435156	0.037962	0.220387
CAT	0.435059	0.0380096	0.220535
HDAC3	0.434909	0.0380836	0.220453
MLH1	0.434858	0.038109	0.220472
CYTH4	0.434746	0.0381641	0.220536
DCXR	0.43469	0.0381919	0.220569
TK1	0.434507	0.0382822	0.220835
RPL15	0.43386	0.0386036	0.22256
PPP1CC	0.433623	0.0387216	0.222984
PRKAR1A	0.433457	0.0388047	0.223334
OFD1	0.433381	0.038843	0.223297
NSUN5	0.433273	0.0388972	0.22348
GPS1	0.433267	0.0389	0.223368
IL7	0.433067	0.0390003	0.223815
ZNF324	0.433011	0.0390287	0.22385
DDOST	0.43242	0.0393264	0.225428
MBNL1	0.432341	0.0393665	0.225528
DNAJB2	0.432158	0.0394592	0.2258
CENPT	0.432054	0.0395118	0.225972
USO1	0.431979	0.0395499	0.226061
WDR76	0.431865	0.0396078	0.226262
MTF1	0.431632	0.0397266	0.226682
H2AFY	0.431614	0.0397355	0.226604
NTAN1	0.431569	0.0397588	0.226478
RHOA	0.431486	0.039801	0.226589
LDHA	0.431468	0.0398098	0.22651
RFPL2	0.43139	0.0398499	0.22661
REST	0.431195	0.0399494	0.227046
ADAM17	0.431133	0.0399814	0.227099
CCNT2	0.430998	0.0400507	0.227234
IFIT3	0.430845	0.040129	0.227292
PDXDC1	0.43076	0.0401726	0.22741
DTYMK	0.430588	0.0402611	0.227781
TRIM21	0.430425	0.0403454	0.228001
SKIL	0.43034	0.0403892	0.228119
SF3B3	0.430271	0.0404247	0.228191
PLCG1	0.43024	0.0404406	0.228023
PAQR4	0.429979	0.0405757	0.228527
ACSF2	0.429973	0.0405789	0.228416
NME5	0.429972	0.0405796	0.228292
DIDO1	0.429953	0.0405894	0.228218
AP3B1	0.429827	0.0406545	0.228327
FLI1	0.429797	0.0406704	0.22816
RESF1	0.429438	0.0408572	0.228952
AP2A2	0.428986	0.0410929	0.230014
DNAJC17	0.428906	0.0411351	0.230122
TMEM11	0.428829	0.0411752	0.230217
RIPK1	0.428727	0.0412285	0.230258
CBX1	0.428672	0.0412574	0.23029
MAX	0.428653	0.0412674	0.230218
WDR6	0.428536	0.0413288	0.230303
SEPT9	0.428403	0.041399	0.230437
CCR9	0.42814	0.0415375	0.230951
NDUFS8	0.428134	0.0415408	0.230841
SERP1	0.428064	0.0415777	0.230918
CTDNEP1	0.428052	0.0415841	0.230825
DCTN3	0.427695	0.0417728	0.231487
C1GALT1	0.427611	0.0418174	0.231606
MYO1C	0.427217	0.0420268	0.232379
KRT10	0.42712	0.0420787	0.232409
NFKB1	0.426963	0.0421627	0.232488
ATR	0.426617	0.0423473	0.233377
ACTR1A	0.42643	0.042448	0.233674
ZBTB17	0.426428	0.0424488	0.23355
RRM2	0.426225	0.0425579	0.233636
ACTR1B	0.425809	0.0427821	0.234481
VPS13C	0.425733	0.0428233	0.234578
FBL	0.425524	0.0429365	0.234941
ARSA	0.42551	0.0429441	0.234853
CDK13	0.425178	0.0431239	0.235579
MAML1	0.425	0.043221	0.235852
IFNGR2	0.424741	0.0433624	0.236494
ZNF671	0.424726	0.0433706	0.23641
KDM2A	0.424491	0.043499	0.236981
GRM4	0.424389	0.0435545	0.237154
RAN	0.424291	0.0436083	0.237059
NSD3	0.424093	0.0437171	0.237393
CABIN1	0.424092	0.0437176	0.237267
MICAL3	0.423915	0.0438151	0.237538
BTF3	0.423758	0.0439011	0.237617
PSPC1	0.423572	0.044004	0.237917
BAD	0.42308	0.0442765	0.239002
KLHL36	0.422676	0.0445008	0.239954
PCMT1	0.422626	0.0445285	0.239974
WWP2	0.422612	0.0445366	0.239888
ACP1	0.42261	0.0445375	0.239764
PDCD6	0.422206	0.0447635	0.240333
CCHCR1	0.421913	0.0449275	0.240955
MMP24	0.42186	0.044957	0.240726
EXOC3	0.421795	0.0449937	0.240793
DCAF7	0.421725	0.045033	0.240875
DRD3	0.421419	0.0452053	0.241538
JTB	0.421403	0.0452146	0.241459
DNAJA1	0.421184	0.0453379	0.241858
TAPBP	0.421081	0.0453961	0.24204
FUBP1	0.421066	0.0454048	0.241957
NT5E	0.42091	0.0454934	0.242171
CSNK1A1	0.42057	0.0456859	0.242937
PIK3C2B	0.420537	0.0457049	0.24278
APOBEC3G	0.420288	0.0458465	0.243274
MATR3	0.419954	0.0460373	0.243898
CTSZ	0.419817	0.0461157	0.243925
AMPD3	0.41963	0.0462228	0.244233
ATAD2	0.419393	0.0463593	0.244567
ZNF804A	0.419241	0.0464466	0.244511
MTMR4	0.418959	0.0466092	0.24498
ZNF224	0.418954	0.0466123	0.244867
NUMA1	0.418944	0.046618	0.244769
MTOR	0.418938	0.0466214	0.244658
EIF4ENIF1	0.418931	0.0466254	0.244551
DECR1	0.418809	0.0466958	0.244792
EPHA4	0.418749	0.0467304	0.244845
UBE2S	0.418503	0.0468732	0.245207
INPP5K	0.418439	0.0469105	0.245274
C4BPA	0.418304	0.0469886	0.245554
KDELR1	0.418282	0.0470015	0.245493
BRPF1	0.418277	0.0470047	0.245382
KIF13B	0.418275	0.0470056	0.245258
COL4A6	0.41792	0.0472121	0.245951
DGCR8	0.417855	0.0472505	0.246023
AES	0.417735	0.0473205	0.246131
ABCF3	0.417681	0.0473518	0.246166
GLS	0.417658	0.0473651	0.245979
LSP1	0.417619	0.0473879	0.245969
EIF3K	0.417604	0.047397	0.245889
SCLY	0.41753	0.04744	0.245985
JAG2	0.417479	0.0474699	0.246012
MVP	0.417406	0.0475127	0.245978
PCSK1N	0.41739	0.0475223	0.245901
TAGLN3	0.41737	0.0475342	0.245835
COG4	0.417236	0.0476126	0.246114
ZNF672	0.41722	0.0476222	0.246036
PICALM	0.417193	0.0476379	0.24599
PGPEP1	0.416939	0.047787	0.246632
ECI1	0.416897	0.0478121	0.24638
CBR4	0.41683	0.0478514	0.246455
DCTN1	0.416817	0.0478591	0.246368
TPST2	0.416792	0.047874	0.246318
CASP9	0.416791	0.0478745	0.246194
SPG21	0.41672	0.047916	0.246281
LIMK1	0.416375	0.0481204	0.246951
GYS1	0.416271	0.0481818	0.247139
CPNE1	0.416237	0.0482022	0.247116
ALMS1	0.416153	0.0482517	0.247243
ZNF106	0.416123	0.0482693	0.247207
IFT52	0.416028	0.0483259	0.24737
RBM25	0.416025	0.048328	0.247255
ALDOA	0.415843	0.0484362	0.247554
ERO1B	0.415835	0.0484409	0.247452
KCTD5	0.415823	0.0484481	0.247363
RBM15	0.415811	0.0484548	0.24727
SYPL1	0.415535	0.0486196	0.247606
BLCAP	0.415395	0.0487029	0.247778
PNRC2	0.415247	0.0487914	0.248101
MAPRE1	0.414941	0.0489752	0.248909
SIVA1	0.414489	0.0492471	0.24991
KRI1	0.414325	0.0493456	0.250283
TSPAN13	0.414224	0.0494067	0.250339
FEN1	0.413967	0.0495624	0.251
COMMD4	0.413963	0.0495649	0.250886
ZC3H4	0.413951	0.0495719	0.250795
KCTD2	0.413911	0.0495965	0.250666
APBB1	0.413894	0.0496066	0.25059
SNRNP200	0.413639	0.0497615	0.250865
HSF1	0.413446	0.0498789	0.251077
PI4K2A	0.413379	0.0499194	0.251028
ZMAT3	0.413082	0.0501005	0.251559
CSPG4	0.41297	0.0501689	0.251776
TNKS2	0.412907	0.0502078	0.251719
RPS21	0.412677	0.0503486	0.252045
MAP3K3	0.412504	0.0504547	0.252198
ELOB	0.41243	0.0505002	0.252173
ARHGEF2	0.41241	0.0505127	0.252109
RRH	0.412388	0.0505258	0.252049
IPO13	0.412367	0.0505392	0.251865
EDF1	0.41221	0.0506354	0.252093
RIPOR2	0.412178	0.0506553	0.252066
TAF1	0.411993	0.0507696	0.252384
MAFG	0.411529	0.0510562	0.253556
F12	0.411524	0.0510598	0.253448
GNA13	0.411433	0.051116	0.253475
HNRNPH2	0.411405	0.0511333	0.253436
MED22	0.411294	0.0512025	0.253527
MEF2A	0.411242	0.0512347	0.253561
TREX2	0.411157	0.0512874	0.253696
ZNF276	0.411117	0.0513124	0.253694
GRINA	0.410902	0.0514463	0.253979
MCM3AP	0.410667	0.051593	0.254202
PAGR1	0.410622	0.0516208	0.254213
RIOK3	0.410306	0.0518187	0.254686
ZNF638	0.409931	0.0520545	0.255594
NELFE	0.409843	0.0521098	0.255614
DDRGK1	0.409736	0.0521771	0.255693
WEE1	0.409307	0.052448	0.256769
VPS28	0.409153	0.0525461	0.257123
ATP5F1B	0.409085	0.0525887	0.257206
ARPC5	0.409062	0.0526038	0.257154
TTC37	0.40901	0.0526365	0.257188
PMM1	0.409002	0.0526415	0.257087
NELFA	0.408651	0.0528646	0.257673
TMEM50A	0.408314	0.0530798	0.258344
BANK1	0.407821	0.0533953	0.259753
GUCA1B	0.407806	0.0534049	0.259673
LYL1	0.407722	0.0534588	0.259809
VPS16	0.407714	0.0534641	0.259709
LMBR1L	0.407374	0.0536826	0.260517
USE1	0.407284	0.0537412	0.260548
TBC1D9B	0.406936	0.0539655	0.260877
ZZEF1	0.406908	0.0539839	0.260839
TRAF2	0.406774	0.0540706	0.261132
MCM3	0.406738	0.054094	0.261119
PIAS4	0.406528	0.05423	0.261649
RAP1GDS1	0.40652	0.0542356	0.26155
HLA-DQB1	0.406426	0.0542965	0.261717
MAEA	0.406377	0.0543282	0.261618
ZSWIM8	0.40633	0.0543589	0.261514
UST	0.406312	0.0543709	0.261446
LYST	0.405998	0.0545756	0.262304
FLOT2	0.405949	0.0546073	0.26233
DCTN5	0.405897	0.0546413	0.262367
WDR46	0.405764	0.0547283	0.262659
TRIB3	0.405648	0.0548045	0.262899
HMG20B	0.405598	0.0548367	0.262927
ATP5MG	0.405571	0.0548544	0.262886
RNF139	0.405541	0.0548742	0.262854
VEGFB	0.405449	0.0549347	0.263018
TSTA3	0.40519	0.0551045	0.263705
HK1	0.405189	0.0551051	0.263582
ZW10	0.405061	0.0551893	0.263606
MIS18BP1	0.405033	0.0552082	0.263571
MAN1B1	0.405007	0.0552252	0.263526
CGGBP1	0.404886	0.055305	0.26378
TYK2	0.404585	0.0555038	0.264225
BST2	0.404435	0.055603	0.264445
TMEM160	0.404307	0.055688	0.264723
RDH5	0.404203	0.0557567	0.264924
ARFGAP2	0.404077	0.0558403	0.265195
TRAF1	0.403933	0.0559361	0.265398
UBE2O	0.403867	0.0559798	0.265479
CTBP1	0.403837	0.0559999	0.265449
PAAF1	0.403518	0.0562124	0.266077
ATP5F1D	0.403504	0.056222	0.265997
MX2	0.403427	0.0562738	0.266116
NADK	0.403407	0.0562872	0.266053
EFL1	0.403393	0.0562963	0.265971
EIF4A1	0.403166	0.0564484	0.266563
PPP1R7	0.403097	0.0564941	0.266528
AFTPH	0.403034	0.0565364	0.266601
PLPBP	0.402955	0.0565896	0.266726
SRSF1	0.402951	0.0565921	0.266612
WTAP	0.402943	0.0565974	0.266512
RNF34	0.402852	0.056659	0.266676
TFIP11	0.402836	0.0566694	0.2666
IPO9	0.402833	0.0566714	0.266484
SNRPG	0.402813	0.0566852	0.266423
POM121	0.402556	0.0568577	0.266482
CDC20	0.402366	0.0569859	0.266708
RRAGC	0.40216	0.0571254	0.267111
ZC3H7A	0.401959	0.0572609	0.267369
HERPUD1	0.401617	0.057493	0.268328
RAD51	0.401512	0.0575648	0.268537
UTP6	0.401021	0.0578993	0.269846
TCF3	0.400984	0.0579242	0.269836
UBR4	0.400928	0.0579625	0.269889
CCT8	0.40091	0.0579752	0.269822
KRT20	0.400816	0.0580393	0.269995
CHD9	0.400743	0.0580894	0.269851
TBC1D5	0.400729	0.0580989	0.26977
MREG	0.400553	0.0582195	0.270079
PUF60	0.400446	0.0582932	0.270295
RALGDS	0.400156	0.0584927	0.271095
PCMTD2	0.399961	0.0586268	0.271465
MSRB1	0.399881	0.0586821	0.271595
UBA7	0.399561	0.0589035	0.272367
CEP164	0.399497	0.0589476	0.272319
SF1	0.399318	0.059072	0.27239
C1D	0.399269	0.0591054	0.272293
NCAN	0.39923	0.0591328	0.272294
RPL5	0.399158	0.059183	0.272275
HIST1H3G	0.399118	0.0592106	0.272276
RIN3	0.399043	0.0592629	0.272391
RER1	0.398739	0.0594747	0.273114
MEPCE	0.398317	0.0597696	0.273588
CCNB2	0.398316	0.0597699	0.273464
STAG2	0.397651	0.0602368	0.274972
BTN3A2	0.397633	0.0602496	0.274904
HARS	0.39759	0.0602799	0.274917
PSMD4	0.397452	0.060377	0.275109
TMEM63A	0.397276	0.0605012	0.275424
PPARA	0.397217	0.0605434	0.27524
CYTIP	0.397117	0.060614	0.27531
RNPS1	0.397024	0.0606797	0.275484
UBXN4	0.396908	0.0607621	0.275733
RUBCN	0.396695	0.0609133	0.275793
SCN3A	0.396614	0.0609709	0.275928
TUBA3D	0.396441	0.0610936	0.276359
ENO1	0.396283	0.0612065	0.276744
UQCR11	0.396128	0.0613171	0.277119
TOR3A	0.395824	0.0615342	0.277975
CALM3	0.395392	0.0618443	0.278871
ARHGEF7	0.395216	0.0619708	0.279316
HERC5	0.395083	0.0620666	0.279244
MDM4	0.394831	0.062248	0.279682
HTT	0.394828	0.0622505	0.279568
RECQL5	0.394647	0.062381	0.279401
EIF3G	0.394641	0.0623857	0.279297
SMURF1	0.394531	0.062465	0.279527
SNRPA1	0.394483	0.0624996	0.279306
TBC1D22A	0.394457	0.0625185	0.279266
MUL1	0.394161	0.0627339	0.279978
VASP	0.394117	0.0627652	0.279993
HSPB11	0.394108	0.0627719	0.279898
NAA40	0.394087	0.0627875	0.279842
HNRNPAB	0.393984	0.0628622	0.279801
FTSJ3	0.393784	0.0630078	0.280324
EIF3B	0.393702	0.0630673	0.280464
OGFRL1	0.393455	0.063248	0.280893
SYNGR2	0.393358	0.0633192	0.28096
C8G	0.393327	0.0633419	0.280935
ZDHHC3	0.393317	0.0633489	0.280842
TLR1	0.393287	0.0633708	0.280815
SNX3	0.393171	0.063456	0.281068
RAPGEF1	0.393138	0.0634805	0.281052
MTRF1L	0.39303	0.063559	0.28115
GTSE1	0.392953	0.0636161	0.281278
BMS1	0.392722	0.063786	0.281656
NDNF	0.392691	0.0638086	0.281631
TREML2	0.392432	0.0639994	0.282224
CAMTA2	0.392404	0.0640203	0.282192
CTR9	0.392363	0.0640501	0.282199
SRRM2	0.392359	0.0640531	0.282088
SPOP	0.392199	0.0641715	0.282485
WDR45B	0.392128	0.0642239	0.282591
CHP2	0.392033	0.064294	0.282775
PCNA	0.391984	0.0643306	0.282811
MYO1A	0.3919	0.0643926	0.282959
UBE2L6	0.391842	0.064436	0.283026
HERC4	0.391839	0.0644381	0.282911
RPL31	0.391657	0.0645729	0.283378
ABCB1	0.391435	0.0647383	0.283606
HPS1	0.391331	0.0648155	0.28382
ZNF629	0.39125	0.0648757	0.283835
LDAH	0.391191	0.0649198	0.283904
CLTA	0.390926	0.0651179	0.284521
HECA	0.390902	0.0651358	0.284475
ARHGDIG	0.390858	0.0651686	0.284493
SETD2	0.390801	0.0652115	0.284556
SEC14L4	0.390544	0.0654035	0.285146
LTB	0.390469	0.0654603	0.285144
CYTH2	0.390092	0.0657431	0.286127
FGFR1OP	0.389678	0.0660557	0.287362
ASF1B	0.389645	0.066081	0.287348
FIBP	0.389479	0.066206	0.287766
ESRRA	0.389346	0.0663072	0.288081
C6orf62	0.389302	0.0663403	0.288099
PCBP1	0.389282	0.0663554	0.28804
PABPN1	0.389273	0.0663623	0.287945
MAST2	0.389102	0.0664919	0.288382
SECISBP2	0.389098	0.0664952	0.288271
DGCR6L	0.389007	0.0665643	0.288196
RPS17	0.388946	0.0666105	0.288146
PGLYRP1	0.388904	0.0666428	0.288037
FAM160B2	0.388902	0.0666445	0.287919
TUBB2A	0.388859	0.0666768	0.28781
ERCC1	0.388612	0.0668655	0.288375
RPS7	0.388548	0.0669141	0.288461
CDK3	0.388513	0.0669405	0.28845
TAF7	0.388508	0.0669448	0.288344
GNG5	0.388503	0.0669487	0.288237
SELENOW	0.388285	0.0671149	0.288704
MNDA	0.388285	0.0671153	0.288581
AKR7A3	0.388224	0.0671612	0.288655
AGPAT1	0.387997	0.0673355	0.289279
CCDC90B	0.387654	0.0675993	0.289542
LIG4	0.387592	0.0676467	0.289621
SLC38A10	0.387549	0.0676797	0.289638
COX4I1	0.387274	0.0678913	0.290295
PRPF4B	0.387236	0.0679209	0.290297
IL11RA	0.387147	0.0679898	0.290468
RPS14	0.387041	0.068072	0.290695
MRFAP1L1	0.387034	0.0680774	0.290594
CC2D1A	0.387	0.0681034	0.29058
AMELX	0.38689	0.0681886	0.29082
SLC15A3	0.386884	0.0681935	0.290717
CYP11B1	0.386797	0.0682609	0.29088
EIF3E	0.386783	0.0682715	0.290801
RERE	0.386528	0.0684694	0.291148
NEIL1	0.386443	0.0685354	0.291305
HNRNPA1	0.386277	0.0686646	0.29173
PPP2R1A	0.385734	0.0690884	0.292784
PSKH1	0.38569	0.0691224	0.292804
ADD3	0.385569	0.0692173	0.293081
ETFB	0.385519	0.0692568	0.293124
CUEDC2	0.385437	0.0693208	0.293023
PON1	0.385293	0.0694336	0.293128
ELOVL5	0.385196	0.0695094	0.293201
DIAPH1	0.384916	0.0697299	0.293759
S100A6	0.384862	0.0697726	0.293815
DSCC1	0.384798	0.0698233	0.293658
SYF2	0.384708	0.0698938	0.29383
UBR2	0.384427	0.0701158	0.294392
UBXN7	0.384382	0.0701512	0.294294
SRSF2	0.384376	0.0701564	0.294192
NDUFB5	0.384311	0.070208	0.294161
PDE4B	0.384287	0.0702265	0.294116
DHPS	0.384284	0.070229	0.294003
HIST1H4B	0.38407	0.0703986	0.29459
TPP1	0.38405	0.0704147	0.294534
ARID3A	0.383975	0.0704745	0.294661
PACSIN3	0.383797	0.0706152	0.295126
TMEM121	0.383318	0.0709974	0.296351
IFNGR1	0.383179	0.0711085	0.296691
MCM7	0.383128	0.0711487	0.296611
ZNF688	0.382787	0.0714218	0.29713
ATP5PD	0.382746	0.0714551	0.297145
PTBP1	0.382738	0.0714612	0.297047
TKT	0.38272	0.0714755	0.296859
DR1	0.382664	0.0715209	0.296802
POMP	0.382506	0.0716481	0.297206
HBE1	0.382487	0.071663	0.297144
SNRPB2	0.382481	0.0716679	0.296919
RPS4X	0.382459	0.0716856	0.296869
FANCI	0.382231	0.0718695	0.297384
CD79A	0.382202	0.0718923	0.297232
SRF	0.381995	0.0720594	0.297677
SYMPK	0.38172	0.0722817	0.298225
IL6	0.381712	0.0722882	0.298129
SEPT6	0.38144	0.072509	0.298793
RASSF7	0.38142	0.0725248	0.298735
IQSEC1	0.381046	0.0728289	0.299741
GLG1	0.381027	0.0728446	0.299682
MAP4K5	0.381	0.0728666	0.299649
CDK10	0.380624	0.0731729	0.300415
NBN	0.380563	0.0732226	0.300372
TSR1	0.380537	0.0732442	0.300337
CCNE2	0.380458	0.0733084	0.300354
CLSPN	0.380458	0.0733086	0.300232
TAB2	0.380288	0.0734481	0.30068
REX1BD	0.380199	0.0735208	0.300854
STIL	0.380161	0.0735517	0.300858
ZNF45	0.380047	0.0736457	0.301119
CRKL	0.380019	0.0736687	0.30109
MAP3K5	0.379912	0.0737561	0.301324
UQCRC1	0.379884	0.0737793	0.301296
HNRNPH3	0.379852	0.0738059	0.301281
TAF5L	0.379837	0.0738179	0.301207
PSRC1	0.379615	0.0740007	0.301584
FNBP4	0.379486	0.0741067	0.30177
NDUFA10	0.379409	0.0741708	0.301785
SNRPD3	0.379247	0.0743044	0.302206
RPS6KA2	0.379243	0.0743078	0.302097
KLC2	0.379171	0.0743669	0.302214
E2F8	0.379027	0.0744862	0.302453
EIF3F	0.378887	0.074602	0.3028
AKAP11	0.378675	0.0747779	0.303022
ZMYM4	0.378543	0.0748879	0.303345
IL4R	0.378532	0.0748967	0.303257
ICAM3	0.378472	0.0749467	0.303337
ADAM28	0.378376	0.0750269	0.303538
ILK	0.378184	0.075187	0.303817
SLBP	0.378153	0.075213	0.3038
TAOK1	0.378101	0.0752564	0.303852
HIRIP3	0.378097	0.075259	0.30374
MTCL1	0.378068	0.075284	0.303718
CLK3	0.377818	0.0754925	0.304191
NUP85	0.377634	0.0756462	0.304688
DELE1	0.377529	0.0757347	0.304799
ERH	0.377481	0.0757751	0.304838
UQCRFS1	0.377303	0.075924	0.305315
EIF3A	0.377291	0.075934	0.305232
ARL8B	0.377242	0.0759751	0.305274
RABEP2	0.377168	0.0760373	0.305402
GTF2H5	0.376962	0.0762109	0.305731
CDC5L	0.376891	0.0762707	0.305725
ZNF141	0.376772	0.0763708	0.306004
DCK	0.376739	0.076399	0.305994
RHOD	0.376591	0.0765237	0.306371
FBXW2	0.376475	0.0766224	0.30652
PPP2R5D	0.376406	0.0766801	0.306629
HIVEP2	0.375914	0.0770981	0.308053
RHD	0.375749	0.077238	0.308366
ATXN7	0.375704	0.0772761	0.308395
RPS27L	0.375638	0.0773324	0.308497
NUP54	0.37536	0.0775693	0.309195
ACTR5	0.375081	0.0778085	0.310025
WASHC4	0.375018	0.077862	0.310114
COX7C	0.375014	0.0778657	0.310005
CDC123	0.374886	0.0779747	0.310316
MARK3	0.374869	0.07799	0.310253
ODC1	0.374859	0.0779983	0.310163
ZBTB48	0.374652	0.0781755	0.310744
C1orf216	0.374612	0.0782104	0.310635
ZNF225	0.374556	0.0782582	0.310702
ACO2	0.374527	0.0782832	0.310678
REV3L	0.374312	0.0784678	0.311163
CIAO2B	0.374272	0.0785025	0.311054
CDK9	0.374204	0.078561	0.311162
GPR6	0.374155	0.0786034	0.311207
CRIM1	0.373977	0.0787571	0.311692
TRA2A	0.373567	0.079112	0.312849
EXOSC1	0.373512	0.0791595	0.312913
DAPP1	0.373235	0.0794001	0.313492
PTGES3	0.373179	0.0794482	0.313558
CLP1	0.373119	0.0795006	0.313642
POLR2G	0.37294	0.0796564	0.314008
MFF	0.37282	0.0797611	0.31405
TPX2	0.372534	0.0800104	0.314535
ARL4C	0.372363	0.0801603	0.315001
ADGRB2	0.372304	0.0802117	0.314955
NSD2	0.372293	0.0802218	0.314871
NOTCH1	0.372148	0.0803487	0.315122
RIOX1	0.372116	0.0803768	0.315109
FIG4	0.372056	0.0804289	0.315189
TAF11	0.371793	0.0806606	0.31585
LFNG	0.371763	0.0806867	0.315828
SH3GLB2	0.371617	0.0808153	0.316084
CARHSP1	0.371423	0.0809864	0.316258
SULT1E1	0.371416	0.0809926	0.316159
AGER	0.371303	0.0810918	0.316176
PHF1	0.371241	0.0811463	0.316265
PARP1	0.371233	0.0811539	0.316171
TCP1	0.371077	0.0812915	0.316461
E2F1	0.370993	0.0813658	0.316503
COPB1	0.370646	0.0816739	0.317208
PRDX3	0.370619	0.0816977	0.317177
ZBP1	0.370598	0.0817162	0.317126
SAE1	0.370584	0.0817282	0.31705
CITED1	0.370464	0.0818348	0.31734
SGSM2	0.370339	0.0819462	0.317526
KRCC1	0.370311	0.0819716	0.317501
NAGK	0.370106	0.0821537	0.31796
LSM14A	0.370104	0.0821557	0.317845
CSGALNACT2	0.36999	0.0822573	0.318114
PTPRG	0.369926	0.0823144	0.317966
SPECC1L	0.369926	0.0823146	0.317845
ATP11B	0.369821	0.0824081	0.31796
EBNA1BP2	0.369675	0.0825387	0.318341
TUBG1	0.369472	0.0827202	0.318672
PAX5	0.369174	0.0829875	0.319579
PAPSS1	0.368944	0.0831942	0.320005
ASCC3	0.368875	0.0832562	0.32012
PSMB3	0.368327	0.0837515	0.32153
RBBP7	0.368258	0.0838139	0.321522
PSMA6	0.368011	0.084037	0.321884
CPSF4	0.367958	0.0840849	0.321944
TMEM109	0.367739	0.0842839	0.322583
ATP5PF	0.367727	0.0842952	0.322502
NME3	0.367705	0.0843148	0.322454
STX18	0.367697	0.0843224	0.32236
SLC4A1AP	0.367656	0.0843598	0.322257
SIAH1	0.367629	0.0843845	0.322228
DOHH	0.367527	0.0844769	0.322211
GUK1	0.367462	0.0845361	0.322314
CSH2	0.367136	0.0848339	0.323326
MGAT1	0.36706	0.0849027	0.323219
PCYT1A	0.367028	0.0849324	0.323209
RBM23	0.366885	0.0850633	0.323461
TRAF5	0.36616	0.0857282	0.325494
ATG12	0.366065	0.0858158	0.325579
SPART	0.365916	0.085953	0.325359
OGG1	0.365657	0.0861921	0.326017
OR2B6	0.36558	0.086263	0.326162
PURA	0.365484	0.0863525	0.326253
PHF7	0.365284	0.0865375	0.326705
QRSL1	0.365264	0.0865563	0.326529
ATP4B	0.365194	0.0866209	0.32665
AXIN1	0.36496	0.0868379	0.327222
DUT	0.364824	0.0869645	0.327328
IPO8	0.364733	0.0870492	0.327401
MYO5A	0.36467	0.0871077	0.327498
FBXO34	0.364617	0.0871567	0.327559
RHBDF2	0.364616	0.0871578	0.32744
PI4KA	0.36455	0.0872199	0.32755
MAPK9	0.364535	0.087234	0.32748
SCAMP2	0.364488	0.0872775	0.32752
HIST1H1D	0.364391	0.0873678	0.327613
P4HB	0.364295	0.0874577	0.327704
CHMP6	0.364198	0.0875486	0.327922
MT3	0.363756	0.0879625	0.328856
UNC119	0.363618	0.088092	0.329094
CCT3	0.363512	0.0881916	0.329343
CEP135	0.363484	0.0882175	0.329317
MATN1	0.363113	0.0885671	0.330006
CAPN1	0.362812	0.0888512	0.330694
WFDC1	0.362766	0.0888944	0.330609
RPIA	0.362591	0.0890599	0.330855
MAP4	0.362498	0.0891481	0.33106
PRKCB	0.362466	0.089179	0.331052
SPC25	0.362407	0.0892349	0.331013
NAA50	0.362272	0.0893628	0.331119
BFAR	0.362245	0.0893886	0.331092
MADD	0.361809	0.0898031	0.332258
INTS9	0.361277	0.0903113	0.333891
DIS3	0.361145	0.0904371	0.334233
TP53	0.361125	0.0904564	0.33418
PSMC3IP	0.361118	0.0904632	0.334082
NUP62	0.361039	0.0905389	0.334238
UTP3	0.360854	0.0907162	0.334646
ADAT1	0.360826	0.0907436	0.3345
TIE1	0.360457	0.0910985	0.335437
PDIA3	0.360249	0.0912986	0.335927
ST8SIA4	0.360214	0.0913322	0.335556
SPRED2	0.360174	0.0913714	0.335577
H3F3B	0.360115	0.0914285	0.33554
CCDC22	0.360056	0.0914848	0.3355
ITGA10	0.359827	0.0917065	0.336067
APTX	0.359815	0.0917185	0.335988
HIST1H3B	0.359633	0.0918948	0.336387
TGOLN2	0.359437	0.0920844	0.336834
RMND5B	0.359301	0.0922167	0.336948
MSH6	0.359252	0.0922642	0.336999
JPT1	0.35915	0.0923636	0.337239
DROSHA	0.359062	0.0924491	0.337427
RGS19	0.359034	0.0924761	0.337403
AKR1A1	0.358954	0.0925547	0.337566
MAP1LC3B	0.358715	0.092787	0.33829
ACADM	0.358656	0.092845	0.338378
STK17B	0.358656	0.0928452	0.338256
TAP2	0.358598	0.0929019	0.338339
MLPH	0.358542	0.0929561	0.33829
ASS1	0.358493	0.0930042	0.338342
MRPL22	0.358285	0.0932078	0.33859
LRP10	0.35826	0.0932324	0.338433
INPP1	0.358143	0.0933467	0.338602
AIP	0.358095	0.0933938	0.338527
CIZ1	0.358055	0.093433	0.338546
BRD4	0.358037	0.0934509	0.338489
DNASE2	0.357757	0.0937262	0.339117
TAF10	0.357575	0.0939052	0.339519
MYO1E	0.357424	0.0940542	0.339812
SMG1	0.35728	0.0941966	0.340081
TTC19	0.357249	0.0942269	0.340067
CCDC91	0.357164	0.0943111	0.340126
NUDT21	0.357014	0.0944593	0.340414
VILL	0.356882	0.0945901	0.340763
CDIPT	0.356855	0.094617	0.340737
PCDHA6	0.356796	0.0946754	0.340702
ATP5PB	0.356662	0.0948079	0.340933
FAAH	0.356553	0.094916	0.341077
ZBTB40	0.356291	0.0951765	0.341522
DYNC1LI2	0.356195	0.0952725	0.341743
AK2	0.355998	0.0954681	0.342077
KRT84	0.35595	0.0955158	0.34188
CLEC2B	0.355944	0.0955217	0.341779
SLCO1B1	0.355906	0.0955605	0.341673
EID1	0.355754	0.0957119	0.34197
UNG	0.355725	0.095741	0.341952
PRMT7	0.355684	0.0957816	0.341974
ASCC2	0.355596	0.0958698	0.342167
PRRC2B	0.355386	0.0960802	0.342673
ANKZF1	0.355333	0.0961328	0.342739
SPOUT1	0.355288	0.0961783	0.342779
TASP1	0.355206	0.0962603	0.342949
PPID	0.355174	0.0962928	0.342942
CCR7	0.354957	0.0965109	0.343108
USP12	0.354825	0.0966436	0.343457
CIAO3	0.35459	0.0968797	0.344052
AKAP8	0.354506	0.0969647	0.344231
FAM53C	0.354359	0.0971127	0.34439
TRIM28	0.354234	0.0972394	0.344717
SH2D3A	0.354197	0.0972765	0.344726
MYH3	0.35417	0.0973042	0.34458
HEXIM1	0.354039	0.0974366	0.344927
PHF3	0.354036	0.0974397	0.344816
COIL	0.354018	0.0974581	0.344759
RANBP3	0.353857	0.0976207	0.344968
TAGLN	0.353332	0.0981546	0.346487
PSMD8	0.353051	0.0984402	0.347373
ARFGAP3	0.352801	0.0986958	0.347783
ZNF274	0.35269	0.0988089	0.348059
B3GALT4	0.352653	0.0988472	0.348071
FDFT1	0.35251	0.0989936	0.348342
PTPN6	0.352358	0.0991494	0.348644
DEPDC5	0.352229	0.0992822	0.348989
STMN1	0.35222	0.0992915	0.348899
DLGAP4	0.352193	0.0993187	0.348872
WDR18	0.352086	0.0994289	0.349136
ABCC1	0.352036	0.0994803	0.349194
DGKQ	0.351867	0.0996537	0.349557
RPL13	0.351768	0.0997564	0.349795
LONP1	0.351578	0.099952	0.34999
AP2S1	0.351572	0.0999576	0.349887
HNRNPR	0.35144	0.100094	0.350242
CCDC88A	0.351346	0.100192	0.350338
ZNF500	0.351296	0.100243	0.350394
ARHGEF18	0.351292	0.100247	0.350286
DNAJC13	0.351183	0.10036	0.350436
USP20	0.351054	0.100494	0.35078
HGS	0.351002	0.100547	0.350845
ALDH1L1	0.350899	0.100654	0.350852
ADSL	0.350837	0.100719	0.35083
CD164	0.350412	0.10116	0.352121
NSD1	0.350409	0.101163	0.35201
AVPR2	0.350331	0.101244	0.352171
TTLL3	0.350316	0.10126	0.352104
HADHA	0.350292	0.101285	0.352067
MCRS1	0.35026	0.101318	0.352061
RAB11FIP1	0.350161	0.101421	0.352295
USP1	0.350053	0.101534	0.352566
MYO15B	0.350031	0.101557	0.3524
ERCC3	0.349929	0.101663	0.352403
RPN1	0.349918	0.101676	0.352322
SUMO3	0.349598	0.10201	0.353114
MARF1	0.349529	0.102082	0.353121
VAMP8	0.349336	0.102284	0.353697
TFPT	0.349193	0.102435	0.353851
FAM193B	0.348967	0.102672	0.354179
ORAI2	0.34879	0.102858	0.354455
EXOC5	0.348217	0.103464	0.356052
PTPRK	0.348204	0.103477	0.355975
DZIP3	0.348165	0.103518	0.355871
MCUB	0.348122	0.103564	0.355905
ZNF780B	0.348011	0.103682	0.356067
OSBPL2	0.347791	0.103915	0.356622
UBE2K	0.347668	0.104045	0.356701
APEX1	0.347536	0.104186	0.356939
DES	0.347459	0.104268	0.357096
SLC4A2	0.347413	0.104317	0.357143
SLC1A4	0.347385	0.104347	0.357122
C11orf80	0.347103	0.104647	0.357905
METAP1	0.346968	0.104791	0.358276
SCAP	0.346781	0.104991	0.358714
FAM89B	0.346684	0.105096	0.358948
GOLPH3L	0.346634	0.105149	0.359007
CREB3	0.346158	0.105659	0.360381
CRYBG1	0.346067	0.105757	0.360591
CDC6	0.346027	0.105801	0.360617
GANAB	0.345703	0.106149	0.361434
PTPN11	0.345424	0.10645	0.36209
ENG	0.345424	0.106451	0.361969
SEC13	0.345306	0.106578	0.362154
TOE1	0.34516	0.106736	0.36257
PES1	0.344809	0.107116	0.36349
CCR6	0.344732	0.1072	0.363649
AP1G1	0.344719	0.107214	0.363574
MARCKS	0.344612	0.107331	0.363847
AGGF1	0.344585	0.10736	0.363824
GLRX3	0.344448	0.107508	0.364079
SMAD3	0.34443	0.107529	0.364025
SMIM7	0.343853	0.108158	0.365784
RFX5	0.343841	0.108172	0.365705
NUP133	0.343654	0.108375	0.366271
SLC34A1	0.343142	0.108937	0.367797
IL18R1	0.342744	0.109375	0.368653
KIF2C	0.342467	0.109681	0.369435
NPLOC4	0.342456	0.109693	0.369225
TMEM30A	0.342453	0.109697	0.369115
DYNC1I2	0.342436	0.109715	0.369053
AHCYL1	0.342406	0.109748	0.369039
TASOR	0.342349	0.109811	0.369127
GGA1	0.342084	0.110105	0.36974
SIKE1	0.342051	0.110141	0.369738
PSEN1	0.341933	0.110272	0.369928
ITGAL	0.341796	0.110424	0.370189
NONO	0.341749	0.110477	0.370243
KMT2A	0.341583	0.110661	0.370735
RPAIN	0.341563	0.110683	0.370687
PCM1	0.341369	0.110899	0.37116
SLC39A1	0.341353	0.110916	0.371095
GALT	0.341307	0.110967	0.371141
PRKAG1	0.341301	0.110974	0.37104
GMNN	0.341227	0.111057	0.37107
DDX1	0.341207	0.111079	0.371018
WDR11	0.340947	0.111369	0.371739
TAF12	0.340835	0.111495	0.37191
ZNF207	0.340334	0.112055	0.372908
OSBPL3	0.340253	0.112147	0.37309
TTN	0.340248	0.112152	0.372983
VDAC2	0.340237	0.112165	0.3729
LZTR1	0.339954	0.112482	0.373584
CDK16	0.339898	0.112546	0.37367
SOD1	0.339873	0.112574	0.37364
PCK2	0.339783	0.112676	0.373729
DCTN4	0.339777	0.112682	0.373626
RPL7	0.339742	0.112721	0.373631
TRAF3IP2	0.339729	0.112736	0.373559
ASNA1	0.339711	0.112757	0.373502
GCNT2	0.339463	0.113036	0.374055
SH3TC1	0.339221	0.11331	0.374342
SUV39H1	0.338868	0.11371	0.375291
PLCL2	0.338768	0.113823	0.37554
GMPR2	0.338409	0.114231	0.376513
NDUFB6	0.338406	0.114235	0.376402
GPR15	0.337905	0.114805	0.377658
ZKSCAN5	0.337763	0.114968	0.378069
SIT1	0.33775	0.114983	0.377994
DENND4B	0.337662	0.115083	0.378202
HUWE1	0.33747	0.115303	0.378799
NUDT18	0.337207	0.115605	0.379416
DERA	0.337198	0.115615	0.379324
CCDC47	0.337074	0.115757	0.379542
SMURF2	0.337031	0.115807	0.37958
NUMB	0.336952	0.115897	0.379627
RNPEPL1	0.336814	0.116056	0.380025
TNFRSF14	0.336766	0.116111	0.380079
MANBA	0.336764	0.116114	0.379964
MTF2	0.336668	0.116224	0.380077
TP53BP1	0.336538	0.116374	0.380442
ACOX1	0.336476	0.116445	0.38055
PITRM1	0.336361	0.116579	0.380738
PLA2G10	0.335971	0.11703	0.381961
SYNPO	0.335752	0.117283	0.382664
CSNK2A1	0.335656	0.117395	0.382903
PSMC4	0.335372	0.117724	0.383601
DNAJC11	0.335295	0.117814	0.38377
HIST1H4F	0.335284	0.117826	0.383684
GOLGA8A	0.335235	0.117884	0.383745
IAPP	0.33509	0.118052	0.384045
CPPED1	0.334884	0.118293	0.384453
CENPX	0.334814	0.118375	0.38447
RARS2	0.334746	0.118455	0.384477
CCNA2	0.334731	0.118472	0.384409
RAB5B	0.334648	0.118569	0.384599
PNRC1	0.334645	0.118572	0.384485
BBX	0.334628	0.118593	0.384426
ZFYVE21	0.334451	0.118799	0.384972
OTUB1	0.3344	0.118859	0.384916
LHX2	0.334348	0.11892	0.384862
ZBTB16	0.333991	0.119339	0.385719
RNF144A	0.333926	0.119415	0.38584
HIST1H4L	0.333757	0.119613	0.385983
TMEM140	0.333636	0.119757	0.386196
GLB1L2	0.333449	0.119977	0.386533
ZNF451	0.333423	0.120007	0.386505
CEPT1	0.333404	0.120029	0.386451
HIST1H3E	0.333335	0.120112	0.386592
RTP4	0.332928	0.120592	0.38739
LAMTOR5	0.332804	0.120739	0.387612
ESRRG	0.332796	0.120749	0.38752
JAG1	0.33219	0.121468	0.388954
HIGD2A	0.331675	0.122082	0.39017
SH3BGRL	0.331509	0.122281	0.390555
BRF2	0.331469	0.122328	0.390459
RAB5A	0.331453	0.122346	0.390392
CYP4A22	0.331398	0.122413	0.39048
DENND4A	0.331345	0.122476	0.390432
RAB3GAP1	0.331238	0.122605	0.390716
GNL1	0.330783	0.12315	0.391955
SPTLC2	0.330593	0.123379	0.392559
PNN	0.330486	0.123508	0.392468
SCAF11	0.330109	0.123962	0.393161
TNFSF10	0.329888	0.124229	0.393509
VPS13D	0.329611	0.124565	0.394199
IDI1	0.329336	0.124897	0.394752
MBD2	0.329329	0.124907	0.394657
FLOT1	0.329269	0.124979	0.394761
RRM1	0.329186	0.12508	0.39483
PHC2	0.329145	0.12513	0.394863
ZNF22	0.329029	0.12527	0.395181
PARL	0.328771	0.125585	0.395922
UCP2	0.328569	0.125831	0.396575
N4BP2L2	0.328517	0.125895	0.396525
HSPBP1	0.328516	0.125896	0.396405
VAC14	0.328314	0.126143	0.397055
RSAD2	0.328181	0.126305	0.397317
TMEM59	0.328159	0.126332	0.397277
RSU1	0.32792	0.126625	0.397823
PLEKHB2	0.327775	0.126804	0.397884
USP8	0.327689	0.126909	0.398089
DENND3	0.327555	0.127073	0.398479
HAAO	0.327476	0.127171	0.39866
POLR2D	0.32743	0.127228	0.398463
LUC7L2	0.327179	0.127536	0.399054
SEC24B	0.327143	0.127581	0.39907
ZMAT4	0.326773	0.128037	0.399871
EIF4A2	0.326753	0.128063	0.399826
SHC1	0.326593	0.12826	0.400191
CUL4B	0.326425	0.128468	0.40059
ZNF536	0.326397	0.128503	0.400575
PRDX1	0.326305	0.128617	0.400804
PPP1R10	0.326279	0.128649	0.400779
MSRA	0.32616	0.128796	0.400864
GSTZ1	0.326058	0.128923	0.401134
TARDBP	0.325995	0.129001	0.401253
MIA2	0.325964	0.12904	0.401249
SDF4	0.325571	0.129529	0.402019
TSPYL4	0.325571	0.129529	0.401895
DMBT1	0.325528	0.129583	0.401936
APIP	0.325398	0.129744	0.402313
PROZ	0.325369	0.129781	0.402302
PRMT2	0.325317	0.129846	0.402377
ASH1L	0.325208	0.129982	0.402675
MRPL9	0.325181	0.130016	0.402654
[truncated: 7,999 more rows]
