# Supplementary material for: MALAT1 expression is associated with aggressive behavior in indolent B-cell neoplasms
Source: Sci Rep. 2023 Oct 6;13:16839. doi: 10.1038/s41598-023-44174-8 (PMC10558466; doi:10.1038/s41598-023-44174-8)
Supplement: Supplementary file 13 — Supplementary Table S13. [file 41598_2023_44174_MOESM13_ESM.xlsx]

## Sheet: Table S13
Table S13. Genes in the core enrichments for noticeable pathways associated with MALAT1 in analysis of correlated genes on FL#2 series and showed in Figure 5B
Cytokine signaling in immune system	Pearson correlation		Signaling by interleukines	Pearson correlation		IL-3, IL-5 and GM-CSF signaling	Pearson correlation		Cell cycle	Pearson correlation		Cell cycle, mitotic	Pearson correlation		M Phase	Pearson correlation		IL-2 family signaling	Pearson correlation		Signaling by VEGF	Pearson correlation		Signaling by the BCR	Pearson correlation		MAPK family cascades	Pearson correlation
INPP5D	0.810576		INPP5D	0.810576		INPP5D	0.810576		YWHAB	0.76898		MZT2B	0.746266		MZT2B	0.746266		INPP5D	0.810576		ACTG1	0.743441		PSMB8	0.676286		YWHAB	0.76898
HLA-C	0.76272		MAP2K3	0.741581		INPPL1	0.670389		MZT2B	0.746266		HSP90AA1	0.738927		HSP90AA1	0.738927		INPPL1	0.670389		HSP90AA1	0.738927		PIK3CD	0.659089		IQGAP1	0.748121
MAP2K3	0.741581		HSP90AA1	0.738927		PRKACA	0.666883		HSP90AA1	0.738927		NUDC	0.727262		NUDC	0.727262		PIK3CD	0.659089		ABI1	0.691044		GRB2	0.652949		ACTG1	0.743441
HLA-B	0.739934		CAPZA1	0.694885		PIK3CD	0.659089		SUN2	0.732118		MAU2	0.686344		MAU2	0.686344		GRB2	0.652949		ACTB	0.672013		LYN	0.642186		PSMB8	0.676286
HSP90AA1	0.738927		TXLNA	0.694782		GRB2	0.652949		NUDC	0.727262		PSMB8	0.676286		PSMB8	0.676286					PRKACA	0.666883		PSMD2	0.637187		ACTB	0.672013
HLA-A	0.712024		HIF1A	0.684551		LYN	0.642186		GAR1	0.6985		H2AZ1	0.674502		H2AZ1	0.674502											PRKACA	0.666883
CAPZA1	0.694885		PSMB8	0.676286					MAU2	0.686344		RBL2	0.673652		PRKACA	0.666883											GRB2	0.652949
TXLNA	0.694782		INPPL1	0.670389					PSMB8	0.676286		PRKACA	0.666883		LMNB1	0.639913											PSMD2	0.637187
TRIM38	0.694537		PRKACA	0.666883					H2AZ1	0.674502		FKBPL	0.660307		PSMD2	0.637187
HLA-E	0.686712		PIK3CD	0.659089					RBL2	0.673652		HDAC1	0.648717
IRF7	0.686348		GSDMD	0.658016					PRKACA	0.666883		LYN	0.642186
HIF1A	0.684551		GRB2	0.652949					FKBPL	0.660307		LMNB1	0.639913
PSMB8	0.676286		CASP3	0.652751					HDAC1	0.648717		PSMD2	0.637187
B2M	0.67242		HMGB1	0.648247					LYN	0.642186
INPPL1	0.670389		LYN	0.642186					LMNB1	0.639913
HLA-DPB1	0.668874		LMNB1	0.639913					PSMD2	0.637187
PRKACA	0.666883		PSMD2	0.637187
PIK3CD	0.659089
GSDMD	0.658016
GRB2	0.652949
CASP3	0.652751
HMGB1	0.648247
LYN	0.642186
LMNB1	0.639913
PSMD2	0.637187
