# Supplementary material for: MALAT1 expression is associated with aggressive behavior in indolent B-cell neoplasms
Source: Sci Rep. 2023 Oct 6;13:16839. doi: 10.1038/s41598-023-44174-8 (PMC10558466; doi:10.1038/s41598-023-44174-8)
Supplement: Supplementary file 14 — Supplementary Table S14. [file 41598_2023_44174_MOESM14_ESM.xlsx]

## Sheet: Table S14
Table S14. Differentially expressed genes between MALAT1 high vs low categories in FL#2 (median cutoff; pval<0.05)
Gene	logFC	Average Expression	t	B	P-value
IL7	2.2383	8.1213	4.3043	0.50587	0.00023326
GNG11	2.0072	8.0891	2.6421	-2.9064	0.014118
TFPI2	1.9592	6.8528	2.6851	-2.8256	0.012794
FAM169A	1.7398	7.17	2.4095	-3.3316	0.023804
ZNF804A	1.4936	8.1735	2.4475	-3.2637	0.021889
SLA	1.4573	10.812	2.953	-2.3085	0.006832
RAB33A	1.4298	8.2713	2.5992	-2.9864	0.015569
MTCL1	1.3848	6.0602	3.9581	-0.23215	0.00056568
RPS4Y1	1.3067	9.8291	1.0428	-5.2461	0.30718
RNASE6	1.2957	8.3222	2.4906	-3.1857	0.019884
BACE2	1.2929	8.2404	2.5131	-3.1448	0.018909
ABCB4	1.235	8.3307	3.376	-1.4543	0.0024453
FCER2	1.1965	9.2235	2.3887	-3.3686	0.02492
SIDT1	1.0705	9.4578	3.2913	-1.6284	0.0030131
CD24	1.0476	11.733	2.7209	-2.7577	0.011778
SYT17	-1.0583	11.413	-2.5514	-3.0747	0.017348
CLIP4	-1.0877	7.6548	-2.8267	-2.555	0.0092071
PDGFD	-1.1668	8.562	-2.7199	-2.7596	0.011805
DUSP2	-1.2411	10.904	-4.9505	1.8794	4.43e-05
APOD	-1.276	7.1539	-1.8284	-4.286	0.079655
EGR2	-1.4253	10.03	-3.4042	-1.3961	0.0022805
HSPB1	-1.4625	8.223	-5.0228	2.0316	3.6799e-05
ADM	-1.4792	8.2217	-3.901	-0.35346	0.00065418
DHRS9	-1.4902	9.7781	-2.308	-3.5103	0.029714
TOX	-1.5209	8.7676	-3.2047	-1.8048	0.0037244
ROBO1	-1.7323	8.2665	-2.1855	-3.7196	0.038605
